# Supplementary material for: Characterization of Bacterial and Fungal Community Dynamics by High-Throughput Sequencing (HTS) Metabarcoding during Flax Dew-Retting
Source: Front Microbiol. 2017 Oct 20;8:2052. doi: 10.3389/fmicb.2017.02052 (PMC5655573; doi:10.3389/fmicb.2017.02052)
Supplement: Supplementary file 2 [file Table1.XLSX]

## Sheet: S1
Supplementary Table 1: GPS coordinates and soil parameters of sample sites.
Clay (< 2 µm), fine loam (2/20 µm), coarse loam (20/50 µm), fine sand (50/200 µm), coarse sand (200/2000 µm), organic carbon, total N, organic matter and phosphorus are given in mg/g
Name	GPS Coordinates	Origin	Clay	Fine loam	Coarse loam	Fine sand	Coarse sand	Total N	C/N	Organic Carbon	Organic Matter	pH	Phosphorus (P205)
E2014-S1	49° 59' 56.7"N 1° 41' 18.5"E	Crop soil	175	218	434	164	9	1.14	10	11.4	19.7	7.38	0.106
E2014-S2	49° 59' 56.6"N 1° 41' 17.9"E	Crop soil	158	248	432	158	4	1.11	9.98	11	19.1	6.79	0.075
E2014-S3	49° 59' 57"N 1° 41' 17.7"E	Crop soil	155	242	440	160	3	1.12	10.2	11.4	19.8	7.5	0.086
E2014-S4	49° 59' 56.9"N 1° 41' 16.9"E	Crop soil	146	230	410	210	4	1.09	10.3	11.2	19.4	7.41	0.08
E2014-S5	49° 59' 57.4"N 1° 41' 16.8"E	Crop soil	148	233	442	173	4	0.956	10.5	9.99	17.3	6.75	0.073
S2014-S1	49° 59' 57.3"N 1° 41' 18.9"E	Crop soil	172	241	430	152	5	1.2	10.2	12.2	21.1	7.87	0.136
S2014-S2	49° 59' 57.8"N 1° 41' 18.8"E	Crop soil	194	255	395	149	7	1.17	10.2	11.9	20.6	8.36	0.108
S2014-S3	49° 59' 58.3"N 1° 41' 17.9"E	Crop soil	171	246	415	160	8	1.22	9.58	11.7	20.3	8.26	0.107
S2014-S4	49° 59' 57.7"N 1° 41' 18.1"E	Crop soil	154	242	418	183	3	1.15	10.2	11.8	20.4	7.69	0.108
S2014-S5	49° 59' 58"N 1° 41' 17.2"E	Crop soil	152	237	418	189	4	0.973	10.2	9.91	17.1	7.45	0.077

## Sheet: S2
Supplementary Table 2: Summary of primers used in the current study.
Primer name	Current primer name	Sequence (5'→ 3')	Targeted Region	Reference
S-D-Bact-0341-a-S-17		CCTACGGGAGGCAGCAG	V3-V4 16S rRNA (bacteria)	Klindworth et al. 2013
S-D-Bact-0787-a-A-19	Modified from 786r	ACCAGGGTATCTAAWCCTB	V3-V4 16S rRNA (bacteria)	This study
fITS7		GTGAATCATCGARTCTTTG	ITS2 (fungi)	Ihrmark et al. 2012
ITS4_KYO1		TCCTCCGCTTWTTGWTWTGC	ITS2 (fungi)	Toju et al. 2012; Bokulich & Mills 2013

## Sheet: S3
Supplementary Table 3: Bioinformatic pipeline with parameters, methods and database used.
		Targeted Gene
Pipeline		Mothur v.1.37.4 (May 2016)	PIPITS v1.3.1 (February 2016)
Diversity (region amplicon)		Bacteria (v3-v4 rDNA 16S)	Fungi (ITS2)
Step	Parameter
Preprocessing	Quality scores threshold	30	30
	Length threshold (min – max)	300 – 500	>100
	Maximum number of differences to the primer sequence	0	0
	Minimum overlap	30	60
	Maximum homopolymers	8	8
	Chimeras	De novo Uchime	UNITE db Uchime
Clustering	Methods	Furthest neighbor	vsearch
	Chosen level of similarity (%)	97	97
Taxonomic assignment	Used taxonomic database	SILVA and Greengenes	UNITE
	Subsample	20548	42436
	Similarity or confidence threshold (%)	80	85

## Sheet: S4
Supplementary Table 4: Sequences and OTUs statistics during the main steps of pipeline analysis from Mothur and PIPITS (A) and detailed information on raw sequences per samples (B).
(A)
Analysis	Mothur				Analysis	PIPITS
	Bacteria					Fungi
	Soil		Plant			Soil		Plant
	Early	Standard	Early	Standard		Early	Standard	Early	Standard
Total raw reads	1201387	1323914	1192701	1153696	Total raw reads	2241164	2039902	2291626	1979430
Average raw reads per sample	150173	165489	170386	164814	Average raw reads per sample	280146	254988	327375	282776
Total clean reads	1084295	1200369	1080972	1034237	Total clean reads	515974	505640	893023	790701
Average clean reads per sample	135537	150046	154425	147748	Average clean reads per sample	64496.8	63205	127575	112957
Percent removed ( %)	9.7464	9.3318	9.36773	10.3545	Percent removed ( %)	76.9774	75.2125	61.031	60.0541
Total count reads filtering	206927	230294	345832	335833	Total Unique reads filtering	48012	61771	31998	40474
Total Unique reads filtering	56219	59133	26712	22444	Average unique reads per sample	6001.5	7721.38	4571.14	5782
Average unique reads per sample	7027.38	7391.62	3816	3206.29	Chimeras	0	0	0	0
Chimeras	199019	222371	313025	310073	ITS subregion	505302	496478	892999	790687
Chimeras unique	49912	53542	11280	10341	ITS subregion unique	29448	35244	16715	19741
Percent removed from unique ( %)	11.2186	9.45496	57.7718	53.9253	Percent removed from unique ( %)	38.6653	42.9441	47.7624	51.2255
Total OTUs in all sample	22839	22192	2201	2052	Total OTUs in all sample	4575	5745	1511	1543
Average OTUs per sample*	3262.71	3170.29	314.429	293.143	Average OTUs per sample	653.571	820.714	215.857	220.429
Chloroplast sequences	4	4	0	0	Taxonomic Asignment	100 % fungi
Mitochondria sequences	0	0	0	0
Unclassified sequences (Phyla level)	12.9679	11.0582	1.78987	2.91561	Unclassified sequences (Phyla level)	18.9474	18.8982	7.75762	7.84485
*wihout RM1 time point
(B)
		Samples	No. of raw reads	No. of raw reads
			Bacteria			Fungi
Plant	Early	E2014R0P	193042	1153696	2346397	251470	1979430	4271056
		E2014R1P	151965			232727
		E2014R2P	167811			388614
		E2014R3P	114669			263587
		E2014R4P	195441			315155
		E2014R5P	162245			280062
		E2014R6P	168523			247815
	Standard	S2014R0P	192608	1192701		297862	2291626
		S2014R1P	168659			284245
		S2014R2P	170196			344507
		S2014R3P	129539			319510
		S2014R4P	148287			246177
		S2014R5P	103859			315622
		S2014R6P	279553			483703
Soil	Early	E2014R-1S	145673	1323914	2525301	286653	2039902	4281066
		E2014R0S	173899			303900
		E2014R1S	156254			201582
		E2014R2S	137465			228723
		E2014R3S	186948			246966
		E2014R4S	173234			228666
		E2014R5S	150911			264242
		E2014R6S	199530			279170
	Standard	S2014R-1S	164410	1201387		297845	2241164
		S2014R0S	181130			419217
		S2014R1S	151968			283151
		S2014R2S	121544			265351
		S2014R3S	176673			258478
		S2014R4S	140615			307263
		S2014R5S	138399			187055
		S2014R6S	126648			222804
	Average per sample		162390			285071
	Stdev		33164			62420

## Sheet: S5
Supplementary Table 5: Bacteria OTU table listing all OTUs detected and their abundance normalized by a subsampling
	Plant														Soil
	Early							Standard							Early								Standard
	E2014R0PB	E2014R1PB	E2014R2PB	E2014R3PB	E2014R4PB	E2014R5PB	E2014R6PB	S2014R0PB	S2014R1PB	S2014R2PB	S2014R3PB	S2014R4PB	S2014R5PB	S2014R6PB	E2014R-1SB	E2014R0SB	E2014R1SB	E2014R2SB	E2014R3SB	E2014R4SB	E2014R5SB	E2014R6SB	S2014R-1SB	S2014R0SB	S2014R1SB	S2014R2SB	S2014R3SB	S2014R4SB	S2014R5SB	S2014R6SB
Otu00001	4967	844	4730	3778	1803	622	1568	6954	3669	4119	1433	2088	2687	1634	6	13	46	23	62	6	3	9	13	13	202	21	18	15	20	12
Otu00002	2030	2751	5010	2263	1188	442	219	2356	6452	4044	1303	604	412	162	105	73	150	72	89	91	70	51	87	64	226	79	62	66	63	46
Otu00003	1097	867	612	1075	1852	2454	2646	1179	679	611	1573	1747	1916	2991	50	52	65	56	236	49	53	62	57	89	115	119	86	126	114	81
Otu00004	1770	457	1269	1607	1087	1105	1683	1263	878	2752	1105	1052	2330	1691	219	98	120	192	161	53	57	24	133	86	219	68	97	61	74	60
Otu00005	710	563	216	885	1626	1250	1846	404	152	299	1065	1902	1771	1736	1	4	10	5	65	10	5	9	6	9	18	6	8	4	16	1
Otu00006	859	3207	3024	1218	700	182	104	493	3096	1631	682	193	55	23	0	1	19	3	25	6	0	0	7	4	86	12	2	3	4	1
Otu00007	508	102	777	865	536	335	997	1061	469	650	1029	1132	1089	1049	166	164	171	186	152	136	161	153	184	131	206	123	134	119	152	141
Otu00008	548	2329	1777	1168	365	252	118	196	1232	1505	386	211	120	64	290	182	225	225	215	175	183	173	276	203	296	206	175	169	159	171
Otu00009	362	1390	125	840	1685	585	1128	104	45	106	631	1059	969	843	0	2	7	0	48	8	6	9	0	8	13	11	7	11	15	2
Otu00010	9	751	60	124	1161	2636	1242	23	27	7	1221	692	443	127	670	38	51	180	152	42	26	21	342	111	246	57	54	55	32	23
Otu00011	22	2	0	0	0	4	9	0	3	0	6	0	10	3	1267	1200	1030	1239	834	821	871	801	1334	954	1272	708	688	750	822	739
Otu00012	330	330	109	712	610	461	456	227	60	211	910	1068	945	1021	0	0	4	2	29	2	4	1	0	2	9	2	7	3	5	0
Otu00013	308	290	169	655	648	404	451	159	70	525	542	1357	1137	590	0	4	5	0	25	4	2	0	0	8	7	2	5	2	5	4
Otu00014	124	125	66	660	930	849	857	102	46	134	725	914	538	1197	0	0	2	0	42	1	8	2	1	2	1	1	17	5	3	1
Otu00015	1449	452	305	434	301	351	234	533	257	240	525	426	392	279	35	54	65	68	59	39	42	45	45	69	80	72	57	64	47	42
Otu00016	604	969	344	617	274	187	176	270	635	887	240	193	238	130	13	21	31	64	113	53	13	11	5	32	55	45	17	21	12	3
Otu00017	1	0	0	1	0	0	0	1	1	1	0	2	0	1	493	726	676	542	620	623	689	716	458	583	498	705	662	633	729	562
Otu00018	967	81	182	137	64	63	111	2085	528	207	125	74	66	117	0	1	1	3	6	1	0	1	6	0	7	3	3	1	0	0
Otu00019	16	181	32	361	674	575	391	20	33	85	740	742	700	738	0	1	3	1	23	0	0	2	0	2	6	2	2	2	2	1
Otu00020	692	630	162	282	294	335	193	423	127	70	430	200	129	139	0	16	38	20	60	18	21	6	1	40	48	34	22	17	21	11
Otu00021	202	201	39	150	306	496	692	65	37	20	489	347	316	490	7	5	6	8	18	7	9	6	18	14	19	6	8	12	12	9
Otu00022	23	813	38	375	389	429	285	17	43	48	491	536	285	304	0	2	3	9	34	5	3	6	0	4	4	4	6	5	10	1
Otu00023	308	116	50	72	116	221	223	347	167	75	251	96	142	285	56	61	69	69	90	54	68	51	54	43	49	41	50	29	31	37
Otu00024	0	0	0	0	0	0	0	0	0	0	0	0	0	0	288	400	418	309	425	348	338	417	214	287	200	332	308	314	299	248
Otu00025	47	4	32	17	34	12	31	19	34	74	47	172	184	162	168	217	212	181	147	131	149	124	310	286	354	241	244	198	266	232
Otu00026	47	178	24	261	291	449	235	22	14	19	233	337	230	581	0	1	2	1	7	1	0	0	0	5	1	1	1	2	1	0
Otu00027	12	34	10	25	177	308	376	37	17	7	98	348	273	586	39	6	6	24	21	8	8	2	48	10	7	9	10	7	13	5
Otu00028	1	0	0	0	0	0	0	1	0	0	0	0	0	0	208	195	225	203	175	172	162	157	311	345	280	385	356	369	316	377
Otu00029	59	91	18	145	418	376	211	30	6	25	229	265	135	260	0	0	2	7	17	4	4	5	3	6	11	5	2	10	0	4
Otu00030	19	36	14	29	207	461	449	54	13	5	249	124	100	274	3	0	5	8	21	11	9	9	3	4	10	8	9	7	22	6
Otu00031	0	0	0	0	0	0	0	0	0	1	0	0	0	1	218	221	232	196	247	234	262	273	221	204	180	228	196	268	180	217
Otu00032	140	39	148	108	65	22	107	257	137	150	115	120	311	208	0	0	3	0	1	0	0	0	0	0	4	0	1	1	0	0
Otu00033	0	0	0	0	0	0	0	0	0	0	1	0	0	0	157	189	191	128	178	208	223	172	198	221	178	284	243	242	244	259
Otu00034	0	0	0	0	0	0	1	0	1	0	0	0	0	0	221	147	170	128	161	207	198	185	164	242	201	240	233	279	225	273
Otu00035	150	56	220	172	137	104	112	158	127	165	90	84	95	134	13	12	11	12	16	16	15	12	12	14	14	11	9	11	7	9
Otu00036	1	0	0	0	0	0	0	0	0	0	0	0	0	0	180	159	142	138	168	161	192	154	303	250	183	201	208	232	176	191
Otu00037	58	229	9	58	158	63	101	28	13	14	105	127	412	63	0	5	7	12	22	14	4	3	0	1	5	3	7	1	4	3
Otu00038	2	0	1	0	0	0	1	0	0	0	1	0	0	1	199	209	201	234	192	208	191	204	100	140	119	124	131	94	153	105
Otu00039	224	68	66	71	67	27	25	227	134	224	63	96	68	53	0	0	2	0	3	0	0	0	0	2	3	1	1	0	1	0
Otu00040	202	390	104	29	13	7	2	33	350	201	13	73	1	1	1	5	4	1	4	1	0	1	1	2	4	4	3	0	1	0
Otu00041	0	25	39	169	131	180	135	13	11	47	224	272	170	72	0	0	0	0	1	0	0	0	0	2	1	0	2	4	4	2
Otu00042	1	0	0	0	0	0	0	0	0	0	0	0	0	0	72	96	159	98	118	143	106	91	91	174	152	147	143	198	196	206
Otu00043	176	17	42	52	37	35	67	287	60	51	54	90	83	106	0	0	0	0	1	0	0	0	3	0	2	0	3	0	3	0
Otu00044	4	19	1	10	140	460	225	5	2	0	274	91	37	39	12	1	2	0	19	7	4	2	5	2	3	0	4	4	2	2
Otu00045	1	0	0	0	0	0	0	0	0	0	0	0	0	0	87	120	137	99	105	139	79	104	110	165	121	180	149	166	176	146
Otu00046	7	19	7	50	243	152	52	16	13	38	328	215	110	68	0	0	1	0	2	0	2	1	0	1	0	0	1	0	1	1
Otu00047	11	32	8	57	74	151	168	30	12	9	122	105	103	213	0	0	0	0	2	1	5	0	0	0	0	3	1	3	1	0
Otu00048	223	94	3	35	37	119	58	26	39	43	310	47	31	81	0	1	2	0	2	1	0	0	0	2	8	2	1	2	0	0
Otu00049	0	0	0	0	0	0	0	0	0	0	0	0	0	0	89	57	67	54	44	75	95	84	161	184	147	128	157	152	123	140
Otu00050	2	0	0	0	0	0	0	0	0	0	0	0	0	0	100	107	109	138	106	105	118	118	131	121	105	94	111	100	131	82
Otu00051	1	0	0	0	0	0	0	0	0	0	0	0	0	0	76	47	57	61	61	88	105	87	134	144	107	131	150	170	109	157
Otu00052	2	0	1	0	0	0	0	0	0	0	0	0	0	0	76	124	131	99	144	135	142	132	75	100	72	108	97	95	121	102
Otu00053	0	1	0	0	0	0	0	0	0	0	1	0	1	0	38	32	59	20	31	33	17	35	194	171	132	183	191	170	171	206
Otu00054	0	0	0	0	0	0	0	0	0	0	0	0	0	0	148	170	162	181	185	174	240	228	43	40	52	51	31	44	48	46
Otu00055	132	183	26	38	81	108	142	13	2	4	95	41	38	37	3	2	9	0	11	1	1	3	1	3	1	0	1	0	1	0
Otu00056	0	0	0	0	0	0	0	1	0	0	0	0	0	0	50	47	53	27	33	37	42	48	134	133	133	187	171	176	145	145
Otu00057	5	1	2	0	0	3	0	2	0	0	0	0	0	0	67	67	63	81	77	72	82	79	96	145	121	121	127	171	130	103
Otu00058	0	0	0	0	0	0	0	0	1	0	0	0	2	0	111	40	94	64	49	78	70	68	151	165	104	138	99	116	73	124
Otu00059	1	5	60	64	60	40	8	35	43	538	124	48	21	30	0	0	0	1	0	1	0	2	0	0	11	0	0	1	0	0
Otu00060	2	0	0	0	0	0	0	0	1	0	0	0	0	0	91	104	121	93	114	116	134	135	88	82	70	98	109	97	107	67
Otu00061	12	31	9	3	18	61	75	12	2	0	11	6	10	5	62	77	80	73	73	63	69	64	52	78	59	71	73	79	67	61
Otu00062	0	0	0	0	0	0	0	1	0	0	0	0	0	0	101	115	121	77	97	96	122	95	76	96	83	76	85	83	98	94
Otu00063	42	52	12	43	72	9	76	11	8	21	30	78	167	205	0	0	0	0	4	0	0	0	0	0	2	0	0	2	1	0
Otu00064	74	8	38	44	26	13	42	145	122	98	22	39	114	43	0	0	0	0	0	0	0	0	0	0	1	0	0	0	0	0
Otu00065	55	146	4	71	102	54	62	6	2	18	45	219	29	31	0	0	1	0	21	1	0	0	0	3	3	0	1	0	1	0
Otu00066	0	0	0	0	0	0	0	0	0	0	0	0	0	0	65	88	91	44	74	82	89	70	101	130	93	118	70	97	97	98
Otu00067	1	0	0	0	0	11	4	1	1	0	0	0	0	2	82	112	89	130	104	96	75	95	106	86	64	83	83	62	83	54
Otu00068	0	0	0	0	0	0	0	1	0	0	0	0	0	0	65	59	56	42	37	60	48	42	112	126	122	89	125	113	124	103
Otu00069	1	0	0	0	0	0	2	0	0	0	0	0	0	1	58	77	67	48	40	60	62	56	94	127	125	111	96	110	117	87
Otu00070	0	0	0	0	0	0	0	0	0	0	0	0	0	0	64	57	76	50	78	62	79	85	78	87	61	101	87	104	98	93
Otu00071	66	184	4	41	101	113	103	3	2	1	78	26	29	16	0	0	0	0	2	1	0	0	0	0	0	0	0	1	0	0
Otu00072	0	0	0	0	0	0	0	0	0	0	0	0	0	0	56	46	60	29	40	44	60	67	125	113	88	89	113	104	101	109
Otu00073	9	1	1	1	0	0	2	2	6	1	0	0	1	0	211	27	53	50	38	42	30	23	273	54	64	83	69	53	45	68
Otu00074	4	1	2	8	27	55	33	7	2	0	24	8	14	12	78	47	70	67	54	44	54	46	55	75	64	70	50	44	54	42
Otu00075	1	0	0	0	0	0	1	1	0	0	2	0	0	0	126	99	87	131	48	48	50	42	119	67	86	51	63	50	60	55
Otu00076	0	0	1	0	0	0	0	1	0	0	0	0	0	0	61	72	68	45	58	56	57	68	63	86	70	88	93	106	86	97
Otu00077	27	11	4	5	3	6	5	24	17	14	3	13	17	29	23	39	37	45	44	29	33	40	41	69	74	78	62	88	66	59
Otu00078	0	0	0	1	0	0	4	1	0	0	0	0	1	0	245	33	56	114	35	51	54	42	114	39	138	24	40	35	34	49
Otu00079	0	0	0	0	0	0	0	0	0	0	0	0	0	0	51	45	56	47	55	77	69	69	45	66	74	69	85	94	81	100
Otu00080	1	0	1	0	1	1	0	1	2	1	1	0	0	0	47	83	58	60	64	51	50	50	72	82	86	101	70	85	73	78
Otu00081	0	0	0	0	0	0	0	0	1	1	0	0	0	0	55	48	64	48	62	67	51	71	57	94	73	66	80	81	66	59
Otu00082	2	0	0	0	0	0	0	0	0	0	0	0	0	0	48	80	58	69	41	63	62	82	54	65	63	67	74	77	82	65
Otu00083	0	0	0	0	0	1	0	0	0	0	0	0	0	0	43	25	45	28	46	35	33	29	115	66	81	71	117	117	81	72
Otu00084	1	0	0	0	1	0	0	1	0	1	0	1	0	0	47	60	63	85	59	72	69	69	46	66	55	72	56	66	74	79
Otu00085	0	0	0	0	0	0	0	0	0	0	0	0	0	0	86	90	90	81	96	120	99	111	33	47	28	35	27	27	62	38
Otu00086	0	0	0	0	0	0	0	0	0	0	0	0	0	0	77	72	65	88	53	50	69	69	69	58	52	71	42	50	55	42
Otu00087	0	0	0	0	0	0	0	0	0	0	0	0	0	0	72	33	50	39	30	39	46	38	100	78	89	71	62	61	74	66
Otu00088	0	0	0	0	0	0	1	0	0	0	0	0	0	0	75	50	61	50	40	54	48	62	90	62	72	63	66	60	77	37
Otu00089	0	0	0	0	0	0	0	0	0	0	0	0	0	0	28	51	51	47	84	79	64	54	44	60	50	55	85	65	66	71
Otu00090	1	2	0	9	59	255	55	6	3	1	204	25	37	5	0	0	0	0	2	0	0	0	0	0	0	0	2	0	1	0
Otu00091	2	184	22	38	18	11	11	2	5	11	76	7	10	9	30	20	28	19	20	7	8	15	25	10	12	16	8	14	22	5
Otu00092	1	0	0	0	0	0	1	0	0	0	0	0	1	0	44	52	63	58	48	49	40	43	63	61	71	47	46	43	57	46
Otu00093	0	0	0	0	0	0	0	0	0	0	0	0	0	0	56	62	58	49	67	85	77	82	30	46	38	38	63	28	44	46
Otu00094	0	0	0	0	0	0	0	0	0	0	0	0	0	0	40	63	42	63	36	55	52	35	35	58	59	57	69	65	64	63
Otu00095	0	0	0	0	0	0	0	0	0	0	0	0	0	0	57	62	71	48	37	67	56	55	41	41	38	44	56	48	47	51
Otu00096	5	11	14	16	43	76	60	16	10	3	68	32	45	62	0	0	0	0	0	0	1	2	0	0	0	1	0	1	1	0
Otu00097	0	0	0	0	0	0	0	0	0	0	0	0	0	0	39	82	63	84	68	87	61	47	29	31	36	34	31	35	41	33
Otu00098	0	0	0	0	0	0	0	0	0	0	0	0	0	0	83	101	105	126	79	74	74	108	20	13	9	10	7	10	17	5
Otu00099	0	0	0	0	0	0	1	0	0	0	0	0	0	1	38	23	36	55	37	52	53	50	57	54	56	56	53	50	51	38
Otu00100	0	0	0	0	0	0	0	0	0	0	0	0	0	0	29	53	44	48	52	55	57	34	53	59	49	56	49	66	40	43
Otu00101	0	0	0	0	0	0	0	0	0	0	0	0	0	0	43	47	41	50	44	98	72	74	27	30	25	37	55	51	22	57
Otu00102	0	0	0	0	0	0	0	0	0	0	0	0	1	0	41	43	45	36	47	49	41	44	29	42	39	83	57	32	63	50
Otu00103	45	99	95	67	36	4	3	9	47	53	8	7	2	1	0	0	1	0	1	0	0	0	0	0	3	0	0	0	0	0
Otu00104	2	0	0	0	0	0	0	0	0	0	0	0	0	0	71	71	64	55	68	70	74	57	30	22	40	32	19	23	32	29
Otu00105	0	0	0	0	0	0	0	0	0	0	0	0	0	0	40	36	39	41	42	54	51	56	49	43	41	41	51	57	32	41
Otu00106	0	0	0	0	0	0	0	1	0	0	0	0	0	0	109	80	50	115	46	29	34	34	91	24	54	18	18	16	22	13
Otu00107	0	0	0	0	0	0	0	0	0	0	0	0	0	0	30	18	24	10	22	22	23	21	64	62	52	77	86	61	57	75
Otu00108	0	0	0	0	0	0	0	0	0	0	0	0	0	0	44	69	53	33	51	62	63	58	15	48	30	54	51	45	36	33
Otu00109	0	0	0	0	0	0	0	0	0	0	0	0	0	0	46	33	56	34	31	46	42	43	53	52	46	43	40	46	59	55
Otu00110	0	0	0	0	0	0	0	0	0	0	0	0	0	0	50	67	70	85	58	52	30	51	34	36	30	25	34	32	44	34
Otu00111	0	0	0	0	0	0	0	0	0	0	0	0	0	0	52	57	48	33	42	51	45	53	41	32	27	43	48	39	28	43
Otu00112	0	0	0	0	0	0	0	0	0	0	0	0	0	0	20	20	18	26	24	33	22	21	77	52	63	52	67	66	69	53
Otu00113	0	0	0	0	0	0	1	0	0	0	0	0	0	0	77	51	66	44	59	75	57	69	19	21	31	23	24	27	28	30
Otu00114	1	0	0	0	0	0	0	0	0	0	0	0	0	0	43	65	47	44	42	37	48	61	28	44	22	67	40	40	39	39
Otu00115	0	0	0	0	0	0	0	0	0	0	0	0	0	0	40	67	54	54	51	51	72	34	32	31	28	37	46	33	34	26
Otu00116	0	2	0	1	4	32	29	4	0	0	4	0	2	6	15	54	30	70	62	54	33	29	23	29	33	24	14	26	23	25
Otu00117	3	10	0	1	24	104	79	2	2	0	67	10	16	43	7	1	5	6	7	11	12	6	1	6	2	4	9	3	7	6
Otu00118	0	0	0	0	0	0	0	0	0	0	1	0	0	0	48	70	77	75	73	58	59	51	31	21	12	19	17	20	35	20
Otu00119	0	0	0	0	0	0	0	0	0	0	0	0	0	0	32	60	55	43	41	51	43	70	25	29	28	39	26	41	47	33
Otu00120	0	0	0	0	0	0	0	0	0	0	0	0	0	0	69	52	57	48	63	58	54	59	38	35	10	21	28	20	29	19
Otu00121	0	0	0	0	0	0	0	0	0	0	0	0	0	0	15	10	31	11	11	21	28	33	50	59	55	55	60	65	54	67
Otu00122	1	0	0	0	0	0	0	0	0	0	1	0	1	0	18	19	23	37	1	6	6	1	114	71	105	35	33	35	28	51
Otu00123	0	0	0	0	0	0	0	0	0	0	0	0	0	0	54	56	71	37	59	50	43	43	26	32	16	26	19	22	25	41
Otu00124	1	0	0	0	0	0	0	0	0	0	0	0	1	0	33	28	16	44	23	20	19	31	59	44	58	39	49	66	41	31
Otu00125	1	0	0	0	0	0	1	0	1	1	0	0	0	0	11	19	29	16	17	20	21	24	45	45	63	51	58	48	54	57
Otu00126	0	0	0	0	0	0	0	0	0	0	0	0	0	0	35	35	30	40	39	55	44	38	24	31	28	44	33	31	57	30
Otu00127	0	0	0	0	0	0	0	0	0	0	0	0	0	0	50	73	44	52	63	73	51	59	19	21	19	19	22	24	22	20
Otu00128	6	1	0	0	0	0	60	4	2	0	0	0	1	5	25	29	15	46	31	27	35	27	17	31	28	22	25	17	17	27
Otu00129	0	0	0	0	0	0	0	0	0	0	0	0	0	0	47	33	32	13	27	28	34	21	36	42	46	54	70	31	45	38
Otu00130	0	15	0	16	77	93	28	7	3	4	101	36	11	13	0	0	0	0	3	0	1	2	0	0	0	1	0	2	0	0
Otu00131	0	0	0	0	0	0	0	0	0	0	0	0	0	0	28	60	35	58	51	53	52	49	21	17	33	23	35	21	29	36
Otu00132	0	0	0	0	0	0	0	0	0	0	0	0	0	0	33	14	30	14	22	16	24	19	38	59	40	49	63	33	40	60
Otu00133	0	0	1	0	0	0	0	0	2	0	1	0	0	0	20	42	43	51	39	30	32	24	29	38	56	29	40	44	22	49
Otu00134	2	0	0	0	0	0	0	0	0	0	1	0	0	0	20	31	46	47	27	41	42	56	16	40	22	50	35	31	39	30
Otu00135	0	0	0	0	0	0	0	0	1	0	0	0	0	0	22	33	25	18	22	22	22	15	29	61	56	56	58	54	40	45
Otu00136	3	0	0	0	3	0	1	0	0	1	0	0	1	0	22	6	7	11	4	12	13	10	125	42	36	93	52	44	31	58
Otu00137	0	0	0	0	0	0	0	0	0	0	0	0	0	0	44	7	9	10	8	16	21	19	92	44	40	28	51	50	42	62
Otu00138	0	0	0	0	0	0	0	0	3	0	0	0	0	0	29	25	39	32	9	10	11	6	62	73	105	27	27	21	42	52
Otu00139	0	0	0	0	0	0	0	0	0	0	0	0	0	0	27	26	29	39	31	21	26	20	29	32	47	40	43	41	49	52
Otu00140	0	0	0	0	0	1	0	0	0	0	0	0	0	0	12	4	13	10	6	8	4	6	73	39	42	66	68	70	57	55
Otu00141	0	0	0	0	0	0	0	0	3	0	0	0	0	0	30	32	42	15	21	36	44	19	28	28	32	52	40	42	43	43
Otu00142	2	1	0	0	1	2	0	0	0	0	0	0	0	0	20	11	21	42	42	38	28	27	28	48	81	28	39	33	30	26
Otu00143	0	0	0	0	0	0	0	0	1	0	0	0	0	0	22	42	62	42	41	37	39	57	20	26	27	26	31	21	33	24
Otu00144	1	0	0	1	0	0	0	0	1	0	0	0	0	0	14	35	29	26	26	29	35	22	28	32	52	35	43	46	44	45
Otu00145	1	0	0	0	0	3	2	0	0	0	1	2	0	0	26	31	46	30	29	40	37	41	26	44	24	22	41	28	27	42
Otu00146	32	5	14	22	28	20	16	43	16	15	12	12	16	20	2	6	4	8	4	2	3	5	6	17	14	9	12	9	5	9
Otu00147	1	0	0	0	0	0	0	0	0	0	0	0	0	0	40	74	45	56	58	60	53	56	21	15	12	16	12	16	15	15
Otu00148	0	0	0	0	0	0	2	0	1	1	0	0	0	0	33	24	20	38	25	34	29	35	18	39	46	23	44	50	41	34
Otu00149	0	0	0	0	0	0	0	0	0	0	0	0	0	0	38	30	46	41	37	51	40	38	17	25	24	24	32	33	26	37
Otu00150	0	0	0	0	0	0	0	0	0	0	0	0	0	0	35	16	21	42	11	6	10	12	52	46	90	36	39	38	48	32
Otu00151	1	0	0	0	0	0	0	0	0	0	0	0	0	0	40	60	45	53	63	65	86	81	8	5	8	14	10	6	17	5
Otu00152	1	0	0	0	0	0	0	0	0	0	0	0	0	0	41	47	40	45	49	59	44	58	19	16	21	17	28	32	22	17
Otu00153	0	0	0	0	0	0	0	0	0	0	0	0	0	0	38	44	45	33	41	31	35	25	24	37	18	33	37	19	28	29
Otu00154	0	0	0	0	0	0	0	0	0	0	0	0	0	0	78	48	44	66	42	48	55	44	12	11	6	9	12	8	20	6
Otu00155	1	0	0	0	0	0	0	0	0	1	0	0	0	0	29	32	37	45	49	37	47	43	17	22	25	27	31	31	28	21
Otu00156	0	0	0	0	0	0	1	0	0	0	0	0	0	0	18	13	26	25	14	15	20	10	50	52	64	32	37	45	39	29
Otu00157	0	0	0	0	0	0	0	0	0	0	0	0	0	0	34	83	55	66	74	64	67	48	5	6	3	3	5	3	7	12
Otu00158	0	0	0	0	0	0	0	0	0	0	0	0	0	0	3	2	2	7	1	4	4	5	34	39	36	46	71	83	62	70
Otu00159	0	0	0	0	0	0	0	0	0	0	0	0	0	0	20	32	36	25	34	40	52	43	20	35	21	24	35	17	16	46
Otu00160	0	0	0	0	0	0	0	1	0	0	0	0	0	0	22	31	43	29	45	50	44	48	21	17	24	29	30	18	26	22
Otu00161	1	0	0	0	0	0	0	0	0	0	0	0	0	0	63	66	42	108	45	51	39	44	8	6	22	2	9	6	3	1
Otu00162	0	0	0	0	0	0	0	0	0	0	0	0	0	0	35	35	34	35	37	47	44	36	14	34	27	25	28	25	37	8
Otu00163	2	0	0	0	0	0	0	0	0	0	0	0	0	0	49	65	40	42	49	59	48	62	12	10	6	5	8	8	15	8
Otu00164	0	0	0	0	0	0	0	0	0	0	0	0	0	0	33	18	25	16	36	31	30	26	39	30	33	25	42	35	29	33
Otu00165	0	0	0	0	0	0	0	0	0	0	0	0	0	0	23	15	16	6	15	27	26	27	37	48	33	49	31	43	17	37
Otu00166	0	0	0	0	0	0	0	0	0	0	0	0	0	0	32	48	53	44	51	49	72	68	0	0	8	16	0	14	25	18
Otu00167	18	7	17	32	46	18	23	16	11	16	22	14	4	15	0	0	0	0	7	1	0	0	0	2	0	1	1	1	1	1
Otu00168	0	0	0	0	0	0	0	0	0	0	0	0	0	0	34	36	36	39	41	57	61	46	9	13	11	15	25	14	20	15
Otu00169	0	0	0	0	0	0	0	0	0	0	0	0	0	0	48	53	43	65	49	42	52	55	11	7	5	9	5	8	5	7
Otu00170	7	10	10	12	3	1	12	71	37	30	12	7	41	10	0	0	0	0	0	0	0	0	0	0	0	0	0	0	0	0
Otu00171	0	0	0	0	0	0	0	0	0	0	0	0	0	0	29	20	24	16	27	26	25	21	38	43	18	28	32	32	37	33
Otu00172	0	0	0	0	0	0	0	0	0	0	0	0	0	0	31	37	59	54	62	49	46	63	10	7	4	8	4	11	14	5
Otu00173	0	0	0	0	0	0	0	0	0	0	0	0	0	0	81	3	5	28	2	2	3	0	141	18	98	4	8	7	5	7
Otu00174	2	18	0	2	21	161	26	6	1	0	48	6	21	4	0	2	0	0	3	1	0	2	0	0	1	0	0	0	1	0
Otu00175	0	0	0	0	0	0	0	0	0	0	0	0	0	0	21	31	21	25	36	32	26	42	20	21	25	27	32	23	29	20
Otu00176	0	0	0	0	0	0	0	0	0	0	0	0	0	0	37	50	33	31	24	28	27	27	21	15	21	22	22	18	16	19
Otu00177	0	0	0	0	0	0	0	0	0	0	0	0	0	0	55	36	55	38	32	44	45	36	11	17	15	6	15	12	18	9
Otu00178	0	0	0	0	0	0	0	0	0	0	0	0	0	0	36	46	27	42	45	56	31	45	6	5	10	17	11	21	19	7
Otu00179	2	1	0	1	1	11	11	0	3	1	5	1	3	3	8	18	16	20	24	16	16	10	8	28	24	25	41	37	36	27
Otu00180	1	0	0	0	1	0	1	1	0	0	2	0	2	5	1	11	15	9	4	0	3	4	38	44	60	44	26	41	29	39
Otu00181	0	0	0	0	0	0	0	0	0	0	0	0	1	0	31	45	32	32	33	43	27	36	15	19	16	18	15	15	23	22
Otu00182	0	0	0	0	0	0	0	0	0	0	0	0	0	0	30	46	42	32	39	21	19	36	21	16	15	17	18	21	19	20
Otu00183	0	0	0	0	0	0	0	0	0	0	0	0	0	0	27	39	37	34	26	40	37	28	11	22	16	26	15	17	32	19
Otu00184	0	0	0	0	0	0	0	0	0	0	0	0	0	0	24	39	31	33	33	29	25	36	24	26	18	18	24	22	19	16
Otu00185	0	0	0	1	0	0	0	1	0	0	0	0	0	0	15	14	13	17	12	12	11	16	20	44	32	39	43	44	40	35
Otu00186	13	3	0	5	14	45	61	2	1	1	17	9	8	26	3	0	1	2	3	2	0	1	8	3	1	5	1	0	0	3
Otu00187	0	0	0	0	0	0	0	0	0	0	0	0	0	0	18	43	23	24	17	36	13	25	21	33	25	41	23	22	31	28
Otu00188	0	0	0	0	0	0	0	0	0	0	0	0	0	0	17	59	40	56	64	52	55	75	6	1	1	0	1	2	4	3
Otu00189	0	0	0	0	0	0	0	0	0	0	0	0	0	0	18	21	23	95	32	45	29	26	2	10	30	13	23	19	8	19
Otu00190	0	0	0	0	0	0	0	0	0	0	0	0	0	0	44	16	29	34	20	21	29	23	26	28	20	21	19	12	33	21
Otu00191	0	0	0	0	0	0	0	0	0	0	0	0	1	0	22	19	12	7	29	24	36	22	21	27	24	22	46	24	15	30
Otu00192	0	0	0	0	0	0	0	0	0	0	0	0	0	0	19	21	21	19	31	22	30	24	13	36	21	33	17	27	27	25
Otu00193	0	0	0	0	0	0	0	0	0	0	0	0	0	0	33	58	46	36	34	38	28	33	8	18	8	11	7	10	20	11
Otu00194	0	0	0	0	0	0	0	0	0	0	0	0	0	0	34	29	37	25	22	37	26	34	7	14	15	31	29	22	29	23
Otu00195	0	0	0	0	0	0	0	0	0	0	0	0	0	0	51	52	33	37	16	21	30	18	34	17	33	11	10	6	8	8
Otu00196	0	0	0	0	0	0	0	0	0	0	0	0	0	0	20	13	19	18	17	11	8	20	12	33	24	32	27	22	46	48
Otu00197	3	0	0	0	0	0	0	1	2	0	0	1	0	1	17	57	46	85	39	45	43	52	1	4	1	2	1	3	5	1
Otu00198	0	0	0	0	0	0	0	0	0	0	0	0	0	0	45	34	44	54	27	39	30	43	8	5	13	11	5	17	8	6
Otu00199	2	11	0	4	2	23	41	4	11	1	4	20	42	43	0	0	0	0	1	0	0	0	0	1	1	0	0	0	0	0
Otu00200	0	0	0	0	0	0	0	0	0	0	0	0	0	0	6	3	7	10	6	7	9	6	35	29	54	45	27	40	37	48
Otu00201	0	0	0	0	0	1	1	0	1	0	0	0	0	0	25	24	23	19	22	14	24	21	23	30	22	29	23	35	26	26
Otu00202	0	0	0	0	0	0	0	0	0	0	0	0	0	0	33	27	21	52	34	33	33	46	9	12	4	19	12	13	20	18
Otu00203	0	0	0	0	0	0	0	0	0	0	0	0	0	0	12	7	7	9	8	11	9	12	28	23	22	23	39	61	32	47
Otu00204	0	0	0	0	0	0	0	0	1	0	0	0	0	0	28	35	33	15	14	31	29	22	17	20	19	23	21	21	21	25
Otu00205	0	0	0	0	0	0	0	0	0	0	0	0	0	0	27	27	19	20	22	32	12	15	27	19	15	25	28	25	26	23
Otu00206	0	0	0	0	0	0	0	0	0	0	0	0	0	0	19	15	23	9	12	25	10	20	21	32	24	31	26	25	24	37
Otu00207	0	0	0	0	0	0	0	0	0	0	0	0	0	0	32	15	15	22	10	15	20	16	34	31	29	17	22	28	21	27
Otu00208	0	0	0	0	0	0	0	0	0	0	0	0	0	0	19	23	23	20	20	19	38	24	9	26	14	31	21	15	22	26
Otu00209	1	0	0	0	0	0	0	0	0	0	0	0	0	0	18	11	10	11	9	12	13	7	32	33	35	29	36	34	21	21
Otu00210	6	0	0	2	2	12	40	23	1	2	4	12	27	70	0	0	2	1	0	0	0	0	0	1	0	0	0	0	0	0
Otu00211	0	0	0	0	0	0	0	0	0	0	0	0	0	0	11	9	8	9	12	15	18	9	31	33	26	22	37	43	31	25
Otu00212	0	0	0	0	0	0	0	0	0	0	0	0	0	0	21	32	21	22	25	23	22	16	18	22	17	13	26	26	18	21
Otu00213	0	0	0	0	0	0	0	0	0	0	0	0	0	0	26	42	33	28	38	42	41	46	8	9	11	4	4	7	7	14
Otu00214	0	0	0	0	0	0	0	0	0	0	0	0	0	0	12	8	19	6	9	13	14	10	33	28	36	28	32	29	37	28
Otu00215	0	0	0	0	17	75	37	4	0	1	9	8	9	21	0	0	0	1	6	8	6	2	1	4	2	4	4	3	1	3
Otu00216	0	0	0	0	0	0	0	0	0	0	0	0	0	0	31	52	37	35	38	38	38	36	10	3	4	5	6	8	11	6
Otu00217	0	0	0	0	0	0	0	0	0	0	0	0	0	0	14	9	11	7	12	7	20	10	24	34	21	31	30	42	35	31
Otu00218	0	0	0	0	0	0	0	0	0	0	0	0	0	0	17	19	21	12	13	22	33	25	20	26	15	21	23	30	26	22
Otu00219	70	3	1	5	11	27	15	1	0	2	43	11	5	6	0	1	3	0	4	1	4	3	1	3	5	12	2	1	2	2
Otu00220	0	0	0	0	0	0	0	0	0	0	0	0	0	0	21	23	23	11	12	14	13	19	26	20	20	29	22	34	25	22
Otu00221	0	0	0	0	0	0	0	0	0	0	0	0	0	0	28	30	26	20	20	18	32	26	23	24	15	19	18	12	21	12
Otu00222	0	0	0	0	0	0	0	0	0	0	0	0	0	0	27	9	9	7	11	18	11	12	46	23	22	16	33	21	17	30
Otu00223	1	0	0	0	0	0	0	0	0	0	0	0	0	0	13	25	15	37	29	17	20	5	28	22	23	24	9	25	17	25
Otu00224	0	0	0	0	0	0	0	0	0	0	0	0	0	0	1	0	6	5	2	4	4	0	29	31	28	30	26	48	55	40
Otu00225	0	0	0	0	0	0	0	0	0	0	0	1	0	0	8	10	12	6	8	9	20	15	23	33	28	22	37	36	31	32
Otu00226	3	4	0	4	14	35	46	2	1	0	14	10	11	23	0	0	0	0	2	4	1	3	0	0	2	1	0	1	0	0
Otu00227	6	7	5	18	22	18	21	4	2	5	24	15	11	26	0	0	0	2	2	0	0	0	0	0	0	0	0	3	0	0
Otu00228	6	0	1	2	2	20	51	13	1	0	8	5	16	37	0	0	0	0	0	1	0	0	0	0	0	1	0	0	1	1
Otu00229	0	0	0	0	0	0	0	0	0	2	1	1	0	1	13	20	16	18	13	16	16	10	17	21	28	20	29	34	21	25
Otu00230	91	0	0	0	0	0	0	1	91	0	0	0	0	0	0	0	0	0	0	0	0	0	0	0	2	0	0	0	0	0
Otu00231	0	0	0	0	0	0	0	0	0	0	0	0	0	0	16	27	31	28	25	30	14	40	8	18	2	10	19	14	26	19
Otu00232	0	0	0	0	0	0	0	0	0	0	0	0	0	0	9	34	24	21	27	29	30	33	10	20	17	12	22	14	15	6
Otu00233	1	0	0	0	0	0	0	0	0	0	0	0	0	0	14	14	15	23	31	21	27	20	11	20	14	23	25	20	17	22
Otu00234	29	0	5	9	7	2	0	7	13	13	7	10	49	59	0	0	0	0	0	0	0	0	0	0	0	0	0	0	0	0
Otu00235	0	0	0	0	0	0	0	0	0	0	0	0	0	0	18	26	35	18	20	11	11	27	16	18	22	19	18	17	24	14
Otu00236	0	8	0	1	40	140	11	5	0	0	34	0	0	0	0	0	0	0	0	4	0	0	0	0	0	0	0	2	1	0
Otu00237	0	0	0	0	0	0	0	0	0	0	0	0	0	0	0	6	7	4	3	0	2	1	27	42	41	21	27	37	46	40
Otu00238	0	0	0	0	0	0	0	0	0	0	0	0	0	0	30	19	24	27	18	14	30	21	21	10	18	23	26	6	13	9
Otu00239	0	0	0	0	0	0	0	0	0	0	0	0	0	0	17	19	25	13	10	14	15	23	30	20	24	27	29	11	17	23
Otu00240	0	0	0	0	0	0	0	0	0	0	0	0	0	0	17	22	18	16	21	17	28	17	13	26	10	17	22	11	29	18
Otu00241	0	0	0	0	0	0	1	0	0	0	0	0	0	0	23	35	28	27	27	31	30	27	8	11	13	13	11	11	17	7
Otu00242	0	0	0	0	0	0	0	0	0	0	0	0	0	0	11	7	14	19	8	6	4	5	28	22	33	30	25	22	28	31
Otu00243	0	0	0	0	0	0	0	0	0	0	0	0	0	0	16	15	11	13	16	19	19	21	19	21	19	17	14	28	25	22
Otu00244	0	0	0	0	0	0	0	0	0	0	0	0	0	0	12	16	19	15	18	21	22	15	27	18	24	28	13	18	30	20
Otu00245	0	0	0	0	0	0	0	0	0	0	0	0	0	0	1	2	5	1	2	1	1	2	31	29	36	40	32	33	25	34
Otu00246	0	0	0	0	0	0	0	0	0	0	0	0	0	0	4	6	8	3	7	7	2	5	17	40	23	29	42	27	32	36
Otu00247	0	5	0	2	14	52	31	2	2	0	52	3	10	5	0	0	0	0	5	0	0	0	1	0	2	0	0	1	1	0
Otu00248	0	0	0	0	0	0	0	0	0	0	0	0	0	0	20	12	13	3	9	12	8	16	29	9	33	27	26	27	24	29
Otu00249	0	0	0	0	0	0	0	0	0	0	0	0	0	0	12	16	12	12	10	32	16	28	15	18	32	24	16	17	17	28
Otu00250	28	3	13	10	4	4	3	46	11	34	4	6	3	9	0	1	1	0	0	1	1	1	0	0	0	0	1	1	0	0
Otu00251	0	0	0	0	0	0	0	0	0	0	0	0	0	0	21	20	29	9	12	21	32	10	23	17	7	20	19	21	21	19
Otu00252	0	0	0	0	0	0	0	0	0	0	0	0	0	0	3	3	1	1	1	1	2	6	23	34	24	33	30	50	32	46
Otu00253	6	8	1	0	5	15	24	13	0	0	9	21	37	17	0	0	0	0	2	0	0	0	0	0	0	0	0	0	0	0
Otu00254	0	0	0	0	0	0	0	0	0	0	0	0	0	0	32	33	25	22	20	33	32	45	10	8	9	4	11	5	20	11
Otu00255	0	0	0	0	0	0	0	0	0	0	0	0	0	0	25	17	26	16	15	28	27	20	16	18	13	15	21	14	10	18
Otu00256	0	0	0	0	0	0	0	0	0	0	0	0	0	0	16	23	16	18	15	21	16	21	10	18	16	25	12	20	20	23
Otu00257	0	0	0	0	0	0	0	0	0	0	0	0	0	0	31	31	25	29	36	27	27	33	7	4	8	5	6	4	6	10
Otu00258	0	0	0	0	0	0	0	0	0	0	0	0	0	0	14	34	17	39	37	31	23	24	3	15	4	17	9	18	13	12
Otu00259	0	0	0	0	0	0	0	0	0	0	0	0	0	0	20	15	11	16	21	32	31	20	15	15	10	17	20	17	9	13
Otu00260	0	0	0	0	0	0	0	0	0	0	0	0	0	0	8	19	17	11	23	39	39	35	12	9	14	10	22	9	10	13
Otu00261	0	0	0	0	0	0	0	0	1	0	0	0	1	0	12	14	18	11	31	15	31	19	22	16	12	20	26	3	16	21
Otu00262	0	0	0	0	0	0	0	0	0	0	0	0	0	0	3	7	9	5	3	3	8	5	24	32	22	23	29	35	27	32
Otu00263	0	0	0	0	0	0	0	0	0	0	0	0	0	0	34	20	23	12	23	18	17	11	20	9	12	15	16	16	11	16
Otu00264	9	5	11	17	0	1	0	23	63	58	0	0	0	0	0	0	0	0	0	0	0	0	0	0	0	0	1	0	0	0
Otu00265	1	5	0	0	0	0	0	0	1	0	0	0	0	0	11	31	27	26	18	18	31	23	10	10	11	15	15	12	13	16
Otu00266	0	0	0	0	0	0	0	0	0	0	0	0	0	0	16	15	20	23	17	25	16	37	9	10	17	20	27	10	11	13
Otu00267	5	44	3	6	54	38	9	0	0	0	22	1	8	1	0	0	0	0	0	0	0	0	0	0	0	0	0	0	0	0
Otu00268	0	4	0	1	8	28	35	3	1	0	15	9	9	28	0	0	0	0	1	0	0	0	0	0	0	0	0	1	0	0
Otu00269	0	0	0	0	0	0	0	0	0	0	0	0	0	0	19	16	15	23	20	15	16	32	20	13	7	27	11	22	19	11
Otu00270	0	0	0	0	0	0	0	0	0	0	0	0	0	0	9	16	23	7	12	11	20	20	9	30	20	28	17	18	13	23
Otu00271	0	0	0	0	0	0	0	0	0	0	0	0	0	0	43	23	23	27	19	17	8	8	30	15	11	12	6	7	14	5
Otu00272	3	0	6	10	9	13	15	6	6	16	9	15	26	17	0	0	0	0	0	2	0	0	0	0	0	0	1	0	0	0
Otu00273	0	0	0	0	0	0	0	0	0	0	0	0	0	0	14	30	28	42	31	37	35	36	8	6	4	10	4	3	9	10
Otu00274	0	0	2	0	8	9	34	3	1	0	30	7	20	27	0	0	0	0	0	0	0	0	0	0	0	0	0	0	1	0
Otu00275	0	0	0	0	0	0	0	0	0	0	0	0	0	0	8	12	12	15	16	13	8	7	23	27	15	25	23	28	20	15
Otu00276	0	0	0	1	2	12	2	0	0	0	0	0	0	0	11	18	10	24	13	12	15	12	16	10	36	8	19	10	7	20
Otu00277	2	0	0	0	0	6	9	1	1	0	6	2	4	7	21	15	9	23	16	14	5	2	16	12	7	7	8	17	15	14
Otu00278	3	7	66	9	5	3	3	14	3	3	17	3	18	16	0	1	0	0	0	0	0	0	0	0	0	0	0	0	0	0
Otu00279	0	0	0	0	0	0	0	1	0	0	0	0	0	0	14	14	27	8	20	18	16	28	11	18	6	23	18	20	18	20
Otu00280	0	0	0	0	0	0	0	0	0	0	0	0	0	0	16	21	20	13	18	11	13	16	20	21	17	14	16	17	16	21
Otu00281	0	0	0	0	0	0	0	1	0	0	0	0	0	0	19	33	16	30	22	26	22	24	3	5	13	11	17	5	17	10
Otu00282	0	0	0	0	0	0	0	0	0	0	0	0	0	0	12	20	11	13	15	24	13	21	12	21	19	19	27	17	17	11
Otu00283	0	0	0	0	0	0	0	0	0	0	0	0	0	0	21	19	13	20	18	13	18	7	23	20	25	13	17	13	23	19
Otu00284	0	0	0	0	0	0	0	0	0	0	0	0	0	0	14	18	22	14	18	19	26	25	8	14	6	17	12	10	26	13
Otu00285	0	0	0	0	0	0	0	0	0	0	0	0	0	0	8	6	8	8	4	6	3	7	14	39	30	25	20	28	29	29
Otu00286	0	0	0	0	0	0	0	0	0	0	0	0	0	0	6	4	9	8	11	3	3	9	24	20	18	21	25	28	33	24
Otu00287	0	0	0	0	0	0	0	0	0	0	0	0	0	0	24	12	28	20	13	13	14	17	20	20	23	8	19	18	15	9
Otu00288	0	0	0	0	0	0	0	0	0	0	0	0	0	0	22	6	17	9	9	13	7	13	3	22	21	43	35	18	12	14
Otu00289	0	0	0	0	0	0	0	0	0	0	0	0	0	0	6	10	17	7	3	10	16	11	26	27	16	29	22	21	23	21
Otu00290	0	0	0	0	0	0	0	0	0	0	0	0	0	0	15	9	7	3	1	12	5	8	28	19	15	24	17	26	21	27
Otu00291	11	3	7	9	12	8	17	5	1	3	12	8	4	14	2	4	2	1	2	2	1	4	5	2	4	5	3	0	5	3
Otu00292	1	0	0	0	0	0	0	0	0	0	0	0	0	0	25	13	18	13	23	17	22	19	18	13	14	9	22	17	12	12
Otu00293	0	0	0	0	0	0	0	0	1	0	0	0	0	0	23	26	19	21	30	27	33	20	9	13	13	7	15	5	7	11
Otu00294	0	0	0	0	0	0	0	0	0	0	0	0	0	0	15	10	9	15	10	6	9	4	13	30	10	30	18	28	16	24
Otu00295	0	0	0	0	0	0	0	0	0	0	0	0	0	0	11	26	25	15	37	34	23	45	7	8	2	10	3	7	12	4
Otu00296	0	0	0	0	0	1	1	0	0	0	0	0	0	0	2	9	7	12	12	7	8	14	22	30	19	24	18	14	18	20
Otu00297	0	0	0	0	0	0	0	0	0	0	0	0	0	0	4	4	4	3	9	4	2	2	13	28	14	37	35	23	22	29
Otu00298	7	3	0	6	4	10	19	14	5	3	13	6	6	51	0	0	0	0	0	0	0	0	0	0	0	0	0	0	1	0
Otu00299	0	0	0	0	0	0	0	0	0	0	0	0	0	0	23	23	13	18	21	27	18	15	14	12	10	9	23	15	10	15
Otu00300	2	0	0	2	0	1	0	1	1	1	0	0	1	0	22	11	12	9	14	6	6	3	33	24	20	15	11	9	18	10
Otu00301	0	0	0	0	0	0	0	0	0	0	0	0	0	0	17	20	12	9	12	19	18	22	13	14	26	11	10	16	16	17
Otu00302	1	0	0	0	0	0	0	0	0	0	2	0	0	0	9	14	16	10	13	14	18	15	14	8	12	18	18	19	29	12
Otu00303	1	0	0	0	0	0	0	0	1	0	0	0	0	0	10	3	10	7	10	1	10	6	37	14	23	18	24	16	22	25
Otu00304	0	0	0	0	0	0	0	0	0	0	0	0	0	0	2	0	3	6	4	4	5	3	29	34	22	40	24	19	30	22
Otu00305	0	0	0	0	0	1	1	0	0	0	0	0	0	0	16	6	23	21	19	10	12	2	31	16	20	12	17	15	18	15
Otu00306	1	13	0	1	10	38	17	0	1	0	16	22	9	27	0	0	0	0	1	0	1	0	0	0	0	0	0	0	0	0
Otu00307	0	0	0	0	0	0	0	0	0	0	3	0	0	0	16	10	12	6	2	2	1	3	44	28	27	16	15	15	20	19
Otu00308	0	0	0	0	0	0	0	0	0	0	0	0	0	0	10	33	26	42	21	28	33	34	5	0	5	2	2	3	5	9
Otu00309	0	0	0	0	0	0	0	0	0	0	0	0	0	0	16	22	22	15	21	33	23	21	8	14	6	12	8	6	4	12
Otu00310	2	1	5	2	7	7	19	6	17	3	14	14	30	11	0	0	0	0	0	0	0	0	0	0	0	0	0	1	0	0
Otu00311	0	0	0	0	0	0	0	0	0	0	0	0	0	0	11	10	19	10	17	9	20	16	6	16	16	19	20	19	16	16
Otu00312	0	0	0	0	0	0	0	0	0	0	0	0	0	0	23	20	26	15	15	25	22	35	2	9	11	5	6	4	13	5
Otu00313	0	0	0	0	0	0	0	0	0	0	0	0	0	0	27	38	22	34	34	22	26	27	2	1	2	1	0	0	3	1
Otu00314	0	0	0	0	0	0	0	0	0	0	0	0	0	0	10	34	15	12	24	16	21	29	5	5	6	15	13	9	7	14
Otu00315	0	0	0	0	0	0	0	0	0	0	0	0	0	0	12	8	13	12	17	16	20	27	3	8	9	22	33	13	13	7
Otu00316	0	0	0	0	0	0	0	0	0	0	0	0	0	0	10	22	23	28	13	11	19	21	5	16	10	17	10	11	10	11
Otu00317	0	0	0	0	1	26	22	0	0	0	1	0	0	0	9	5	0	5	7	6	6	2	9	10	15	3	13	9	6	18
Otu00318	0	0	0	0	0	0	0	0	0	0	0	0	0	0	18	35	29	36	29	19	20	23	7	4	4	6	6	5	6	3
Otu00319	0	0	0	0	0	0	0	0	1	0	0	0	0	0	9	11	18	17	10	10	7	24	13	12	19	35	11	10	20	14
Otu00320	0	0	0	0	0	0	0	0	0	0	0	0	0	0	3	9	11	3	9	13	3	6	21	25	21	18	10	23	23	37
Otu00321	0	0	0	0	0	0	0	0	0	0	0	0	1	0	11	10	13	6	7	12	9	11	25	16	10	20	21	17	25	22
Otu00322	0	0	0	0	0	0	0	0	0	0	0	0	0	0	1	10	6	3	3	1	2	0	14	21	26	26	20	40	23	27
Otu00323	0	0	0	0	0	0	1	0	0	0	0	0	0	0	4	9	13	16	13	7	10	5	11	20	10	14	29	20	18	29
Otu00324	0	0	0	0	0	0	0	0	0	0	0	0	0	0	11	10	4	6	1	6	12	8	19	17	22	21	27	17	19	20
Otu00325	4	52	6	22	4	6	5	0	0	0	8	3	0	0	1	0	20	4	4	3	2	2	0	4	3	0	2	1	4	1
Otu00326	1	0	0	0	0	0	0	0	0	0	0	0	0	0	17	16	11	9	7	7	14	9	15	6	14	19	20	15	14	24
Otu00327	1	5	0	2	30	25	10	0	0	0	21	29	4	4	0	0	0	0	0	0	1	1	0	0	0	0	0	1	0	0
Otu00328	0	0	0	0	0	0	0	0	0	0	0	0	0	0	15	19	31	32	28	16	22	25	6	3	0	5	5	8	12	2
Otu00329	0	0	0	0	0	0	0	0	0	0	0	0	0	0	7	13	15	5	12	8	16	15	18	16	6	14	13	21	11	26
Otu00330	0	0	0	0	0	0	0	0	0	0	0	0	0	0	18	13	6	14	12	15	10	17	15	13	12	14	20	17	12	14
Otu00331	0	0	0	0	0	0	0	0	0	0	0	0	0	0	12	38	14	18	25	21	18	17	8	10	7	14	0	0	17	12
Otu00332	0	0	0	0	0	0	0	0	0	0	0	0	0	0	13	11	11	8	9	14	11	9	16	25	11	14	21	25	19	14
Otu00333	0	0	0	0	0	0	0	0	0	0	0	0	0	0	0	1	2	1	0	0	0	0	15	29	15	32	9	23	34	42
Otu00334	0	0	0	0	0	0	0	0	0	0	0	0	0	0	18	19	13	15	8	17	18	8	18	10	9	12	9	18	16	12
Otu00335	0	0	0	0	0	0	0	0	0	0	0	0	0	0	12	9	7	7	8	7	11	10	15	18	17	25	13	15	26	21
Otu00336	1	0	0	0	0	0	1	0	1	0	0	0	0	0	16	31	21	37	24	32	4	18	9	7	5	0	5	2	12	4
Otu00337	0	0	0	0	0	0	0	0	0	0	0	0	0	0	8	16	20	11	13	19	18	18	11	11	5	12	13	11	21	13
Otu00338	0	0	0	0	0	0	0	0	0	0	0	0	0	0	17	12	22	14	12	15	12	11	8	21	11	11	14	7	18	9
Otu00339	12	12	17	6	3	2	1	22	17	22	2	7	6	3	0	0	0	0	0	0	0	0	0	0	0	1	0	0	0	0
Otu00340	0	0	0	0	0	0	0	0	0	0	0	0	0	0	13	13	12	16	15	5	9	9	15	22	15	17	17	12	21	12
Otu00341	0	0	0	0	0	0	0	0	0	0	0	0	0	0	17	16	30	19	29	29	25	17	10	4	3	13	8	3	6	0
Otu00342	0	0	0	0	0	0	0	0	0	0	0	0	0	0	12	11	9	2	14	8	10	8	13	17	15	17	17	12	14	15
Otu00343	0	0	0	0	0	0	0	0	0	0	0	0	0	0	12	32	24	26	25	39	31	22	4	4	0	1	1	1	2	1
Otu00344	0	0	0	0	0	0	0	0	0	0	0	0	0	0	13	7	2	4	4	8	11	11	20	13	8	15	15	19	13	23
Otu00345	0	0	0	1	0	0	0	0	0	0	0	0	0	0	10	21	12	15	15	19	14	12	9	13	5	13	11	13	12	5
Otu00346	0	0	0	0	0	0	0	0	0	0	0	0	0	0	20	14	22	28	27	13	12	8	10	8	4	8	4	7	21	4
Otu00347	0	0	0	0	0	0	0	0	0	0	1	0	0	0	10	14	7	16	7	10	12	12	14	21	11	19	13	18	9	13
Otu00348	0	0	0	0	0	0	0	0	0	0	0	0	0	0	12	11	16	13	14	21	28	22	6	7	7	10	2	12	13	12
Otu00349	0	0	0	0	0	0	0	0	0	0	0	0	0	0	29	11	11	15	14	23	15	18	10	7	10	8	12	12	7	8
Otu00350	0	0	0	0	0	0	0	0	0	0	0	0	0	0	14	5	11	10	6	7	7	16	12	25	13	16	18	11	15	13
Otu00351	0	0	0	0	0	0	0	0	0	0	0	0	0	0	4	0	5	2	2	1	3	1	29	26	28	17	16	9	17	16
Otu00352	0	0	0	0	0	0	0	0	0	0	0	0	0	0	16	17	13	26	22	27	29	36	2	1	1	1	1	5	3	2
Otu00353	0	0	0	0	0	0	0	0	0	0	0	0	0	0	8	17	23	30	25	24	17	11	2	6	6	4	8	8	8	10
Otu00354	0	0	0	0	0	0	0	0	0	0	0	0	0	0	4	9	9	13	12	2	12	16	10	20	11	15	17	19	23	15
Otu00355	0	0	0	0	0	0	0	0	0	0	0	0	0	0	16	10	8	11	11	11	9	14	14	19	16	8	15	10	9	14
Otu00356	0	0	0	0	0	0	0	0	0	0	0	0	0	0	18	17	15	9	9	18	19	8	14	9	10	13	8	5	11	9
Otu00357	2	0	0	0	0	0	0	0	0	0	0	0	0	0	9	3	7	3	2	3	3	5	30	9	28	9	13	17	12	21
Otu00358	0	0	0	0	0	0	0	0	0	0	0	0	0	0	6	4	8	5	6	9	8	13	9	21	21	8	20	22	23	18
Otu00359	0	0	0	0	0	0	0	0	0	0	0	0	0	0	31	16	10	18	20	23	27	14	8	6	4	6	4	5	6	7
Otu00360	0	0	0	0	0	0	0	0	0	0	0	0	1	0	7	14	8	9	4	7	12	9	16	12	16	15	19	9	10	21
Otu00361	0	0	0	0	0	0	0	0	0	0	0	0	0	0	8	5	2	2	4	9	11	8	0	20	33	15	17	17	19	18
Otu00362	0	0	0	0	0	0	0	0	0	0	0	0	0	0	8	25	25	13	19	23	20	16	6	7	1	0	12	5	20	4
Otu00363	0	0	0	0	0	0	0	0	0	0	0	0	0	0	22	3	37	25	9	6	4	13	25	13	1	6	4	12	7	4
Otu00364	0	0	0	0	0	0	0	0	0	0	0	0	0	0	10	18	21	29	26	19	14	31	2	5	4	5	1	2	2	7
Otu00365	0	0	0	0	0	0	1	0	0	0	0	0	0	0	9	18	5	9	13	15	15	20	7	13	8	23	10	11	15	5
Otu00366	0	0	0	0	0	0	0	1	0	0	0	1	0	0	26	6	1	0	6	0	0	1	37	20	28	15	6	11	7	7
Otu00367	0	0	0	0	0	0	0	0	0	0	0	0	0	0	12	8	4	10	20	19	22	23	6	6	7	0	15	14	4	25
Otu00368	0	0	0	1	60	85	3	4	0	0	2	2	0	0	0	0	0	0	0	0	0	0	0	0	0	0	0	0	0	0
Otu00369	0	0	0	0	0	0	0	0	0	0	0	0	0	0	13	28	14	17	23	18	34	14	5	3	3	4	7	3	4	4
Otu00370	0	0	0	0	0	0	0	0	0	0	0	0	0	0	15	19	18	17	21	30	12	32	1	5	7	6	3	6	8	4
Otu00371	2	68	0	4	0	0	9	3	1	0	0	0	0	0	0	0	8	3	0	1	1	1	0	1	1	1	0	0	0	2
Otu00372	1	0	0	0	0	0	0	1	0	0	0	0	0	0	9	19	29	11	15	15	20	18	1	6	8	8	8	3	6	6
Otu00373	0	0	0	0	0	1	0	0	0	0	0	0	0	0	18	16	17	30	10	8	14	7	6	10	14	2	10	6	5	14
Otu00374	0	0	0	0	0	0	0	0	0	0	0	0	0	0	7	5	7	4	4	4	11	8	13	17	13	19	19	20	17	15
Otu00375	0	1	0	1	4	87	4	4	1	0	12	4	6	5	0	0	0	0	0	0	1	1	0	0	0	0	0	0	0	0
Otu00376	0	0	0	0	0	0	0	0	0	0	0	0	0	0	11	4	12	8	9	9	17	9	9	24	8	17	9	7	14	20
Otu00377	0	0	0	0	0	0	0	0	0	0	0	0	0	0	12	12	14	9	13	16	16	12	6	7	10	11	10	16	12	8
Otu00378	0	0	0	0	0	0	0	0	0	0	0	0	0	0	9	5	0	4	9	9	11	9	27	6	17	16	21	15	12	10
Otu00379	0	0	0	0	0	0	0	0	0	0	0	0	0	0	9	2	3	1	0	3	1	4	15	17	16	18	19	29	14	20
Otu00380	0	0	0	0	0	0	0	0	0	0	0	0	0	0	0	9	13	6	4	4	2	7	1	21	18	22	18	14	16	15
Otu00381	0	0	0	0	0	0	0	0	0	0	0	0	0	0	2	6	9	4	19	22	12	16	5	5	14	24	16	13	10	11
Otu00382	0	0	0	0	0	0	0	0	0	0	0	0	0	0	21	8	9	9	7	13	21	11	19	7	9	8	8	8	8	6
Otu00383	0	0	0	0	0	0	0	0	0	0	0	0	0	0	14	16	5	7	5	8	7	8	7	12	14	11	24	9	9	13
Otu00384	0	0	0	0	0	0	0	0	0	0	0	0	0	0	12	15	12	6	8	16	19	10	4	12	7	14	8	24	11	7
Otu00385	0	0	0	1	5	3	22	2	0	0	4	8	6	40	0	0	0	0	0	0	0	1	0	0	0	0	0	0	0	0
Otu00386	3	1	0	0	0	15	17	2	1	0	8	2	6	17	3	4	3	1	2	6	0	2	3	0	4	1	5	2	1	1
Otu00387	0	0	0	0	0	0	0	0	0	0	0	0	0	0	13	17	12	6	12	14	15	18	9	12	6	8	8	13	9	5
Otu00388	6	2	10	1	1	0	4	9	8	5	9	16	17	6	0	0	0	0	0	1	0	0	0	0	0	0	0	1	0	0
Otu00389	2	0	0	0	0	0	0	0	0	0	0	0	0	0	4	9	14	9	15	12	14	26	9	7	0	14	0	34	9	1
Otu00390	0	0	0	0	0	0	0	0	0	0	0	0	0	0	5	7	10	4	10	6	6	10	16	15	11	17	19	13	12	13
Otu00391	0	0	0	0	0	0	0	0	1	0	0	0	0	0	3	4	9	13	4	6	12	6	16	14	24	14	14	10	10	6
Otu00392	0	0	0	0	0	0	0	0	0	0	0	0	0	0	11	10	16	8	11	21	13	13	12	17	7	13	11	10	4	7
Otu00393	41	27	4	6	0	0	2	5	4	0	0	5	0	0	2	1	3	4	1	3	1	0	0	0	2	0	0	0	3	0
Otu00394	0	0	0	0	0	0	0	0	0	0	0	0	0	0	11	17	16	12	13	11	13	15	4	14	6	7	6	8	18	6
Otu00395	5	10	6	11	15	9	7	1	7	5	9	9	8	9	0	0	0	0	4	0	0	0	0	0	0	0	0	0	0	0
Otu00396	0	0	0	0	0	0	0	0	0	0	0	0	0	0	4	11	10	8	12	11	4	9	8	11	10	15	20	14	12	13
Otu00397	3	0	0	0	12	63	15	3	1	0	25	0	4	1	0	0	0	0	9	0	1	0	0	0	0	0	0	0	0	0
Otu00398	0	0	0	0	0	0	0	0	0	0	0	0	0	0	17	13	7	9	13	17	22	20	11	7	7	10	11	9	5	2
Otu00399	0	0	0	0	0	0	0	0	0	0	0	0	0	0	35	5	6	2	4	3	3	0	43	12	11	9	6	5	3	5
Otu00400	0	0	0	0	0	0	0	0	0	0	0	0	0	0	7	3	4	8	8	8	4	4	11	22	12	19	10	8	13	21
Otu00401	1	0	0	0	0	0	0	0	0	0	0	0	0	0	10	19	12	6	11	10	14	6	3	9	6	16	9	8	15	10
Otu00402	0	0	0	0	0	0	0	0	0	0	0	0	0	0	10	12	11	10	13	10	16	11	9	9	7	14	14	9	5	16
Otu00403	0	0	0	0	0	0	0	0	2	0	0	0	0	0	12	12	7	7	7	5	9	10	1	2	6	5	4	1	3	50
Otu00404	0	0	0	0	0	0	0	0	0	0	0	0	0	0	6	8	7	7	8	12	6	13	16	8	11	20	13	11	11	14
Otu00405	0	0	0	0	0	0	0	0	0	0	0	0	0	0	12	11	12	9	11	12	15	11	10	15	10	8	7	11	7	12
Otu00406	1	2	0	0	6	37	9	2	0	0	1	4	2	9	4	0	1	1	0	1	0	1	2	0	2	5	4	1	2	4
Otu00407	0	0	0	0	0	0	0	0	0	0	0	0	0	0	8	19	16	23	14	17	6	20	3	5	3	9	4	4	4	7
Otu00408	0	0	0	0	0	0	0	0	0	0	0	0	0	0	6	5	9	4	5	9	10	4	15	14	15	16	14	13	11	10
Otu00409	0	0	0	0	0	0	0	0	0	0	0	0	0	0	2	9	13	5	11	6	3	2	7	14	11	12	10	13	21	15
Otu00410	0	0	0	0	0	0	0	0	0	0	0	0	0	0	3	8	7	5	5	16	18	8	6	9	5	9	22	11	9	20
Otu00411	0	0	0	0	0	0	0	0	0	0	0	0	0	0	7	9	2	2	10	8	4	8	12	18	5	11	14	15	15	14
Otu00412	0	0	0	0	0	0	0	0	0	0	0	0	0	0	4	1	1	1	2	6	3	5	15	13	16	9	19	24	15	18
Otu00413	0	0	0	0	0	0	0	0	0	0	0	0	0	0	11	1	7	2	7	15	11	11	10	9	8	12	18	13	11	12
Otu00414	0	1	0	1	0	0	0	0	0	0	0	0	0	0	12	6	10	7	6	7	8	5	9	10	15	20	14	19	13	13
Otu00415	0	0	0	0	0	0	0	0	0	0	0	0	0	0	10	13	9	13	7	12	7	9	11	13	5	11	16	9	12	13
Otu00416	0	0	0	0	0	0	0	0	0	0	0	0	0	0	4	10	4	4	6	10	6	7	9	13	17	23	5	15	19	13
Otu00417	0	0	0	0	0	0	0	0	0	0	0	0	0	0	7	6	12	5	6	6	9	4	11	12	6	16	18	19	10	19
Otu00418	0	0	0	0	0	0	0	0	0	0	0	0	0	0	7	19	12	18	17	12	21	22	7	3	2	4	4	8	9	3
Otu00419	0	1	0	0	26	12	24	2	0	0	13	1	2	8	0	0	0	0	3	0	0	0	1	0	0	0	3	1	0	0
Otu00420	0	0	0	0	0	0	0	0	0	0	0	0	0	0	4	7	11	2	7	6	10	2	9	9	7	7	22	13	21	21
Otu00421	0	0	0	0	0	0	0	0	0	0	0	0	1	0	19	4	11	8	5	13	6	9	25	6	14	12	5	18	3	10
Otu00422	0	0	0	0	0	0	0	0	0	0	0	0	0	0	7	8	7	9	5	12	5	12	18	7	7	11	9	12	16	17
Otu00423	3	7	0	0	5	9	1	0	1	0	4	7	1	0	40	7	2	8	7	7	7	5	8	0	2	2	0	1	0	0
Otu00424	0	0	0	0	0	0	2	0	1	0	0	0	0	5	1	7	3	3	11	11	5	6	9	13	6	15	18	13	11	17
Otu00425	0	0	0	0	0	0	0	0	0	0	0	0	0	0	9	6	14	8	8	5	11	8	13	10	13	14	11	15	8	15
Otu00426	0	0	0	0	0	0	0	0	0	0	0	0	0	0	3	19	20	19	8	18	15	13	1	6	3	8	9	9	2	7
Otu00427	0	0	0	0	0	0	0	0	0	0	0	0	0	0	16	20	19	23	18	13	9	24	2	5	3	0	4	1	4	6
Otu00428	0	0	0	0	0	0	0	0	0	0	0	0	0	0	7	2	8	15	8	2	2	2	14	11	28	14	6	12	8	15
Otu00429	0	0	0	0	0	0	0	0	0	0	0	0	0	0	5	9	19	17	16	13	9	7	13	9	2	10	4	13	12	3
Otu00430	0	0	0	0	0	0	0	0	0	0	0	0	0	0	7	5	7	3	5	5	2	7	7	19	4	17	16	11	22	13
Otu00431	1	0	0	0	0	0	0	0	0	0	0	0	0	0	15	18	14	11	11	15	14	17	1	3	4	4	7	8	5	11
Otu00432	0	0	0	0	0	0	0	0	0	0	0	0	0	0	10	6	2	9	0	7	6	7	17	17	8	9	11	10	15	16
Otu00433	0	0	0	0	0	0	0	0	0	0	0	0	0	0	11	7	8	5	14	13	18	7	7	8	8	10	11	15	12	5
Otu00434	0	0	0	0	0	0	0	0	0	0	0	0	0	0	15	10	7	16	10	12	8	10	4	11	4	12	8	7	5	15
Otu00435	0	0	0	0	0	0	0	0	0	0	0	0	0	0	8	10	9	8	11	9	15	18	6	9	7	5	9	12	12	12
Otu00436	0	0	0	0	0	0	0	0	0	1	0	0	0	0	11	17	13	6	10	12	6	13	5	12	6	8	12	11	8	8
Otu00437	0	0	0	0	0	0	0	0	2	0	0	0	0	0	7	6	7	8	3	8	5	5	18	10	15	17	16	6	13	6
Otu00438	0	0	0	0	0	0	0	0	0	0	0	0	0	0	7	9	7	7	7	12	6	8	12	15	6	9	12	8	10	15
Otu00439	0	0	0	0	0	0	0	0	0	0	0	0	0	0	16	19	9	27	17	14	10	16	3	1	3	1	1	2	5	2
Otu00440	0	0	0	0	0	0	0	0	0	0	0	0	0	0	5	6	14	0	4	7	13	12	5	7	6	11	21	22	11	6
Otu00441	1	0	0	0	0	0	0	0	0	0	0	0	0	0	4	7	9	3	9	3	7	8	8	22	10	8	10	14	9	10
Otu00442	0	0	0	0	0	0	0	0	0	0	0	0	0	0	2	2	1	1	0	0	0	1	10	22	10	12	22	15	20	22
Otu00443	1	0	0	0	0	1	3	0	0	0	1	0	1	1	0	1	6	2	2	6	2	1	15	10	17	13	12	7	13	13
Otu00444	0	3	0	0	7	0	16	2	0	0	7	7	11	33	0	0	0	0	0	0	0	0	0	0	0	0	0	0	0	0
Otu00445	0	0	0	0	0	0	0	0	0	0	0	0	0	0	5	1	5	5	4	7	5	6	9	17	12	9	4	17	18	24
Otu00446	0	0	0	0	0	0	0	0	0	0	0	0	0	0	8	7	10	11	11	14	12	14	5	11	6	14	5	8	10	12
Otu00447	0	0	0	0	0	0	0	0	0	0	0	0	0	0	9	6	5	3	10	9	18	7	11	11	5	11	9	14	8	16
Otu00448	0	0	0	0	0	0	0	0	0	0	0	0	0	0	9	18	14	28	22	26	18	16	3	3	0	1	2	5	4	1
Otu00449	0	0	0	0	0	0	0	0	0	0	0	0	0	0	10	10	10	8	4	6	6	6	9	8	9	10	17	12	12	8
Otu00450	0	0	0	0	0	0	0	0	0	0	0	0	0	0	7	16	19	10	9	9	16	14	8	6	13	6	3	2	9	6
Otu00451	0	4	0	0	9	33	17	0	1	0	3	11	3	0	0	0	0	0	10	0	0	0	0	0	0	0	0	0	1	0
Otu00452	0	0	0	0	0	0	0	0	0	0	0	0	0	0	1	0	1	1	0	2	1	0	15	20	14	20	11	24	14	20
Otu00453	0	0	0	0	0	0	0	0	0	0	0	0	0	0	9	2	10	5	8	7	8	11	11	17	17	7	8	8	10	10
Otu00454	12	29	1	3	15	2	2	1	1	0	0	1	0	0	0	1	2	1	5	0	1	2	0	4	8	2	4	1	4	0
Otu00455	0	0	0	0	0	0	0	0	1	0	0	0	0	0	12	13	7	11	11	11	6	14	3	7	9	13	7	5	13	4
Otu00456	0	0	0	0	0	0	0	0	0	0	0	0	0	0	0	0	0	0	0	0	0	0	12	14	13	17	15	17	26	27
Otu00457	1	0	0	0	0	0	0	0	0	0	0	0	0	0	11	14	5	16	15	10	8	8	3	8	10	10	9	7	11	6
Otu00458	0	0	0	0	0	0	0	0	0	0	0	0	0	0	12	6	19	15	13	9	18	9	5	10	5	4	5	5	7	0
Otu00459	0	0	0	0	0	0	0	0	0	0	0	0	0	0	2	2	1	1	1	2	0	2	10	13	19	14	9	29	11	21
Otu00460	0	0	0	0	0	0	0	0	0	0	0	0	0	0	17	17	18	22	18	7	20	22	6	1	2	1	2	2	6	0
Otu00461	0	0	0	0	0	0	0	0	0	0	0	0	0	0	3	21	15	16	12	23	17	14	2	4	2	4	8	5	5	3
Otu00462	0	0	0	0	0	0	0	0	0	0	0	0	0	0	11	3	4	4	9	6	7	7	11	3	6	5	12	25	12	16
Otu00463	0	0	0	0	0	0	0	0	0	0	0	0	0	0	4	5	3	5	6	1	4	0	15	14	14	13	8	9	13	11
Otu00464	0	0	0	0	0	0	0	0	0	0	0	0	0	0	10	4	6	3	6	3	6	3	19	4	13	11	9	16	7	19
Otu00465	0	0	0	0	0	0	0	0	0	0	0	0	0	0	2	9	3	3	4	3	3	8	15	10	13	14	12	10	17	14
Otu00466	10	2	0	0	18	12	4	7	1	0	3	1	7	11	0	0	0	0	0	0	1	0	0	0	0	0	0	0	0	0
Otu00467	1	0	0	0	0	0	0	0	0	0	0	0	0	0	10	9	7	9	4	5	7	6	1	14	15	12	17	1	1	10
Otu00468	0	0	0	0	0	0	0	0	0	0	0	0	0	0	9	13	15	10	8	14	12	28	0	2	7	6	5	2	4	4
Otu00469	0	0	0	0	0	0	0	0	0	0	0	0	0	0	10	21	7	16	12	16	10	11	7	9	3	4	3	7	4	6
Otu00470	0	0	0	0	0	0	0	0	0	0	0	0	0	0	4	10	26	21	20	9	14	25	2	8	1	1	2	5	5	5
Otu00471	3	1	0	3	0	4	1	3	0	1	3	1	0	7	3	4	7	0	10	7	5	6	6	7	4	6	7	4	11	5
Otu00472	0	0	0	0	0	0	0	0	0	0	0	0	0	0	7	4	4	13	9	6	10	4	9	9	8	6	6	15	11	14
Otu00473	0	0	0	0	0	0	0	0	1	0	0	0	0	0	1	1	3	4	3	1	3	3	2	12	19	10	22	14	14	14
Otu00474	0	0	0	0	0	0	0	0	0	0	0	0	0	0	14	15	11	13	11	10	6	9	5	11	10	8	7	7	4	4
Otu00475	0	0	0	0	0	0	0	0	0	0	0	0	0	0	11	6	5	6	12	18	22	14	7	10	8	2	5	3	1	4
Otu00476	0	0	0	0	0	0	0	0	0	0	0	0	0	0	2	4	13	4	6	2	2	6	5	14	17	11	7	14	7	13
Otu00477	0	0	0	0	0	1	9	0	0	0	2	0	0	0	7	14	9	13	3	7	10	12	5	8	4	4	4	3	1	10
Otu00478	0	0	0	0	0	0	0	0	0	0	0	0	0	0	8	10	10	20	12	8	10	14	5	7	4	4	3	9	6	4
Otu00479	0	0	0	0	0	1	0	0	0	0	0	0	0	0	7	14	3	15	16	6	15	15	11	0	2	8	2	1	14	4
Otu00480	0	0	0	0	0	0	0	0	0	0	0	0	0	0	13	10	3	11	23	38	17	20	1	0	0	1	2	2	1	0
Otu00481	0	0	0	0	1	0	0	0	1	0	0	0	0	0	5	4	8	6	4	2	3	3	5	12	19	15	10	14	13	9
Otu00482	0	0	0	0	0	0	0	0	0	0	0	0	0	0	0	0	0	1	0	0	0	1	20	17	20	18	16	13	9	11
Otu00483	1	0	0	0	0	0	0	0	1	0	0	0	0	0	3	7	5	13	17	10	10	9	7	6	6	7	5	6	4	11
Otu00484	0	0	0	0	0	0	0	0	0	0	0	0	0	0	4	10	7	7	8	11	1	11	7	11	6	8	9	8	19	8
Otu00485	0	0	0	0	0	0	0	0	0	0	0	0	0	0	13	2	4	0	9	5	12	3	17	10	7	3	13	13	7	14
Otu00486	0	0	0	1	0	0	0	0	0	0	0	0	0	0	5	15	8	14	10	12	8	12	9	9	5	12	3	4	5	2
Otu00487	0	0	0	0	0	0	0	0	0	0	0	0	0	0	4	8	12	9	10	10	13	18	7	5	1	8	7	4	5	5
Otu00488	0	0	0	0	0	0	0	0	0	1	0	0	0	0	4	10	7	9	18	11	11	8	2	5	5	4	10	7	6	5
Otu00489	0	0	0	0	0	0	0	0	0	0	0	0	0	0	18	30	19	25	18	14	5	16	0	0	0	0	0	0	0	0
Otu00490	0	0	0	1	0	0	1	0	1	1	0	0	0	0	3	5	9	5	4	7	4	7	3	15	14	5	12	9	9	13
Otu00491	0	0	0	0	0	0	0	0	0	0	0	0	0	0	0	0	0	0	0	1	0	0	29	7	23	13	5	9	14	17
Otu00492	1	1	0	0	0	4	4	0	1	0	3	5	3	2	1	6	7	5	6	6	5	7	2	10	12	7	7	8	3	8
Otu00493	0	0	0	0	0	0	0	0	0	0	0	0	0	0	8	10	8	9	9	21	24	18	1	3	1	8	1	0	3	6
Otu00494	0	0	0	0	0	0	0	0	0	0	0	0	0	0	8	14	12	11	8	12	6	5	2	6	7	15	4	9	9	9
Otu00495	0	0	0	0	0	0	0	0	0	0	0	0	0	0	5	14	13	17	24	19	14	21	1	1	1	1	1	3	2	3
Otu00496	0	0	0	0	0	0	0	0	0	0	0	0	0	0	2	3	1	1	2	0	4	1	9	10	14	11	23	16	8	17
Otu00497	0	0	0	0	0	0	0	0	0	0	0	0	0	0	24	1	6	14	10	4	8	8	18	3	18	5	3	6	1	4
Otu00498	0	0	0	0	0	0	0	0	0	0	0	0	0	0	3	17	13	11	11	17	11	22	2	2	1	1	3	8	1	9
Otu00499	0	0	0	0	0	0	3	0	0	0	0	0	0	1	9	4	3	7	4	4	7	4	9	10	8	16	10	12	5	10
Otu00500	0	0	0	0	0	0	0	0	0	0	0	0	0	0	8	13	11	8	10	8	12	10	7	5	4	8	5	6	6	5
Otu00501	0	0	0	0	0	0	0	0	0	0	0	0	0	0	5	11	11	4	9	14	13	13	7	14	2	5	2	7	8	3
Otu00502	0	0	0	0	0	0	0	0	0	0	0	0	0	0	54	1	5	10	5	1	2	2	13	8	9	5	3	1	0	4
Otu00503	0	0	0	0	0	0	0	0	0	0	0	0	0	0	3	10	14	12	5	6	11	8	3	9	5	8	5	11	9	8
Otu00504	0	0	0	0	0	0	0	0	0	0	0	0	0	0	2	11	11	5	9	12	6	6	5	9	8	11	7	5	14	5
Otu00505	0	0	0	0	0	0	0	0	0	0	0	0	0	0	6	7	10	3	8	12	5	7	5	3	12	8	6	12	2	7
Otu00506	0	0	0	0	0	0	0	0	0	0	0	0	0	0	1	2	4	2	1	5	1	2	8	4	11	14	10	13	22	21
Otu00507	0	0	0	0	0	0	0	0	0	0	0	0	0	0	8	3	4	3	6	6	9	5	9	11	11	12	10	11	12	11
Otu00508	0	0	0	0	0	0	0	1	0	0	0	0	0	0	4	7	3	3	2	2	8	8	9	13	11	5	10	7	15	11
Otu00509	0	0	0	0	0	0	0	0	0	0	0	0	0	0	2	12	14	19	9	16	11	7	0	4	5	7	1	4	4	6
Otu00510	0	0	0	0	0	0	0	0	0	0	0	0	0	0	7	10	4	1	7	4	4	6	8	7	7	10	15	8	12	8
Otu00511	0	0	0	0	1	0	0	0	0	0	0	0	0	0	6	0	4	3	6	0	1	19	8	20	15	2	9	9	8	6
Otu00512	1	1	0	1	0	6	5	0	0	0	1	4	0	6	8	8	5	7	18	6	7	5	3	6	4	4	2	7	3	1
Otu00513	0	0	0	0	0	0	0	0	0	0	0	0	0	0	9	13	15	24	11	21	8	9	1	0	2	6	1	0	9	2
Otu00514	0	0	0	0	0	0	0	0	0	0	0	0	0	0	17	3	2	2	1	1	6	4	30	8	36	2	1	4	1	3
Otu00515	1	2	0	0	0	4	4	2	0	0	5	4	11	24	0	0	0	0	0	0	0	0	0	0	0	0	0	0	0	0
Otu00516	0	0	0	0	0	0	0	0	0	0	0	0	0	0	1	6	7	4	6	14	9	4	4	7	7	2	18	6	12	9
Otu00517	0	0	0	0	0	0	0	0	0	0	0	0	0	0	6	9	7	6	7	9	9	7	4	13	3	4	6	11	5	14
Otu00518	0	0	0	0	0	0	0	0	0	0	0	0	0	0	2	0	2	1	4	2	2	1	6	6	13	21	14	17	17	7
Otu00519	7	1	2	2	1	1	0	28	7	3	5	4	1	1	0	0	0	0	0	0	0	0	0	0	0	0	0	0	0	0
Otu00520	0	0	0	0	0	0	0	0	0	0	0	0	0	0	11	13	5	10	3	9	7	12	4	7	5	8	11	7	8	5
Otu00521	0	0	0	0	0	0	0	0	0	0	0	0	0	0	13	14	6	13	13	17	14	17	4	4	2	6	2	0	2	1
Otu00522	0	0	0	0	0	0	0	0	0	0	0	0	0	0	3	8	7	3	6	4	5	6	8	9	4	10	12	14	8	15
Otu00523	1	0	0	0	0	0	0	0	0	0	0	0	0	0	4	13	9	23	14	13	13	14	1	3	1	1	2	2	1	2
Otu00524	0	13	0	0	1	0	6	1	0	0	3	1	1	12	4	0	5	7	5	1	2	2	4	4	3	0	3	4	7	7
Otu00525	0	0	0	0	0	0	0	0	0	0	0	0	0	0	7	14	17	19	6	16	7	13	4	6	3	2	5	2	2	3
Otu00526	0	0	0	0	0	0	0	0	0	0	0	0	0	0	0	0	0	0	0	0	0	1	11	16	17	9	12	20	13	15
Otu00527	0	0	0	0	0	1	0	0	0	0	0	0	0	0	7	11	6	10	10	11	10	6	0	9	1	5	5	8	8	5
Otu00528	0	0	0	2	25	34	0	1	0	0	22	3	0	4	0	0	0	0	0	0	0	0	0	0	0	0	0	0	0	0
Otu00529	5	5	8	3	1	1	1	11	4	23	11	1	0	0	0	0	0	0	0	0	0	0	0	0	1	0	0	0	0	0
Otu00530	0	0	0	0	0	0	0	0	0	0	0	0	0	0	9	2	4	4	5	6	1	9	6	4	12	9	6	8	10	11
Otu00531	5	3	8	5	2	1	0	2	6	12	6	5	10	6	0	0	0	0	0	0	0	0	0	0	0	0	0	0	0	0
Otu00532	0	0	0	0	0	0	0	0	0	0	0	0	0	0	5	8	6	8	10	10	2	10	3	6	5	6	5	5	9	7
Otu00533	0	0	0	0	0	0	0	0	0	0	0	0	0	0	5	2	6	1	4	7	10	3	9	10	9	13	9	10	7	19
Otu00534	4	0	0	0	0	1	1	1	0	0	0	0	0	0	6	2	6	5	7	6	5	1	8	10	8	7	3	14	6	4
Otu00535	0	0	0	0	0	0	0	0	0	0	0	0	0	0	0	1	1	1	0	0	2	3	9	13	14	14	11	12	15	14
Otu00536	0	0	0	0	0	0	0	0	0	0	0	0	1	0	10	9	9	9	8	8	5	7	5	8	4	7	9	6	7	4
Otu00537	0	0	0	0	0	0	0	0	0	0	0	0	0	0	4	18	11	16	9	8	5	10	2	6	2	4	6	5	3	8
Otu00538	0	0	0	0	0	0	0	0	0	0	0	0	0	0	11	5	6	4	1	5	1	2	16	7	22	6	8	12	4	3
Otu00539	1	0	0	0	0	0	0	0	0	0	0	0	0	0	2	4	4	6	3	5	4	5	7	10	20	8	11	4	14	6
Otu00540	0	4	1	1	0	0	17	1	1	0	5	0	0	0	1	0	2	0	4	2	1	1	1	0	2	1	3	1	3	3
Otu00541	0	0	0	0	0	0	0	0	0	0	0	0	0	0	7	4	0	1	10	3	1	2	17	9	17	6	9	6	7	12
Otu00542	0	0	0	0	0	0	0	0	0	0	0	0	0	0	26	8	4	33	4	10	5	11	5	2	0	1	2	0	0	1
Otu00543	0	0	0	0	0	0	0	0	0	0	0	0	0	0	8	8	7	9	4	9	8	11	4	4	8	6	6	9	6	8
Otu00544	1	17	0	4	19	24	2	1	0	0	1	2	0	0	0	2	1	1	3	0	0	0	0	0	0	2	0	0	3	0
Otu00545	0	0	0	0	0	0	0	0	0	0	0	0	0	0	5	11	7	9	12	6	10	8	5	6	3	3	4	7	14	8
Otu00546	0	0	0	0	0	0	0	0	0	0	0	0	0	0	7	7	6	4	6	4	6	11	3	7	10	7	9	10	5	13
Otu00547	0	0	0	0	0	0	0	0	0	0	0	0	0	0	0	1	0	1	1	2	1	1	14	17	9	22	14	13	12	14
Otu00548	0	0	0	0	0	0	0	0	0	0	0	0	0	0	2	5	4	3	6	7	10	9	5	12	4	14	6	8	7	10
Otu00549	0	0	0	0	0	0	0	0	0	0	0	0	0	0	8	9	10	15	14	17	24	15	2	1	0	1	0	1	4	6
Otu00550	0	0	0	0	0	0	0	0	0	0	0	0	0	0	0	0	0	0	1	0	0	1	11	10	20	5	9	17	7	19
Otu00551	0	0	0	0	0	0	0	0	0	0	0	0	0	0	5	5	12	9	9	7	5	12	9	10	4	7	2	5	6	9
Otu00552	0	0	0	0	0	0	0	0	1	0	0	0	0	0	11	1	5	1	5	5	12	3	13	7	10	8	6	8	8	13
Otu00553	0	0	0	0	0	0	0	0	0	0	0	0	0	0	2	7	6	2	1	4	2	3	10	10	13	12	7	12	8	12
Otu00554	0	0	0	0	0	0	0	0	0	0	0	0	0	0	7	11	13	10	16	10	16	17	3	6	1	2	0	3	2	1
Otu00555	0	0	0	0	0	0	0	0	0	0	0	0	0	0	9	10	12	19	19	12	15	12	0	4	0	3	1	1	3	1
Otu00556	0	0	0	0	0	0	0	0	0	0	0	0	0	0	12	7	10	10	3	3	5	5	8	6	9	7	3	8	14	5
Otu00557	0	0	0	0	0	0	0	0	0	0	0	0	0	0	1	2	0	2	0	0	3	1	18	5	13	13	13	5	15	11
Otu00558	0	0	0	0	0	0	0	0	0	0	0	0	0	0	13	5	8	0	9	8	12	9	5	6	8	8	5	7	11	5
Otu00559	0	0	0	0	0	0	0	0	0	0	0	0	0	0	7	5	8	0	6	7	5	4	16	5	4	6	15	8	12	5
Otu00560	1	3	3	10	16	3	9	2	11	4	2	2	4	3	0	0	0	0	0	1	0	0	0	0	0	0	0	0	0	0
Otu00561	0	0	0	0	0	0	0	0	0	0	0	0	0	0	3	1	0	4	1	0	3	0	21	11	26	14	6	8	9	9
Otu00562	0	0	0	0	0	0	0	0	0	0	0	0	0	0	12	9	15	4	11	12	7	15	7	5	1	6	0	1	4	4
Otu00563	0	0	0	0	0	0	0	0	0	0	0	0	0	0	11	4	3	3	10	8	3	8	1	4	2	5	11	10	10	11
Otu00564	0	0	0	0	0	23	2	2	0	0	0	1	7	0	7	1	2	6	0	2	2	5	7	3	10	1	6	4	4	4
Otu00565	0	0	0	0	0	0	0	0	0	0	0	0	0	0	10	9	7	4	2	2	4	0	4	10	12	5	5	5	11	10
Otu00566	0	0	0	0	0	0	0	0	0	0	0	1	0	0	9	7	8	10	2	11	8	9	3	3	3	7	8	9	5	9
Otu00567	0	0	0	0	0	0	0	0	0	0	0	0	0	0	6	4	8	7	10	7	7	10	7	5	6	12	6	11	2	4
Otu00568	0	0	0	0	0	0	0	0	0	0	0	0	0	0	7	13	13	16	14	12	8	4	2	7	2	2	2	3	6	0
Otu00569	0	0	0	0	0	0	2	0	0	0	0	0	1	7	2	5	4	3	7	5	12	6	2	4	2	5	8	9	7	7
Otu00570	0	0	0	0	0	0	0	0	0	0	0	0	0	0	10	7	11	6	5	8	11	12	4	7	3	3	6	4	5	4
Otu00571	0	0	0	0	0	0	0	1	0	0	0	0	0	0	5	13	8	19	20	15	13	7	0	1	1	0	1	0	0	1
Otu00572	0	0	0	0	0	0	0	0	0	0	0	0	0	0	8	2	5	1	4	6	14	3	10	6	9	5	6	10	5	13
Otu00573	0	0	0	0	0	0	0	0	0	0	0	0	0	0	4	0	7	3	1	1	3	0	9	11	9	12	16	7	15	13
Otu00574	0	2	0	0	0	6	16	1	0	0	1	0	5	22	0	0	0	0	0	0	0	0	0	1	0	0	0	0	1	1
Otu00575	0	0	0	0	0	0	0	0	0	0	0	0	0	0	11	6	12	8	3	5	10	10	4	9	7	10	5	6	9	1
Otu00576	0	0	0	0	0	0	1	0	0	0	0	0	0	0	7	10	10	7	9	6	12	7	6	13	4	9	3	3	6	3
Otu00577	0	0	0	0	0	0	0	0	0	0	0	0	0	0	12	6	5	2	11	9	13	5	3	6	6	8	4	6	9	7
Otu00578	0	0	0	0	0	0	0	0	1	0	0	0	0	0	6	9	5	6	5	8	2	10	3	6	5	17	8	7	5	10
Otu00579	0	0	0	0	0	0	0	0	0	0	0	0	0	0	7	9	7	9	9	7	7	7	2	9	7	2	6	8	6	7
Otu00580	1	5	1	0	5	38	11	0	0	0	0	0	2	0	0	0	0	0	0	4	0	0	0	5	2	2	3	4	0	5
Otu00581	0	0	0	0	0	0	0	0	0	0	0	0	0	0	8	18	10	16	14	8	13	8	3	1	2	1	0	1	1	0
Otu00582	0	0	0	0	0	0	0	0	0	0	0	0	0	0	5	6	4	6	5	10	7	8	9	5	2	11	10	4	5	2
Otu00583	0	0	0	0	0	0	0	0	0	0	0	0	0	0	9	5	14	21	9	6	6	6	11	5	0	1	4	0	5	0
Otu00584	0	0	0	0	0	0	0	0	0	0	0	0	0	0	5	13	16	14	19	8	14	8	2	0	0	1	0	0	1	0
Otu00585	0	0	0	0	0	0	0	0	0	0	0	0	0	0	2	21	14	19	16	18	3	18	2	0	0	0	0	0	2	1
Otu00586	0	0	0	0	0	0	0	0	0	0	0	0	0	0	5	2	11	2	5	6	5	10	7	10	10	7	7	2	5	11
Otu00587	0	0	0	0	0	0	0	0	0	0	0	0	0	0	2	2	6	6	1	4	4	3	8	10	11	4	11	9	4	15
Otu00588	0	0	0	0	0	0	0	0	0	0	0	0	0	0	6	10	5	3	2	5	4	2	4	11	10	12	5	10	11	5
Otu00589	0	0	0	0	0	0	0	0	0	0	0	0	0	0	9	6	4	4	6	5	5	2	7	5	5	8	9	15	7	4
Otu00590	0	11	0	1	10	28	1	0	0	0	27	2	0	0	0	0	0	0	0	0	0	0	0	0	0	0	0	0	0	0
Otu00591	0	0	0	0	0	0	0	0	0	0	0	0	0	0	11	3	1	1	5	7	6	8	12	7	4	12	5	10	3	7
Otu00592	6	1	3	5	1	0	0	11	11	14	6	3	1	1	0	0	0	0	0	0	0	0	0	0	0	1	0	0	0	0
Otu00593	0	0	0	0	0	0	0	0	0	0	0	0	0	0	9	9	1	7	7	15	17	11	1	8	7	9	7	2	2	0
Otu00594	0	0	0	0	0	0	0	0	0	0	0	0	0	0	0	10	3	8	1	5	2	7	6	8	6	7	12	7	9	9
Otu00595	0	0	0	0	0	0	0	0	0	0	0	0	0	0	5	13	5	6	9	11	10	10	4	4	5	7	6	5	2	6
Otu00596	0	0	0	0	0	0	0	0	0	0	0	0	0	0	5	9	6	6	9	5	8	7	10	4	5	6	7	9	7	2
Otu00597	0	0	0	0	0	0	0	0	0	0	0	0	0	0	4	2	7	3	5	2	5	7	3	7	8	17	6	10	10	5
Otu00598	0	0	0	0	0	0	0	0	0	0	0	0	0	0	5	3	4	2	1	4	4	1	4	11	6	9	9	8	11	8
Otu00599	0	0	0	0	0	0	0	0	0	0	0	0	0	0	6	6	9	5	6	7	3	12	4	6	6	6	7	4	6	13
Otu00600	0	0	0	0	0	0	0	0	0	0	0	0	0	0	10	4	3	2	1	5	2	4	1	11	13	12	5	3	13	4
Otu00601	0	0	0	0	0	0	0	0	0	0	0	0	0	0	7	5	14	6	15	6	12	7	1	1	4	4	7	5	7	2
Otu00602	0	0	0	0	0	0	0	0	0	0	0	0	0	0	4	9	5	9	5	4	9	6	10	6	7	14	1	5	7	8
Otu00603	0	0	0	0	0	85	0	2	0	0	0	0	0	0	0	0	0	0	0	0	0	0	0	0	0	0	0	0	0	0
Otu00604	1	0	0	0	0	0	0	0	0	0	0	0	0	0	7	10	9	4	7	11	11	12	4	6	2	4	4	4	0	2
Otu00605	0	0	0	0	0	0	1	0	0	0	0	0	0	0	1	4	7	6	6	7	3	7	7	7	17	9	6	5	1	8
Otu00606	0	0	0	0	0	0	0	0	0	0	0	0	0	0	9	6	8	7	6	9	9	8	6	4	2	6	11	9	6	3
Otu00607	0	0	0	0	0	0	0	0	0	0	0	0	0	0	3	0	0	1	1	1	0	0	6	14	7	12	10	13	18	15
Otu00608	0	0	0	0	0	0	0	0	0	0	0	0	0	0	3	1	1	1	6	3	3	4	6	5	14	8	13	8	6	7
Otu00609	0	0	0	0	0	0	0	0	0	0	0	0	0	0	3	9	4	3	8	10	5	8	7	3	7	6	6	7	9	8
Otu00610	0	0	0	0	0	0	0	0	0	0	0	0	0	0	14	8	3	5	11	16	13	7	1	3	2	3	1	5	0	5
Otu00611	0	0	0	0	0	0	0	0	0	0	0	0	0	0	10	3	5	4	5	7	3	7	8	6	3	6	10	3	4	12
Otu00612	0	0	0	0	0	0	0	0	0	0	0	0	0	0	11	1	1	6	0	1	3	5	14	9	27	0	9	2	3	3
Otu00613	0	0	0	0	0	0	0	0	0	0	0	0	0	0	9	10	6	6	8	10	11	9	6	1	4	1	2	3	0	10
Otu00614	0	0	0	0	2	0	19	0	0	0	0	0	0	2	0	0	0	0	1	2	0	1	8	8	0	7	5	4	2	2
Otu00615	0	0	0	0	0	0	0	0	0	0	0	0	0	0	3	7	3	5	1	6	2	2	7	9	3	7	6	14	12	11
Otu00616	3	0	1	0	1	0	0	10	0	1	0	0	2	1	12	3	5	4	3	1	4	4	10	3	3	2	1	0	3	2
Otu00617	0	0	0	0	0	0	0	0	0	0	0	0	0	0	5	4	7	5	4	3	2	4	5	9	5	10	11	2	8	8
Otu00618	0	0	0	0	0	0	0	0	0	0	0	0	0	0	3	1	2	3	3	2	2	6	5	8	7	10	8	6	5	12
Otu00619	14	0	0	0	3	0	3	3	0	1	2	0	1	0	0	0	0	0	0	0	0	1	10	1	4	5	6	8	6	2
Otu00620	0	0	0	0	0	0	0	0	0	0	0	0	0	0	1	2	4	2	4	1	2	2	5	14	7	15	12	7	6	16
Otu00621	0	0	3	5	1	8	19	1	0	0	3	0	8	6	0	0	0	0	0	0	0	0	0	0	0	0	0	3	0	0
Otu00622	0	0	0	0	0	0	0	0	0	0	0	0	0	0	3	7	12	12	7	6	4	6	3	5	4	8	7	7	8	1
Otu00623	0	0	0	0	0	0	0	0	0	0	0	0	0	0	1	2	3	3	1	2	4	0	3	9	8	10	10	7	15	7
Otu00624	6	2	3	5	0	0	0	12	13	10	5	1	0	0	0	0	0	0	0	0	0	0	1	0	2	0	0	0	0	0
Otu00625	0	0	0	0	0	0	0	0	0	0	0	0	0	0	0	0	0	0	0	1	0	0	7	16	11	20	7	12	12	13
Otu00626	0	0	0	0	0	0	0	0	0	0	0	0	0	0	4	6	4	6	8	7	11	14	6	1	6	1	9	5	2	2
Otu00627	0	0	0	0	0	0	0	0	0	0	0	0	0	0	3	1	3	5	3	6	4	6	6	9	4	6	12	6	7	10
Otu00628	0	0	0	0	0	0	0	0	0	0	0	0	0	0	0	0	1	0	0	0	0	2	9	11	11	7	4	11	11	25
Otu00629	0	0	0	0	0	0	0	1	0	0	0	0	0	0	5	4	8	5	10	9	2	1	3	8	2	10	4	6	7	14
Otu00630	0	0	0	0	0	0	0	0	0	0	0	0	0	0	8	15	12	14	11	9	5	12	2	1	3	3	5	1	4	0
Otu00631	0	0	0	0	0	0	0	0	0	0	0	0	0	0	3	6	8	4	5	7	6	5	3	4	11	9	11	5	3	4
Otu00632	0	0	0	0	0	0	0	0	0	0	0	0	0	0	7	10	5	3	7	4	7	15	2	6	9	8	2	2	4	4
Otu00633	0	0	0	0	0	0	0	0	0	0	0	0	0	0	4	3	3	1	7	3	6	4	7	4	6	7	6	13	8	8
Otu00634	0	0	1	0	0	0	0	0	0	0	0	0	0	0	1	6	2	6	7	7	9	7	3	5	7	7	7	10	5	4
Otu00635	0	0	0	0	0	0	0	0	0	0	0	0	0	0	12	8	6	9	9	10	15	10	0	4	3	2	3	4	1	6
Otu00636	0	0	0	0	0	0	0	0	0	0	0	0	0	0	3	12	5	10	9	20	12	17	0	0	0	1	2	1	1	0
Otu00637	0	0	0	0	0	0	0	0	0	0	0	0	0	0	7	0	0	4	9	9	5	5	12	6	3	3	8	6	3	3
Otu00638	0	0	0	0	0	0	0	0	0	0	0	0	0	0	10	27	11	7	6	7	13	10	3	4	0	0	1	0	4	0
Otu00639	0	0	0	0	0	0	0	0	0	0	0	0	0	0	7	0	2	3	2	1	0	2	9	9	10	10	11	7	8	19
Otu00640	0	0	0	0	0	0	1	0	1	0	0	0	0	0	3	8	5	9	5	6	6	8	7	5	7	6	5	6	4	2
Otu00641	0	0	1	0	0	1	0	0	0	1	0	6	50	0	0	0	0	0	0	0	0	0	0	0	0	0	0	0	0	0
Otu00642	0	0	0	0	0	0	0	0	0	0	0	0	0	0	6	14	11	4	4	7	8	8	2	5	7	6	6	7	5	7
Otu00643	0	0	0	0	0	7	16	2	1	0	1	0	7	14	0	0	0	0	0	0	0	0	0	0	0	0	0	0	0	0
Otu00644	0	0	0	0	0	0	0	0	0	0	0	0	0	0	0	0	0	0	0	0	0	0	6	10	13	10	5	15	7	22
Otu00645	0	0	0	0	0	0	0	0	0	0	0	0	0	0	4	3	4	5	9	5	4	1	2	3	5	11	12	6	6	4
Otu00646	0	0	0	0	0	0	0	0	0	0	0	0	0	0	7	11	12	14	14	12	9	14	0	1	0	0	3	1	4	1
Otu00647	0	0	0	0	0	0	0	0	0	0	0	0	0	0	7	7	11	5	7	4	11	12	3	4	6	1	4	5	10	5
Otu00648	0	0	0	0	0	0	0	0	0	0	0	0	0	0	1	5	4	2	6	6	6	5	2	3	2	3	7	5	10	8
Otu00649	0	0	0	0	0	0	0	0	0	0	0	1	0	0	3	8	3	7	9	7	2	9	4	3	3	6	6	4	6	8
Otu00650	0	0	0	0	0	0	4	0	0	0	1	0	0	0	3	1	5	1	6	4	1	2	9	16	12	13	4	4	3	5
Otu00651	0	0	0	0	0	0	0	0	0	0	0	0	0	0	1	2	6	1	1	3	1	1	6	11	5	13	2	4	14	8
Otu00652	0	1	0	0	5	26	4	0	1	0	2	7	0	0	2	0	0	1	5	5	3	4	0	0	0	3	2	0	2	2
Otu00653	0	0	0	0	0	0	0	0	0	0	0	0	0	0	7	6	6	6	14	5	10	6	3	8	4	3	3	8	3	5
Otu00654	0	0	0	0	0	0	0	0	0	0	0	0	0	0	5	6	7	6	5	3	4	9	3	6	5	6	8	2	5	11
Otu00655	0	0	0	0	0	0	0	0	0	0	0	0	0	0	0	0	0	0	0	0	0	0	8	9	10	17	13	13	5	8
Otu00656	0	0	0	0	0	0	0	0	0	0	0	0	0	0	2	2	8	3	2	5	3	3	5	12	10	11	3	12	8	3
Otu00657	0	0	0	0	0	0	0	0	0	0	0	0	0	0	6	6	8	7	4	4	1	6	3	6	5	8	8	4	9	3
Otu00658	0	0	0	0	0	0	0	0	0	0	0	0	0	0	0	0	1	2	1	2	2	1	4	9	10	10	10	13	7	16
Otu00659	0	0	0	0	0	0	1	1	0	0	0	0	0	0	3	3	2	3	7	4	2	2	6	9	5	5	10	6	9	9
Otu00660	0	0	0	0	0	0	0	0	0	0	0	0	0	0	1	2	6	2	3	1	5	4	9	5	6	6	8	11	7	7
Otu00661	0	0	0	0	0	0	0	0	0	0	0	0	0	0	5	4	0	1	1	5	1	6	8	9	7	4	8	9	7	7
Otu00662	0	0	0	0	0	0	0	0	0	0	0	0	0	0	7	8	13	15	10	10	11	22	0	1	0	0	0	0	1	1
Otu00663	0	0	0	0	0	0	0	0	0	0	0	0	0	0	6	8	3	6	2	2	8	7	2	12	4	5	5	6	7	9
Otu00664	0	0	0	0	0	0	0	0	0	0	0	0	0	0	2	5	2	0	1	5	3	1	6	14	5	7	6	3	10	9
Otu00665	0	0	0	0	0	0	0	0	0	0	0	0	0	0	6	2	5	6	3	3	1	2	6	8	6	11	10	5	8	6
Otu00666	0	0	0	0	0	0	0	0	0	0	0	0	0	0	2	8	8	3	8	4	9	7	4	6	11	3	2	4	9	5
Otu00667	0	0	0	0	0	0	0	0	0	0	0	0	0	0	2	8	5	2	4	3	7	3	7	9	9	6	1	8	0	11
Otu00668	0	0	0	0	0	0	0	0	0	0	0	0	0	0	3	3	6	6	3	4	1	1	11	9	7	5	6	3	7	12
Otu00669	1	0	0	0	0	2	0	0	1	0	0	0	0	0	3	4	2	2	1	3	1	1	0	11	8	7	12	10	3	6
Otu00670	0	0	0	0	0	0	0	0	0	0	0	0	0	0	9	5	9	2	12	10	6	16	2	0	1	2	1	3	4	6
Otu00671	0	2	0	6	1	0	1	0	0	4	2	3	9	4	2	2	0	24	4	6	1	0	0	0	0	1	2	0	0	0
Otu00672	1	1	5	1	0	3	2	8	2	1	3	1	10	2	0	0	0	0	0	0	0	0	0	0	0	0	0	0	0	0
Otu00673	0	0	0	0	0	0	0	0	0	0	0	0	0	0	5	15	7	11	8	9	9	4	0	4	0	1	2	4	3	3
Otu00674	0	0	0	0	0	0	0	0	0	0	0	0	0	0	3	9	4	6	8	9	2	3	6	9	6	5	3	5	4	2
Otu00675	0	0	0	0	0	0	0	0	0	0	0	0	0	0	1	5	7	3	3	4	5	3	6	7	6	8	8	7	5	10
Otu00676	0	0	0	0	0	0	0	0	0	0	0	0	0	0	5	4	22	9	5	3	3	6	3	1	3	6	6	1	2	3
Otu00677	0	0	0	0	0	0	0	0	0	0	0	0	0	0	6	4	1	4	4	7	6	5	6	5	3	11	6	4	3	5
Otu00678	0	0	0	0	0	0	0	0	0	0	0	0	0	0	5	8	7	9	8	10	6	11	5	3	5	7	1	4	2	4
Otu00679	1	0	0	0	0	1	0	0	0	0	0	0	0	0	5	13	10	11	6	4	11	4	4	1	4	2	2	1	3	4
Otu00680	0	0	0	0	0	0	0	0	0	0	0	0	0	0	5	5	5	5	12	9	5	12	3	4	3	4	3	5	0	6
Otu00681	0	0	0	0	0	0	0	0	0	0	0	0	0	0	5	14	7	8	11	6	14	13	0	2	2	0	0	2	3	2
Otu00682	0	0	0	0	0	0	0	0	0	0	0	0	0	0	7	3	11	13	5	3	8	8	2	0	6	5	7	4	1	4
Otu00683	0	11	1	1	0	0	0	1	0	0	0	0	0	0	2	2	3	6	4	2	2	4	2	1	1	5	6	1	3	4
Otu00684	1	0	0	0	0	0	0	0	0	0	0	0	0	0	7	6	5	11	3	1	4	4	9	3	8	5	5	1	6	5
Otu00685	0	0	0	0	0	0	0	0	0	0	0	0	0	0	0	0	1	0	1	0	2	2	7	7	8	8	11	20	9	12
Otu00686	0	0	0	0	0	0	0	0	0	0	0	0	0	0	4	12	8	10	14	20	8	10	0	1	0	0	0	0	0	0
Otu00687	0	0	0	0	0	0	0	0	0	0	0	0	0	0	5	1	1	5	3	3	2	2	16	8	7	8	4	4	5	3
Otu00688	0	0	0	0	0	0	0	0	0	0	0	0	0	0	3	2	2	2	3	3	2	5	14	11	3	5	8	7	3	4
Otu00689	0	0	0	0	0	0	0	0	0	0	0	0	0	0	4	4	2	2	1	7	4	6	5	7	6	8	4	6	8	6
Otu00690	0	0	0	0	0	0	0	0	0	0	0	0	0	0	6	2	5	2	1	1	9	1	9	10	2	8	5	7	5	9
Otu00691	0	0	0	0	0	0	0	0	0	0	0	0	0	0	1	6	7	3	3	5	7	5	3	8	3	6	9	7	8	6
Otu00692	0	0	0	0	0	0	0	0	0	0	0	0	0	0	4	1	0	3	2	4	2	4	11	11	4	6	3	7	7	10
Otu00693	0	0	0	0	0	0	0	0	0	0	0	0	0	0	3	9	7	5	11	7	6	12	0	3	1	5	1	3	8	0
Otu00694	0	0	0	0	0	0	0	0	0	0	0	0	0	0	8	3	5	3	5	4	9	1	9	4	6	6	6	4	3	1
Otu00695	0	0	0	0	0	0	0	0	0	0	0	0	0	0	0	0	0	3	0	0	1	1	13	12	9	10	15	8	3	2
Otu00696	0	0	0	0	0	0	0	0	0	0	0	0	0	0	6	11	4	12	6	7	1	8	5	6	5	3	4	4	4	0
Otu00697	0	0	0	0	0	0	0	0	0	0	0	0	0	0	5	7	3	5	12	12	11	6	4	3	1	4	7	3	8	2
Otu00698	0	0	0	0	0	0	0	0	0	0	0	0	0	0	3	4	4	7	6	5	5	5	8	0	5	4	5	4	2	9
Otu00699	0	0	0	0	0	0	0	0	0	0	0	0	0	0	0	0	0	0	0	0	0	0	12	5	6	9	4	14	6	16
Otu00700	0	0	0	0	0	0	0	0	0	0	0	0	0	0	5	14	7	7	14	7	9	8	4	3	0	1	4	0	3	3
Otu00701	9	1	0	0	0	0	0	23	2	3	1	0	0	0	0	0	0	0	0	0	0	0	0	0	0	0	0	0	0	0
Otu00702	0	0	0	0	0	0	0	0	0	0	0	0	0	0	6	9	6	17	15	7	12	7	2	0	0	0	1	0	2	1
Otu00703	0	0	0	0	2	34	4	0	0	0	0	0	0	7	0	0	0	0	3	0	0	0	0	0	0	0	0	0	0	0
Otu00704	0	0	0	0	0	0	0	0	0	0	0	0	0	0	5	3	3	1	7	5	9	5	3	2	2	4	8	5	5	9
Otu00705	0	0	0	0	0	0	0	0	0	0	0	0	0	0	2	2	2	4	5	1	3	2	5	6	5	3	6	7	7	10
Otu00706	0	8	0	0	3	2	2	0	1	0	17	4	1	0	0	3	0	4	0	3	5	2	0	0	0	0	0	0	0	0
Otu00707	0	0	0	0	0	0	0	0	0	0	0	0	0	0	1	0	3	0	0	1	0	0	6	5	8	9	9	8	5	16
Otu00708	0	0	0	0	0	0	0	0	0	0	0	0	0	0	0	0	2	1	2	1	0	3	4	12	10	8	10	15	6	10
Otu00709	0	0	0	0	0	0	0	0	0	0	0	0	0	0	7	8	2	6	6	14	9	9	4	4	0	1	2	1	3	1
Otu00710	0	0	0	0	0	0	0	0	0	0	0	0	0	0	4	9	6	5	7	13	9	10	3	1	1	6	1	3	2	3
Otu00711	0	0	0	0	0	0	0	0	0	0	0	0	0	0	0	1	1	0	0	0	0	0	6	7	5	9	9	9	10	14
Otu00712	0	0	0	0	0	0	0	0	0	0	0	0	0	0	1	3	2	1	0	2	2	0	4	7	2	12	5	10	9	11
Otu00713	0	0	0	0	0	0	0	0	0	0	0	0	0	0	0	1	0	1	0	1	3	0	7	8	10	9	9	4	7	8
Otu00714	1	0	0	0	1	0	4	8	1	1	2	1	0	6	2	4	1	1	3	4	1	1	1	3	2	1	4	4	2	3
Otu00715	0	0	0	0	0	0	0	0	0	0	0	0	0	0	5	0	6	0	1	1	2	4	7	6	5	6	5	5	4	14
Otu00716	0	0	0	0	0	0	0	0	0	0	0	0	0	0	0	0	0	0	0	0	0	0	5	8	7	6	8	16	9	12
Otu00717	0	0	0	0	0	0	0	0	0	0	0	0	0	0	5	7	2	1	4	8	4	5	5	7	1	7	4	5	4	9
Otu00718	0	0	0	0	0	0	0	0	0	0	0	0	0	0	14	9	8	9	3	5	6	3	9	2	1	1	1	2	3	1
Otu00719	0	0	0	0	0	0	0	0	0	0	0	0	0	0	5	10	7	3	6	1	9	10	1	7	1	3	4	0	4	5
Otu00720	0	0	0	0	0	0	0	0	0	0	0	0	0	0	3	6	2	1	3	3	4	5	12	5	8	5	4	6	6	3
Otu00721	0	0	0	0	0	0	0	0	0	0	0	0	0	0	4	0	2	1	2	1	4	3	8	2	9	6	10	10	3	9
Otu00722	0	0	0	0	0	0	0	0	0	0	0	0	0	0	4	12	8	12	10	12	17	12	0	0	0	0	0	0	0	0
Otu00723	0	0	0	0	0	0	0	0	0	0	0	0	0	0	0	5	11	7	9	4	15	6	1	1	4	2	11	1	3	4
Otu00724	0	0	0	1	0	0	0	0	0	0	0	0	0	0	6	8	8	9	9	10	9	13	1	3	0	1	2	0	0	1
Otu00725	0	0	0	0	0	0	0	0	0	0	0	0	0	0	5	6	9	7	11	4	16	8	1	2	1	1	4	2	3	3
Otu00726	0	0	0	0	0	0	0	0	0	0	0	0	0	0	10	6	10	4	12	3	9	8	4	5	3	0	3	0	2	2
Otu00727	0	0	0	0	0	0	0	0	0	0	0	0	0	0	6	2	6	3	0	5	4	2	12	1	5	4	6	5	2	12
Otu00728	0	0	0	0	0	0	0	0	0	0	0	0	0	0	11	10	5	13	8	8	8	7	2	5	1	1	0	0	3	0
Otu00729	0	0	0	0	0	0	0	0	0	0	0	0	0	0	3	9	4	8	10	6	4	4	3	4	6	5	5	5	3	3
Otu00730	0	0	0	0	0	0	0	0	0	0	0	0	0	0	0	0	0	0	0	0	0	0	7	6	8	13	7	10	7	9
Otu00731	0	0	0	0	0	0	0	0	0	0	0	0	0	0	3	1	5	2	2	3	8	3	5	8	6	9	3	6	7	8
Otu00732	0	1	0	0	0	0	0	0	0	0	0	0	0	0	6	10	15	8	11	6	10	10	0	0	0	0	0	0	1	0
Otu00733	0	0	0	0	0	0	0	0	0	0	0	0	0	0	0	0	3	3	0	0	0	3	10	7	5	5	9	7	8	9
Otu00734	0	0	0	0	0	0	0	0	0	0	0	0	0	0	3	2	5	1	5	3	3	3	8	8	8	5	5	5	4	2
Otu00735	0	0	0	0	0	0	0	0	0	0	0	0	0	0	6	4	5	2	2	3	3	5	6	7	7	0	4	4	7	6
Otu00736	1	0	0	0	0	0	0	0	0	0	0	0	0	0	9	3	6	6	4	4	2	3	7	6	2	6	2	7	8	5
Otu00737	0	0	0	0	0	0	0	0	0	0	0	0	0	0	0	1	0	0	0	0	0	0	2	8	7	8	10	7	9	13
Otu00738	0	0	0	0	0	0	0	0	0	0	0	0	0	0	6	12	12	3	11	9	4	8	2	1	1	2	2	3	4	4
Otu00739	0	0	0	0	0	0	0	1	0	0	0	0	0	0	9	10	5	7	7	13	7	6	2	1	1	1	1	0	4	3
Otu00740	0	0	0	0	0	0	0	0	0	0	0	0	0	0	6	12	8	11	6	8	10	8	0	3	1	3	0	0	1	0
Otu00741	0	0	0	0	1	19	2	0	0	0	15	7	0	0	0	0	0	0	0	0	0	1	0	0	0	0	0	0	1	1
Otu00742	0	0	0	0	0	0	0	0	0	0	0	0	0	0	6	5	5	8	8	12	10	9	1	3	2	0	2	2	4	1
Otu00743	0	0	0	0	0	0	0	0	0	0	0	0	0	0	6	6	8	3	9	9	6	7	4	1	4	3	8	1	3	2
Otu00744	0	0	0	0	0	0	0	0	0	0	0	0	0	0	4	3	1	0	1	5	1	3	14	9	8	4	5	4	3	3
Otu00745	0	0	0	0	0	0	0	0	0	0	0	0	0	0	8	7	6	8	6	10	6	4	3	1	1	5	1	2	2	2
Otu00746	0	0	0	0	0	0	0	0	0	0	0	0	0	0	4	11	3	6	3	3	3	6	8	7	3	4	8	7	2	3
Otu00747	0	0	0	0	0	0	0	0	0	0	0	0	0	0	1	2	2	1	1	1	2	0	6	7	4	3	6	15	4	10
Otu00748	0	0	0	0	0	0	0	0	0	0	0	0	0	0	6	6	12	14	7	6	15	12	1	0	0	0	0	0	1	0
Otu00749	0	0	0	0	0	0	0	0	0	0	0	0	0	0	5	7	2	2	4	1	3	1	4	6	2	7	7	5	6	9
Otu00750	0	0	0	0	0	0	0	0	0	0	0	0	0	0	4	4	9	4	7	3	1	1	6	3	7	5	3	6	8	2
Otu00751	0	0	0	0	0	0	0	0	0	0	0	0	0	0	3	6	4	0	2	4	4	5	3	4	4	10	8	11	4	5
Otu00752	0	0	0	0	1	12	12	0	0	0	0	6	3	11	0	0	0	0	0	1	0	0	0	0	0	0	0	0	0	0
Otu00753	0	0	0	0	0	0	0	0	0	0	0	0	0	0	4	3	6	3	2	5	2	4	4	8	3	6	4	6	6	2
Otu00754	0	0	0	0	0	0	0	0	0	0	0	0	0	0	0	0	1	0	0	0	0	0	9	11	6	8	13	12	9	6
Otu00755	0	0	0	0	0	0	0	0	0	0	0	0	0	0	0	2	10	15	5	2	12	3	1	2	8	4	3	3	2	4
Otu00756	0	0	0	0	0	0	0	0	0	0	0	0	0	0	3	11	6	8	8	10	5	7	3	0	3	0	0	3	5	0
Otu00757	0	1	0	2	2	3	10	0	0	0	5	2	3	9	0	0	0	0	0	1	0	0	0	0	0	0	0	1	0	0
Otu00758	0	0	0	0	0	0	0	0	0	0	0	0	0	0	2	3	2	0	0	2	0	1	6	8	6	7	8	14	3	12
Otu00759	1	0	0	2	0	0	4	0	0	0	0	0	0	1	7	3	1	10	3	5	5	2	1	0	1	2	1	1	3	3
Otu00760	0	0	0	0	0	0	0	0	0	0	0	0	0	0	2	5	0	6	5	5	3	3	4	4	3	7	11	9	0	2
Otu00761	0	0	0	0	0	0	0	0	0	0	0	0	0	0	6	1	3	5	4	2	1	0	13	6	4	5	3	5	3	6
Otu00762	0	0	0	0	0	0	0	0	0	0	0	0	0	0	1	7	4	7	3	6	5	5	10	5	3	6	5	5	2	5
Otu00763	0	0	0	0	0	0	0	0	1	0	0	0	0	0	2	4	1	4	1	3	2	2	5	5	8	2	9	8	9	10
Otu00764	0	10	1	0	2	5	3	2	0	0	0	2	0	1	1	0	1	0	16	0	1	0	3	1	1	0	0	0	0	0
Otu00765	1	6	0	2	4	9	2	0	0	0	6	6	0	2	0	0	0	0	0	0	0	1	0	0	0	1	0	0	0	0
Otu00766	2	0	1	6	5	0	1	4	3	2	10	7	1	0	0	0	0	0	0	0	0	0	0	0	0	0	0	0	1	0
Otu00767	0	0	0	0	0	0	0	0	0	0	0	0	0	0	2	1	1	0	3	1	3	1	4	4	7	5	9	8	9	8
Otu00768	0	0	0	0	0	0	0	0	0	0	0	0	0	0	2	3	6	9	4	3	4	5	0	7	2	5	3	4	3	8
Otu00769	0	0	0	0	0	0	0	0	0	0	0	0	0	0	4	5	8	8	1	2	0	7	4	7	1	5	6	5	7	3
Otu00770	0	0	0	0	0	0	0	0	0	0	0	0	0	0	4	6	6	2	9	3	6	3	2	6	2	3	4	6	2	7
Otu00771	0	0	0	0	0	0	0	0	0	0	0	0	0	0	0	16	8	16	12	7	6	8	0	2	0	0	4	0	0	0
Otu00772	0	0	0	0	0	0	0	0	0	0	0	0	0	0	4	3	1	1	2	0	2	7	11	8	10	3	6	3	4	5
Otu00773	0	0	0	0	0	0	0	0	0	0	0	0	0	0	2	1	1	1	1	1	3	1	4	5	5	13	3	7	10	5
Otu00774	1	0	0	0	0	0	0	0	0	0	0	0	0	0	4	3	4	4	2	7	5	1	7	3	3	1	13	5	5	4
Otu00775	0	0	0	0	0	0	0	0	0	0	0	0	0	0	5	4	14	7	5	7	4	5	3	0	2	0	6	2	5	5
Otu00776	0	0	0	0	0	0	0	0	0	0	0	0	0	0	4	3	9	1	3	2	9	6	4	0	2	1	8	5	8	6
Otu00777	0	0	0	0	0	0	0	0	0	0	0	0	0	0	24	3	0	0	0	0	0	0	20	0	19	0	0	0	4	0
Otu00778	0	0	0	0	0	0	0	0	0	0	0	0	0	0	1	1	1	0	0	2	0	0	5	6	7	11	5	9	11	4
Otu00779	0	0	0	0	0	0	0	0	0	0	0	0	0	0	2	4	3	4	3	7	4	7	4	7	1	5	3	3	4	2
Otu00780	0	0	0	0	0	0	0	0	0	0	0	0	0	0	17	10	7	12	3	9	5	11	2	1	0	0	1	1	0	2
Otu00781	0	0	0	0	0	0	0	0	0	0	0	0	0	0	8	2	5	7	12	7	8	1	4	1	0	2	4	1	4	2
Otu00782	0	0	0	0	0	0	0	0	0	0	0	0	0	0	9	5	6	5	3	1	11	3	3	5	2	1	2	7	4	2
Otu00783	0	0	0	0	0	0	0	0	0	0	0	0	0	0	0	5	0	1	2	6	3	0	4	4	10	3	2	7	10	6
Otu00784	1	0	0	0	0	0	0	0	0	0	0	0	0	0	3	5	12	10	7	6	8	9	3	2	2	0	0	0	3	2
Otu00785	0	0	0	0	0	0	0	0	0	0	0	0	0	0	4	3	3	5	2	9	5	4	6	2	4	5	8	2	3	0
Otu00786	0	0	0	0	0	0	0	0	0	0	0	0	0	0	2	6	3	4	2	5	4	9	2	5	8	4	3	3	5	5
Otu00787	0	0	0	0	0	0	0	0	0	0	0	0	0	0	6	1	4	1	1	2	0	3	7	3	3	6	6	13	4	5
Otu00788	0	0	0	0	0	0	0	0	0	0	0	0	0	0	7	1	7	6	8	16	7	9	2	0	3	3	1	0	4	1
Otu00789	0	1	0	0	1	6	1	0	0	0	1	0	1	19	4	1	1	0	3	0	1	0	5	1	2	1	3	0	0	3
Otu00790	0	0	0	0	0	0	0	0	0	0	0	0	0	0	7	1	3	0	1	4	3	5	3	3	5	4	8	3	5	3
Otu00791	0	0	0	0	0	0	0	0	0	0	0	0	0	0	6	2	2	1	7	4	5	5	2	4	1	5	4	3	4	6
Otu00792	0	0	0	0	0	0	0	0	0	0	0	0	0	0	3	2	3	3	1	2	3	2	3	8	4	3	12	5	7	6
Otu00793	0	0	0	0	0	0	0	0	0	0	0	0	0	0	2	4	1	2	2	2	4	6	5	7	3	4	11	2	8	5
Otu00794	0	0	0	0	0	0	0	0	0	0	0	0	0	0	4	4	1	1	0	6	5	3	5	8	6	3	5	8	4	5
Otu00795	0	0	0	0	0	0	0	0	0	0	0	0	0	0	3	4	6	3	5	5	3	0	2	3	5	6	0	3	4	5
Otu00796	0	0	0	0	0	0	0	0	0	0	0	0	0	0	1	1	1	3	2	0	0	2	3	5	2	6	8	6	11	13
Otu00797	0	0	0	0	0	0	0	0	0	0	0	0	0	0	4	16	8	12	10	5	5	5	0	1	1	0	0	0	0	0
Otu00798	0	0	0	0	0	0	0	0	0	0	0	0	0	0	5	3	4	5	0	7	12	13	2	3	3	2	1	1	4	3
Otu00799	0	0	0	0	0	0	0	0	0	0	0	0	0	0	0	0	0	0	0	0	2	0	5	7	10	7	9	7	10	10
Otu00800	0	0	0	0	0	0	0	0	0	0	0	0	0	0	3	1	4	3	0	4	4	3	6	7	4	6	5	3	5	9
Otu00801	0	0	0	0	0	0	0	0	0	0	0	0	0	0	3	1	2	3	4	1	2	4	2	8	4	6	9	5	7	6
Otu00802	0	0	0	0	0	0	0	0	0	0	0	0	0	0	2	2	4	5	2	0	3	1	10	4	7	5	4	8	5	2
Otu00803	0	0	0	0	0	0	0	0	0	0	0	0	0	0	1	2	0	2	0	1	0	0	4	6	6	10	10	5	9	4
Otu00804	0	0	0	0	0	0	0	0	0	0	0	0	0	0	7	8	2	3	1	7	3	4	6	3	3	6	1	1	2	7
Otu00805	0	0	0	0	0	0	0	0	0	0	0	0	0	0	2	5	6	5	8	6	9	7	4	3	3	3	2	1	1	0
Otu00806	0	0	0	0	0	0	0	0	0	0	0	0	0	0	3	14	8	2	4	4	3	3	2	5	3	6	6	5	3	1
Otu00807	0	0	0	0	0	0	0	0	0	0	0	0	0	0	8	7	3	12	7	3	10	3	4	3	1	3	4	1	1	0
Otu00808	0	0	0	0	0	0	0	0	0	0	0	0	0	0	7	9	6	10	6	2	8	4	1	5	0	0	0	2	4	1
Otu00809	0	0	0	0	0	0	0	0	0	0	0	0	0	0	3	6	2	2	8	6	2	4	5	3	1	8	1	4	1	5
Otu00810	0	0	0	0	0	0	0	0	0	0	0	0	0	0	5	9	6	2	10	6	7	4	0	4	3	3	1	0	8	5
Otu00811	0	0	0	0	0	0	0	0	0	0	0	0	0	0	8	4	4	16	5	12	1	6	1	2	1	2	0	2	3	1
Otu00812	0	0	0	0	0	0	0	0	0	0	0	0	0	0	10	4	5	8	5	8	7	6	5	2	0	2	3	2	1	0
Otu00813	0	0	0	0	0	0	0	0	0	0	0	0	0	0	4	4	4	6	2	4	2	4	3	10	5	4	2	7	5	1
Otu00814	0	0	0	0	0	0	0	0	0	0	0	0	0	0	2	7	4	0	3	4	5	4	2	5	3	2	6	2	4	6
Otu00815	0	0	0	0	0	0	0	0	0	0	0	0	0	0	2	4	2	9	1	12	8	5	2	8	2	1	5	1	0	1
Otu00816	1	0	0	0	0	0	0	0	0	0	0	0	0	0	2	1	0	1	2	2	5	1	5	4	2	9	9	2	8	6
Otu00817	4	0	0	0	3	0	0	11	1	12	1	5	2	1	0	0	0	0	0	0	0	0	0	0	0	0	0	0	0	0
Otu00818	0	0	0	0	0	0	0	0	0	0	0	0	0	0	4	5	5	9	5	5	7	2	2	5	5	3	3	0	3	4
Otu00819	0	0	0	0	0	0	0	0	0	0	0	0	0	0	1	10	8	11	8	15	10	6	0	0	0	0	0	0	0	2
Otu00820	0	0	0	0	0	0	0	1	0	1	0	0	0	0	1	2	3	0	6	1	0	2	4	6	3	6	6	5	12	5
Otu00821	0	0	0	0	0	0	0	0	0	0	0	0	0	0	3	4	9	3	5	5	2	1	4	3	4	7	3	6	6	2
Otu00822	0	0	0	0	0	0	0	0	0	0	0	1	0	0	0	1	0	0	0	0	4	0	5	7	12	5	7	5	8	2
Otu00823	0	0	0	0	0	0	0	0	0	0	0	0	0	0	2	2	3	3	0	3	7	6	7	4	0	4	7	6	4	3
Otu00824	0	0	0	0	0	0	0	0	0	0	0	0	0	0	6	8	4	4	5	8	4	1	3	7	2	3	3	4	3	0
Otu00825	0	0	0	0	0	0	0	0	0	0	0	0	0	0	3	9	7	8	5	6	1	3	1	2	1	3	4	3	1	2
Otu00826	0	0	0	0	0	0	0	0	0	0	0	0	0	0	7	6	3	7	4	2	5	10	3	1	2	3	2	1	3	5
Otu00827	0	0	0	0	0	0	0	1	0	0	0	0	0	0	8	5	6	4	3	2	11	6	3	4	0	0	3	4	3	6
Otu00828	0	0	0	0	0	0	0	1	0	0	0	0	0	0	4	3	2	1	4	0	2	4	2	3	4	10	10	1	7	10
Otu00829	0	0	0	0	0	0	0	0	0	0	0	0	0	0	2	2	3	0	0	1	3	3	8	4	6	9	7	4	5	6
Otu00830	1	0	0	2	2	6	6	5	0	0	2	1	2	12	0	0	0	0	0	0	1	0	0	0	0	0	0	0	0	0
Otu00831	0	0	0	0	0	0	0	0	0	0	0	0	0	0	3	3	0	1	1	4	8	2	2	6	4	3	8	3	3	7
Otu00832	0	0	0	1	2	7	7	3	0	1	4	5	4	4	0	0	0	0	0	0	0	0	0	0	0	0	0	0	0	0
Otu00833	0	0	0	0	0	2	1	0	0	0	0	0	0	0	3	2	2	2	5	2	8	7	2	5	0	3	8	2	2	5
Otu00834	0	1	0	0	0	5	0	0	0	0	0	0	1	0	2	12	2	5	3	9	9	4	0	3	0	0	4	1	1	0
Otu00835	0	0	0	0	0	0	0	0	0	0	0	0	0	0	0	0	0	1	0	0	0	0	7	7	9	15	4	7	8	6
Otu00836	0	0	0	0	0	0	0	0	0	0	0	0	0	0	2	0	0	1	0	0	0	0	4	7	1	4	14	9	8	7
Otu00837	2	34	1	3	0	2	0	0	0	0	0	0	0	0	0	0	1	0	0	0	0	0	0	0	0	0	0	0	0	1
Otu00838	0	0	0	0	0	0	0	0	0	0	0	0	0	0	0	1	0	0	0	0	1	0	8	14	8	4	4	6	5	7
Otu00839	0	0	0	0	0	0	0	0	0	0	0	0	0	0	0	3	4	2	2	1	1	3	1	11	7	7	4	8	5	3
Otu00840	0	0	0	0	0	0	0	0	0	0	0	0	0	0	2	1	4	3	4	5	3	4	3	6	1	3	6	5	3	3
Otu00841	0	0	0	0	0	0	0	0	0	0	0	0	0	0	4	0	0	2	3	3	3	2	9	2	7	1	8	3	2	12
Otu00842	0	0	0	0	0	0	0	0	0	0	0	0	0	0	0	6	9	10	9	7	8	6	0	3	2	0	0	0	2	2
Otu00843	1	0	0	0	0	0	0	0	0	0	0	0	0	0	9	6	0	2	0	3	3	1	10	3	2	7	3	4	3	2
Otu00844	0	0	0	0	0	0	0	0	0	0	0	0	0	0	0	4	3	0	0	2	0	1	5	5	11	4	7	3	1	10
Otu00845	0	1	0	0	0	0	4	0	0	0	2	0	2	0	1	3	2	0	3	3	3	3	2	8	4	4	3	2	5	0
Otu00846	0	0	0	0	0	0	0	0	0	0	0	0	0	0	4	4	2	5	7	4	1	3	3	3	6	5	4	2	4	3
Otu00847	0	0	0	0	0	0	0	0	0	0	0	0	0	0	2	1	0	0	2	4	1	1	3	9	11	5	3	4	2	10
Otu00848	0	0	0	0	0	0	0	0	0	0	0	0	0	0	2	1	0	0	2	5	5	2	8	6	2	6	5	5	8	6
Otu00849	0	0	0	0	0	0	0	0	0	0	0	0	0	0	5	1	0	1	3	3	1	1	13	3	4	6	3	7	7	4
Otu00850	0	0	0	0	0	0	0	0	0	0	0	0	0	0	0	0	0	2	2	1	5	0	14	4	5	2	8	10	2	10
Otu00851	0	0	0	0	0	0	0	0	0	0	0	0	0	0	0	0	0	0	0	0	0	0	6	6	6	7	5	14	6	13
Otu00852	0	0	0	0	0	0	0	0	0	0	0	0	0	0	3	11	5	1	4	9	3	7	1	1	0	0	3	6	4	0
Otu00853	0	1	1	0	1	3	2	0	0	0	0	2	1	25	0	0	0	0	0	0	0	0	0	0	0	0	0	0	0	0
Otu00854	0	0	0	0	0	0	0	0	0	0	0	0	0	0	2	9	3	9	17	7	6	15	0	0	0	0	0	0	0	1
Otu00855	0	0	0	0	0	0	0	0	0	0	0	0	0	0	5	3	0	2	2	1	4	7	5	1	2	2	5	8	2	4
Otu00856	1	1	1	0	1	0	0	2	0	1	0	0	1	0	2	5	4	10	1	12	3	3	2	1	0	0	1	0	1	0
Otu00857	0	0	0	0	0	0	0	0	0	0	0	0	0	0	6	2	5	2	4	5	5	2	0	4	1	5	4	2	5	8
Otu00858	0	0	0	0	0	0	0	0	0	0	0	0	0	0	3	3	3	5	3	2	3	5	4	1	1	5	3	7	4	5
Otu00859	0	0	0	0	0	0	0	0	0	0	0	0	0	0	3	2	1	4	8	7	4	3	5	3	5	2	7	4	5	3
Otu00860	0	0	0	0	0	0	0	0	0	0	0	0	0	0	0	4	1	1	3	0	4	4	3	4	8	5	1	5	7	10
Otu00861	0	0	0	0	0	0	0	0	0	0	0	0	0	0	9	11	3	4	5	7	3	5	3	5	1	2	1	2	0	2
Otu00862	0	0	0	0	0	0	0	0	0	0	0	0	0	0	6	4	4	0	4	6	6	5	2	3	4	2	4	0	10	5
Otu00863	0	0	0	0	0	0	0	0	0	0	0	0	0	0	0	0	0	0	0	0	0	0	4	7	11	6	7	8	5	12
Otu00864	0	0	0	0	0	0	0	0	0	0	0	0	0	0	19	5	4	7	2	3	0	5	5	0	1	0	2	2	2	1
Otu00865	0	0	0	0	0	0	0	0	0	0	0	0	0	0	13	1	1	7	4	1	3	0	9	0	8	0	1	6	2	1
Otu00866	0	0	0	0	0	0	0	0	0	0	0	0	0	0	2	9	0	3	1	8	7	1	2	0	1	2	6	2	6	6
Otu00867	0	0	0	0	0	0	0	0	0	0	0	0	0	0	1	3	0	0	0	0	0	0	5	4	3	8	12	9	8	7
Otu00868	0	0	0	0	0	0	0	0	0	0	0	0	0	0	3	0	0	0	0	2	0	0	4	11	2	5	7	10	5	5
Otu00869	0	10	8	2	0	0	0	0	0	0	0	0	0	0	2	0	0	2	7	2	0	0	1	0	1	11	0	0	0	0
Otu00870	0	0	0	0	0	0	0	0	0	0	0	0	0	0	4	5	4	5	6	2	3	5	1	0	2	1	4	3	4	6
Otu00871	0	0	0	0	0	0	0	0	0	0	0	0	0	0	3	1	2	6	3	6	4	3	4	4	3	2	0	7	0	6
Otu00872	1	0	0	0	0	0	1	0	0	0	0	0	0	0	8	3	1	11	7	2	2	1	1	3	3	5	3	6	4	1
Otu00873	0	0	0	0	0	0	0	0	0	0	0	0	0	0	1	0	5	3	0	4	0	3	2	6	4	0	7	6	1	11
Otu00874	0	0	0	0	0	0	0	0	0	0	0	0	0	0	7	8	0	0	0	7	0	6	3	0	1	0	11	8	7	0
Otu00875	0	0	0	0	0	0	0	0	0	0	0	0	0	0	0	1	3	1	3	0	0	0	5	6	2	9	6	12	2	7
Otu00876	0	0	0	0	0	0	0	0	0	0	0	0	0	0	2	4	7	4	4	2	3	1	3	2	3	4	2	5	2	8
Otu00877	0	0	0	0	0	0	0	0	0	0	0	0	0	0	1	1	8	3	3	2	5	2	1	5	1	1	4	12	6	6
Otu00878	1	0	0	0	0	0	0	1	0	0	1	0	0	0	2	5	1	4	2	2	2	5	5	1	3	5	3	7	1	5
Otu00879	0	0	0	0	0	0	0	0	0	0	0	0	0	0	4	4	0	2	4	2	4	1	2	1	6	6	5	4	3	9
Otu00880	0	0	0	0	0	0	0	0	0	0	0	0	0	0	4	3	6	10	7	2	4	5	2	3	2	6	0	0	2	7
Otu00881	0	0	0	0	0	0	0	0	0	0	0	0	0	0	4	6	4	3	1	5	4	4	5	2	2	5	1	3	5	5
Otu00882	0	0	0	0	0	0	0	0	0	0	0	0	0	0	2	7	2	2	2	1	1	1	3	2	10	3	2	6	9	3
Otu00883	0	0	0	0	0	0	0	0	0	0	0	0	0	0	8	3	9	9	8	4	6	7	2	2	2	3	1	0	1	0
Otu00884	0	0	0	0	0	0	0	0	0	0	0	0	0	0	6	2	1	7	3	5	3	1	3	5	1	5	7	4	6	1
Otu00885	0	0	0	0	0	0	0	0	0	0	0	0	0	0	2	8	4	4	1	8	6	9	1	4	1	1	5	2	3	1
Otu00886	0	0	0	0	0	0	0	0	0	0	0	0	0	0	6	5	4	6	1	2	1	4	5	4	1	4	6	7	3	2
Otu00887	0	0	0	0	0	19	10	0	0	0	0	1	0	2	0	0	0	0	0	0	0	0	0	0	0	0	0	0	0	0
Otu00888	0	0	0	0	0	0	0	0	0	0	0	0	0	0	4	1	1	1	2	2	5	2	4	2	4	6	6	6	6	7
Otu00889	0	0	0	0	0	0	0	0	0	0	0	0	0	0	1	0	0	0	0	0	0	0	7	7	6	6	5	10	9	5
Otu00890	0	0	0	0	0	0	0	0	0	0	0	0	0	0	5	7	9	12	6	5	3	2	3	2	1	0	3	0	0	1
Otu00891	0	0	0	0	0	0	0	0	0	0	0	0	0	0	4	5	11	10	10	4	7	13	1	0	0	1	0	0	0	0
Otu00892	0	0	0	0	0	0	0	0	0	0	0	0	0	0	3	7	6	7	9	6	6	11	2	0	2	0	0	1	1	1
Otu00893	0	0	0	0	0	0	0	0	0	0	0	0	0	0	2	2	7	2	6	5	6	5	2	4	2	1	4	6	3	2
Otu00894	0	0	0	0	0	0	0	0	0	0	0	0	0	0	3	5	5	11	7	6	6	12	2	0	1	0	0	0	1	2
Otu00895	0	0	0	0	0	0	0	0	0	0	1	0	0	0	1	2	3	1	3	2	4	2	6	4	5	6	6	5	5	4
Otu00896	0	0	0	0	0	0	0	0	0	0	0	0	0	0	2	8	0	6	5	8	4	4	1	2	2	5	4	4	0	1
Otu00897	0	0	0	0	0	0	0	0	0	0	0	0	0	0	0	1	2	1	3	2	3	2	6	3	2	6	6	6	7	3
Otu00898	0	0	0	0	0	1	12	0	0	0	0	0	0	0	0	1	0	2	0	0	0	0	0	2	2	1	1	0	0	1
Otu00899	0	0	0	0	0	0	0	0	0	0	0	0	0	0	1	0	0	1	0	0	3	0	6	12	3	3	7	3	7	7
Otu00900	0	0	0	0	0	3	8	0	0	0	0	1	1	18	0	0	0	0	0	0	0	0	0	0	0	0	0	0	0	0
Otu00901	0	0	0	0	0	0	0	0	0	0	0	0	0	0	2	0	1	1	2	1	2	0	8	5	2	4	4	6	9	10
Otu00902	0	0	0	0	0	0	0	0	0	0	0	0	0	0	5	2	2	8	1	4	1	4	1	1	4	8	3	5	4	3
Otu00903	0	0	0	0	0	0	0	0	0	0	0	0	0	0	1	1	1	0	0	0	3	0	9	3	4	4	6	6	3	9
Otu00904	0	0	0	0	0	0	0	0	0	0	0	0	0	0	2	8	6	5	4	5	3	7	1	4	2	2	0	2	2	2
Otu00905	0	0	0	0	0	0	0	0	0	0	0	0	0	0	11	2	4	2	1	1	3	0	5	3	9	4	2	3	0	1
Otu00906	1	0	1	0	1	1	1	3	3	1	4	3	5	1	0	0	0	0	0	0	0	0	0	0	0	0	0	0	0	0
Otu00907	0	0	0	0	0	0	0	0	0	0	0	0	0	0	3	5	2	8	1	3	5	10	6	1	1	0	9	2	4	0
Otu00908	0	0	0	0	0	0	0	0	0	0	0	0	0	0	3	2	3	4	7	6	7	6	1	2	4	3	1	2	3	0
Otu00909	0	0	0	0	0	0	0	0	0	0	0	0	0	0	1	1	1	1	2	10	7	4	1	7	1	1	5	2	5	4
Otu00910	0	0	0	0	0	0	0	0	0	0	0	0	0	0	3	8	2	9	2	6	12	7	0	1	0	0	3	1	4	1
Otu00911	0	0	0	0	0	0	0	0	0	0	0	0	0	0	5	5	12	7	3	2	3	0	1	0	1	3	3	4	5	3
Otu00912	0	0	0	0	0	0	0	0	0	0	0	0	0	0	4	8	9	7	3	6	3	4	1	2	0	6	0	2	1	4
Otu00913	0	0	0	0	0	0	0	0	0	0	0	0	0	0	5	3	0	8	8	10	7	9	3	2	0	2	1	1	0	3
Otu00914	0	0	0	0	0	0	0	0	0	0	0	0	0	0	1	3	8	1	4	11	7	11	1	2	0	3	0	0	8	1
Otu00915	0	0	0	0	0	0	0	0	0	0	0	0	0	0	3	1	6	3	6	7	3	10	4	1	0	6	2	1	4	3
Otu00916	0	0	0	0	0	0	0	0	0	0	0	0	0	0	1	0	0	0	1	0	0	0	5	4	4	7	9	3	11	8
Otu00917	0	0	0	0	0	0	0	0	0	0	0	0	0	0	0	1	1	0	0	0	0	1	7	9	4	4	4	2	10	4
Otu00918	0	0	0	0	0	0	0	0	0	0	0	0	0	0	2	2	1	9	3	3	2	5	0	0	5	6	8	6	4	2
Otu00919	0	0	0	0	0	0	0	0	0	0	0	0	0	0	5	6	4	3	4	4	4	2	3	8	0	2	2	4	2	0
Otu00920	0	0	0	0	0	0	0	0	0	0	0	0	0	0	5	2	2	2	2	4	0	1	2	7	6	2	3	2	10	8
Otu00921	0	0	0	0	0	0	0	0	0	0	0	0	0	0	1	7	2	3	1	2	4	5	5	2	1	2	4	4	5	6
Otu00922	0	0	0	0	0	0	0	0	0	0	0	0	0	0	4	4	7	0	4	4	2	6	2	1	3	4	1	1	6	4
Otu00923	0	0	0	0	0	0	0	0	0	0	0	0	0	0	1	1	1	0	2	0	5	0	5	5	2	10	7	8	7	0
Otu00924	0	0	0	0	0	0	0	0	0	0	0	0	0	0	7	6	2	2	6	11	9	8	0	1	2	0	0	4	0	4
Otu00925	0	0	0	0	0	0	0	0	0	0	0	0	0	0	2	9	6	3	5	8	5	7	2	1	0	1	2	1	3	0
Otu00926	0	0	0	0	0	0	0	0	0	0	0	0	0	0	6	3	5	6	4	2	3	4	3	4	1	0	4	4	1	0
Otu00927	1	1	0	1	2	3	0	3	0	2	1	1	0	1	1	2	2	0	1	0	0	2	1	0	2	1	2	0	1	2
Otu00928	0	0	0	0	0	0	0	0	0	0	0	0	0	0	4	0	4	0	1	1	2	1	2	4	4	5	7	11	1	7
Otu00929	0	0	0	0	0	0	0	0	0	0	0	0	0	0	0	0	1	0	0	0	0	1	4	7	5	5	7	5	7	4
Otu00930	0	0	0	0	0	2	6	0	0	0	0	0	0	8	1	1	1	0	2	2	1	0	0	2	4	2	2	2	4	1
Otu00931	0	0	0	0	0	0	0	0	0	0	0	0	0	0	4	7	3	5	8	7	6	5	1	1	0	0	0	0	1	0
Otu00932	0	0	0	0	0	0	0	0	0	0	0	0	0	0	4	3	4	0	2	5	5	4	4	5	1	2	3	4	4	5
Otu00933	0	0	0	0	0	0	0	0	0	0	0	0	0	0	4	7	10	8	6	13	3	11	0	0	0	0	0	0	1	1
Otu00934	0	0	0	0	0	0	0	0	0	0	0	0	0	0	1	0	0	2	1	0	0	2	3	4	2	9	5	6	4	7
Otu00935	0	0	0	0	0	0	0	0	0	0	0	0	0	0	0	0	4	3	0	4	1	1	2	3	7	5	6	7	4	6
Otu00936	0	0	0	0	0	0	0	0	0	0	0	0	0	0	9	3	5	4	5	4	3	10	2	1	2	2	0	2	1	1
Otu00937	0	0	0	0	0	0	0	0	0	0	0	0	0	0	1	3	4	1	1	3	4	2	2	4	5	7	3	3	5	5
Otu00938	0	0	0	0	0	0	0	0	0	0	0	0	0	0	0	1	1	2	1	0	2	1	3	1	4	6	10	4	6	4
Otu00939	0	0	0	0	0	0	0	0	0	0	0	0	0	0	1	8	6	15	10	7	9	3	1	0	0	3	1	2	0	0
Otu00940	0	0	0	0	0	0	0	0	0	0	0	0	0	0	10	7	1	4	6	6	11	3	2	0	0	0	2	0	1	1
Otu00941	0	0	0	0	0	0	0	0	0	0	0	0	0	0	1	1	3	5	3	2	1	3	3	1	4	5	7	2	6	6
Otu00942	0	0	0	0	0	0	0	0	0	0	0	0	0	0	1	1	3	1	1	4	1	2	3	7	9	3	1	3	5	5
Otu00943	0	0	0	0	0	0	0	0	0	0	0	0	0	0	3	5	15	2	9	1	6	7	2	1	0	1	0	0	1	0
Otu00944	0	0	0	0	0	0	0	0	0	0	0	0	0	0	5	4	8	4	8	4	5	4	1	2	0	3	2	1	2	4
Otu00945	0	0	0	0	0	0	0	0	1	0	0	0	0	0	6	5	3	2	2	8	3	6	0	2	2	4	0	2	3	1
Otu00946	0	0	0	0	0	6	16	0	1	0	0	1	0	2	0	0	0	0	0	0	0	2	0	0	0	0	0	1	0	0
Otu00947	0	0	0	0	0	0	0	0	0	0	0	0	0	0	0	0	1	0	0	1	0	0	7	2	6	2	6	6	10	13
Otu00948	0	0	0	0	0	0	1	0	0	0	0	0	0	0	1	5	3	3	3	3	1	1	2	3	2	5	3	2	7	1
Otu00949	0	0	0	0	0	0	0	0	0	0	0	0	0	0	4	8	5	3	1	7	9	5	1	1	2	1	2	0	2	1
Otu00950	0	0	0	0	0	0	0	0	0	0	0	0	0	0	5	1	4	2	1	3	4	3	5	2	3	2	4	8	3	3
Otu00951	0	0	0	0	0	0	0	0	0	0	0	0	0	0	1	4	4	4	2	3	2	2	0	6	0	6	6	3	7	3
Otu00952	0	0	0	0	0	0	0	0	0	0	0	0	0	0	0	0	0	0	0	0	1	0	5	2	6	5	0	12	8	9
Otu00953	0	0	0	0	0	0	0	0	0	0	0	0	0	0	0	0	1	1	0	0	1	0	8	1	5	7	8	3	3	10
Otu00954	0	0	0	0	4	3	12	1	0	0	0	7	0	0	0	0	0	0	0	0	0	0	0	0	0	0	0	0	0	0
Otu00955	0	0	0	0	0	0	0	0	0	0	0	0	0	0	2	5	4	12	5	4	2	9	0	0	1	3	1	0	1	0
Otu00956	0	0	0	0	0	0	0	0	0	0	0	0	0	0	3	6	4	9	5	8	7	15	0	1	0	1	0	0	1	0
Otu00957	0	0	0	0	0	0	0	0	0	0	0	0	0	0	1	3	3	3	1	1	5	3	1	1	2	1	4	6	8	6
Otu00958	0	0	0	0	0	0	0	0	0	0	0	0	0	0	3	6	2	1	4	3	1	0	2	1	1	7	7	3	4	4
Otu00959	0	0	0	0	0	0	0	0	0	0	0	0	0	0	2	8	2	1	5	3	3	4	4	3	3	1	5	3	2	2
Otu00960	0	0	0	0	0	1	8	0	0	0	1	1	3	13	0	0	0	0	0	0	0	0	0	0	0	0	0	0	0	0
Otu00961	0	0	0	0	0	0	0	0	0	0	0	0	0	0	8	5	3	3	7	6	6	6	1	0	1	0	2	0	0	0
Otu00962	0	0	0	0	0	0	0	0	0	0	0	0	0	0	6	9	1	1	5	5	6	8	3	0	0	1	0	1	3	2
Otu00963	0	0	0	0	0	0	0	0	0	0	0	0	0	0	2	2	10	3	2	2	0	8	1	0	2	10	8	1	5	2
Otu00964	0	0	0	0	0	0	0	0	0	0	0	0	0	0	6	9	5	9	3	5	0	2	3	2	0	2	3	2	3	3
Otu00965	0	0	0	0	0	0	0	0	0	0	0	0	0	0	6	3	2	3	6	11	5	3	4	0	2	2	0	0	0	4
Otu00966	0	0	0	0	0	0	0	0	0	0	0	0	0	0	4	0	1	1	5	1	1	0	3	6	6	5	6	10	3	4
Otu00967	0	0	0	0	0	0	0	0	0	0	0	0	0	0	1	0	1	0	2	1	1	0	4	7	3	2	5	6	3	8
Otu00968	0	0	0	0	0	0	0	0	0	0	0	0	0	0	7	3	2	1	8	4	2	2	5	4	1	2	3	2	6	1
Otu00969	0	0	0	0	0	0	0	0	0	0	0	0	0	0	0	2	3	2	6	3	2	2	5	2	5	2	4	4	1	6
Otu00970	0	0	0	0	0	0	0	0	0	0	0	0	0	0	4	4	4	3	4	4	3	3	4	3	0	3	5	6	2	3
Otu00971	0	0	0	0	0	0	0	0	0	0	0	0	0	0	7	3	4	2	3	3	3	4	1	5	1	2	6	4	4	5
Otu00972	0	0	0	0	0	0	0	0	0	0	0	0	0	0	2	10	6	9	11	4	8	8	0	0	0	1	0	1	0	0
Otu00973	0	0	0	0	0	0	0	0	0	0	0	0	0	0	3	1	1	0	5	3	0	0	4	2	8	7	1	9	4	1
Otu00974	0	2	0	0	0	9	8	1	0	0	4	3	0	3	0	0	0	1	0	0	0	0	0	0	0	2	1	2	0	0
Otu00975	0	0	0	0	0	0	0	0	0	0	0	0	0	0	6	4	8	4	1	5	3	4	3	2	2	5	0	3	4	3
Otu00976	0	0	0	0	0	0	0	0	0	0	0	0	0	0	15	4	2	3	1	2	0	0	5	3	4	2	0	0	3	1
Otu00977	0	0	0	0	0	0	0	0	0	0	0	0	0	0	3	2	0	0	2	2	1	3	2	3	6	5	5	3	2	5
Otu00978	0	0	0	0	0	0	0	0	0	0	0	0	0	0	0	0	0	1	0	0	0	15	0	8	8	8	0	3	1	7
Otu00979	0	0	0	0	0	0	0	0	0	0	0	0	0	0	1	7	5	3	4	5	3	7	2	5	0	2	2	0	4	1
Otu00980	0	0	0	0	0	0	0	0	0	0	0	0	0	0	0	1	2	1	0	1	0	1	3	3	3	9	6	8	6	4
Otu00981	0	0	0	0	0	0	0	0	0	0	0	0	0	0	4	2	1	0	2	6	4	4	4	1	2	4	4	5	1	3
Otu00982	0	0	0	0	0	0	0	0	0	0	0	0	0	0	1	3	4	2	4	1	0	0	7	5	1	8	4	4	5	1
Otu00983	1	1	0	1	3	3	0	1	0	1	15	4	0	1	0	0	0	0	1	0	0	0	0	2	1	0	2	0	0	0
Otu00984	0	0	0	0	0	0	0	0	0	0	0	0	0	0	3	3	1	0	0	4	1	2	3	2	2	4	7	2	4	2
Otu00985	12	10	1	1	1	1	2	1	0	0	0	0	0	0	0	0	0	0	0	0	0	0	0	0	0	0	0	0	0	0
Otu00986	0	0	0	0	0	0	0	0	0	0	0	0	0	0	3	4	3	10	9	3	3	5	0	2	2	3	2	1	4	0
Otu00987	0	0	0	0	0	0	0	0	0	0	0	0	0	0	3	2	7	2	4	3	4	5	6	7	2	2	2	1	1	2
Otu00988	0	0	0	0	0	0	0	0	0	0	0	0	0	0	3	4	6	6	1	6	7	1	1	3	2	5	3	3	3	0
Otu00989	0	0	0	0	0	0	0	0	0	0	0	0	0	0	1	3	1	2	2	5	6	5	2	2	3	6	3	9	0	1
Otu00990	0	0	0	0	0	0	0	0	0	0	0	0	0	0	5	5	4	4	5	8	7	7	0	0	2	0	0	0	0	0
Otu00991	0	0	0	0	0	22	5	1	0	0	0	0	0	0	1	1	2	0	1	0	0	1	0	1	2	0	1	2	0	1
Otu00992	0	0	0	0	0	0	0	0	0	0	0	0	0	0	2	1	3	3	2	6	4	0	2	3	2	3	2	4	4	8
Otu00993	0	0	0	0	0	0	0	0	0	0	0	0	0	0	4	1	1	0	2	2	0	0	2	4	5	3	3	10	5	2
Otu00994	1	0	5	16	0	0	1	1	2	6	9	1	0	0	0	0	0	0	0	0	0	0	0	0	0	0	0	0	0	0
Otu00995	0	0	0	0	0	0	0	0	0	0	0	0	0	0	5	2	4	3	1	1	3	6	3	2	1	1	2	7	0	2
Otu00996	0	0	0	0	0	0	0	0	0	0	0	0	0	0	3	4	9	3	12	5	8	4	2	0	0	0	0	0	1	1
Otu00997	0	0	0	0	0	0	0	0	0	0	0	0	0	0	2	1	1	2	0	1	2	0	6	7	5	3	1	3	8	6
Otu00998	0	0	0	0	0	0	0	0	0	0	0	0	0	0	11	5	4	6	5	5	4	3	4	1	0	0	0	0	0	0
Otu00999	0	0	0	0	0	0	0	0	0	0	0	0	0	0	3	7	5	9	2	10	8	6	0	1	0	0	0	0	2	0
Otu01000	0	0	0	0	0	0	0	0	0	0	0	0	0	0	2	3	4	6	2	2	5	2	1	4	6	4	1	1	1	1
Otu01001	0	0	0	0	1	0	0	2	2	1	0	2	1	1	1	1	4	2	1	1	1	2	0	0	0	0	2	0	0	0
Otu01002	0	0	0	0	0	0	0	0	0	0	0	0	0	0	1	0	3	0	0	0	0	1	2	5	6	5	6	7	3	7
Otu01003	0	2	0	0	0	33	0	0	0	0	9	0	0	1	0	0	0	0	0	0	0	0	0	0	0	0	0	1	0	0
Otu01004	0	0	0	0	0	0	0	0	0	0	0	0	0	0	5	4	2	3	6	2	3	12	3	1	0	5	2	0	0	1
Otu01005	0	0	0	0	0	0	0	0	0	0	0	0	0	0	2	3	8	0	7	4	5	10	1	3	0	3	1	1	2	0
Otu01006	0	0	0	1	0	1	1	1	0	1	0	0	0	3	0	1	2	2	4	0	3	1	1	4	8	7	8	1	2	1
Otu01007	0	0	0	0	0	21	1	0	0	0	15	2	0	1	0	0	0	0	0	0	0	0	0	0	0	0	0	0	0	0
Otu01008	0	0	0	0	0	0	0	0	0	0	0	0	0	0	3	0	2	3	4	9	9	9	3	1	2	1	0	0	2	0
Otu01009	0	0	0	0	1	7	6	0	0	0	5	2	0	4	0	0	0	0	0	0	0	0	0	0	0	0	0	0	0	0
Otu01010	0	0	0	0	0	0	0	0	0	0	0	0	0	0	6	3	2	5	3	3	8	0	0	1	4	1	0	5	5	0
Otu01011	0	0	0	0	0	0	0	0	0	0	0	0	0	0	4	4	5	7	3	3	2	10	1	3	2	3	1	2	1	1
Otu01012	1	0	0	0	0	0	0	0	0	0	0	0	0	0	2	2	4	5	2	4	8	3	6	2	0	4	3	2	1	1
Otu01013	0	0	0	0	0	0	0	0	0	0	0	0	0	0	0	0	0	0	1	0	0	0	3	7	7	5	7	4	7	4
Otu01014	0	0	0	0	0	0	0	0	0	0	0	0	0	0	1	0	1	0	2	3	2	1	4	3	4	5	8	4	4	8
Otu01015	0	0	0	0	0	0	0	0	0	0	0	0	0	0	0	0	1	1	0	0	1	1	5	4	2	3	4	7	9	7
Otu01016	0	0	0	0	0	0	0	0	0	0	0	0	0	0	7	2	1	4	1	1	2	7	2	2	1	2	1	3	4	6
Otu01017	0	0	0	0	0	0	0	0	0	0	0	0	0	0	2	8	5	4	4	4	6	5	0	1	1	1	1	4	2	0
Otu01018	0	0	0	0	0	0	0	0	0	0	0	0	0	0	0	4	6	0	3	1	1	2	6	4	5	3	1	4	5	6
Otu01019	0	0	0	0	0	0	0	0	0	0	0	0	1	0	6	2	1	1	7	9	1	1	3	3	3	0	8	2	2	0
Otu01020	0	0	0	0	0	0	0	0	0	0	0	0	0	0	5	6	5	6	4	5	1	4	2	0	2	0	0	2	3	3
Otu01021	0	0	0	0	0	0	0	0	0	0	0	0	0	0	1	13	2	4	2	4	1	3	2	4	3	2	0	2	1	2
Otu01022	0	0	0	0	0	0	0	0	0	0	0	0	0	0	0	0	2	1	1	1	0	0	2	5	2	6	5	5	5	5
Otu01023	0	0	0	0	0	0	0	0	0	0	0	0	0	0	2	0	1	1	4	4	5	4	4	7	0	3	4	6	3	1
Otu01024	0	0	0	0	0	0	0	0	0	0	0	0	0	0	4	0	3	0	4	1	1	4	4	4	2	3	3	2	10	1
Otu01025	0	0	0	0	0	0	0	0	0	0	0	0	0	0	3	3	3	2	1	6	6	1	7	1	3	1	3	3	1	1
Otu01026	0	0	0	0	5	10	1	0	0	0	4	5	2	3	0	0	0	0	0	1	0	0	0	0	0	0	0	0	0	0
Otu01027	0	0	0	0	0	0	0	0	0	0	0	0	0	0	4	6	3	4	5	5	5	5	3	2	0	0	2	1	2	2
Otu01028	0	0	0	0	0	0	0	0	0	0	0	0	0	0	5	5	4	5	4	6	1	5	4	2	3	0	0	3	1	2
Otu01029	0	0	0	0	0	0	0	0	0	0	0	0	0	0	4	3	2	5	5	3	4	6	1	2	1	0	1	3	3	2
Otu01030	0	0	0	0	0	0	0	0	0	0	0	0	0	0	1	0	0	1	0	0	0	0	5	5	7	3	4	5	3	9
Otu01031	0	0	0	0	0	0	0	0	0	0	0	0	0	0	0	2	1	2	1	6	4	1	2	4	3	3	4	4	0	6
Otu01032	0	0	0	0	0	0	0	0	0	0	0	0	0	0	3	4	1	2	3	2	8	3	1	2	2	0	4	4	1	2
Otu01033	0	0	0	0	0	0	0	0	0	0	0	0	0	0	2	0	0	0	2	0	0	0	6	5	2	2	11	9	3	3
Otu01034	0	0	0	0	0	0	0	0	0	0	0	0	0	0	1	3	0	5	3	4	1	3	3	5	1	3	5	3	5	1
Otu01035	0	0	0	0	0	0	0	0	0	0	0	0	0	0	2	1	0	0	4	3	1	9	2	1	2	4	4	5	7	2
Otu01036	0	0	0	0	0	0	0	0	0	0	0	0	0	0	5	5	1	5	8	3	8	8	1	1	0	0	0	0	1	0
Otu01037	0	0	0	0	0	0	0	0	0	0	0	0	0	0	6	1	2	1	0	0	0	0	10	3	3	3	7	1	1	5
Otu01038	0	0	0	0	0	0	0	0	0	0	0	0	0	0	5	3	2	2	0	2	5	0	2	2	3	1	3	1	4	5
Otu01039	0	0	0	0	0	0	0	0	0	0	0	0	0	0	3	2	2	1	0	3	3	3	3	5	4	3	0	4	5	7
Otu01040	0	0	0	0	0	0	0	0	0	0	0	0	0	0	2	2	1	1	2	1	0	2	4	4	3	1	5	7	1	5
Otu01041	0	0	0	0	0	0	0	0	0	0	0	0	0	0	1	3	5	2	2	0	0	3	3	3	7	7	2	1	6	3
Otu01042	0	0	0	0	0	0	0	0	0	0	0	0	0	0	1	3	1	4	1	4	2	1	1	4	2	7	3	2	4	2
Otu01043	0	0	0	0	0	0	0	0	0	0	0	0	0	0	0	0	0	1	0	0	0	0	3	7	8	2	4	5	6	5
Otu01044	0	0	0	0	0	0	0	0	0	0	0	0	0	0	5	2	1	5	3	4	4	5	4	4	1	2	0	1	2	2
Otu01045	0	0	0	0	0	0	0	0	0	0	0	0	0	0	0	3	2	1	5	6	6	4	1	5	1	2	4	5	1	4
Otu01046	0	0	0	0	0	0	0	0	0	0	0	0	0	0	6	3	4	3	2	2	3	2	6	1	3	2	1	1	3	2
Otu01047	0	0	0	0	0	0	0	0	0	0	0	0	0	0	2	4	7	3	4	2	2	7	0	4	0	1	1	2	1	1
Otu01048	0	0	0	0	0	0	0	0	0	0	0	0	0	0	8	4	4	6	2	6	5	6	1	0	0	4	1	1	1	0
Otu01049	0	0	0	0	0	0	0	1	0	0	0	0	0	0	0	0	0	0	0	0	0	0	10	5	9	6	3	2	3	3
Otu01050	0	0	0	0	0	0	0	0	0	0	0	0	0	0	3	0	2	0	1	5	0	4	5	2	1	2	7	1	8	2
Otu01051	0	0	0	0	0	0	0	0	0	0	0	0	0	0	1	0	2	1	2	1	1	1	1	2	2	5	5	2	2	10
Otu01052	0	0	0	0	0	0	0	0	0	0	0	0	0	0	6	8	8	2	5	2	5	1	2	2	2	0	3	0	0	1
Otu01053	0	0	0	0	0	0	0	0	0	0	0	0	0	0	3	7	0	4	3	8	5	9	0	0	0	0	1	1	3	0
Otu01054	0	0	0	0	0	0	0	0	0	0	0	0	0	0	1	6	2	3	6	3	3	5	1	3	1	2	4	2	0	3
Otu01055	0	0	0	0	0	0	0	0	0	0	0	0	0	0	2	3	5	6	6	2	2	3	2	3	1	2	1	2	6	2
Otu01056	0	0	0	0	0	0	0	0	0	0	0	0	0	0	0	0	0	0	0	0	0	0	3	5	8	6	7	5	1	3
Otu01057	0	0	0	0	0	0	0	0	0	0	0	0	0	0	2	1	2	0	4	0	2	0	2	11	3	0	4	4	5	3
Otu01058	0	0	0	0	0	0	0	0	0	0	0	0	0	0	3	0	0	2	0	0	1	0	8	2	6	3	3	1	5	3
Otu01059	0	0	0	0	0	0	0	0	0	0	0	0	0	0	0	0	0	0	1	0	0	0	2	3	2	4	7	9	3	7
Otu01060	0	0	0	0	0	0	0	0	0	0	0	0	0	0	4	2	1	1	1	6	5	2	1	3	4	3	2	3	1	5
Otu01061	0	0	0	0	0	0	0	0	1	0	0	0	1	0	0	2	0	0	0	0	1	0	1	4	7	5	5	9	3	1
Otu01062	0	0	0	0	0	0	0	0	0	0	0	0	0	0	2	3	5	6	1	8	4	2	2	3	1	3	2	0	1	0
Otu01063	0	0	0	0	0	0	0	0	0	0	0	0	0	0	3	1	6	2	1	0	4	0	3	3	3	1	4	4	7	3
Otu01064	0	0	0	0	0	0	0	0	0	0	0	0	0	0	4	6	8	9	2	8	5	4	0	0	0	0	0	0	0	0
Otu01065	0	0	0	0	0	0	0	0	0	0	0	0	1	0	2	2	2	0	2	2	0	3	5	1	3	4	3	1	1	3
Otu01066	0	0	0	0	0	1	0	0	0	0	0	0	0	0	4	6	4	7	5	3	7	6	1	0	0	1	0	0	0	0
Otu01067	0	0	0	0	0	0	0	0	0	0	0	0	0	0	2	4	1	1	1	0	6	2	3	1	2	7	1	2	1	5
Otu01068	0	0	0	0	0	0	0	0	0	0	0	0	0	0	4	4	1	2	3	3	2	3	1	4	6	6	2	3	0	1
Otu01069	0	0	0	0	1	3	2	0	0	0	2	2	4	11	0	0	0	0	0	0	0	0	0	0	0	0	0	0	2	0
Otu01070	0	0	0	0	0	0	0	0	0	0	0	0	0	0	4	0	4	3	2	2	2	1	2	4	1	6	5	4	6	0
Otu01071	0	0	0	0	0	0	0	0	0	0	0	0	0	0	1	2	3	3	0	2	5	0	3	3	2	2	1	4	3	7
Otu01072	0	0	0	0	0	0	0	0	0	0	0	0	0	0	6	1	3	8	5	5	5	6	0	0	0	0	0	0	0	0
Otu01073	0	0	0	0	0	0	0	0	0	0	0	0	0	0	4	2	0	1	2	2	1	1	1	2	2	2	7	4	1	2
Otu01074	0	0	0	0	0	0	0	0	0	0	0	0	0	0	2	4	3	1	2	2	1	0	2	2	2	3	6	3	1	5
Otu01075	0	0	0	0	0	0	0	0	0	0	0	0	0	0	1	0	1	4	0	4	3	0	1	4	4	4	5	2	3	4
Otu01076	0	0	0	0	0	0	0	0	0	0	0	0	0	0	5	2	2	5	3	2	2	2	2	2	4	0	2	1	0	3
Otu01077	0	0	0	0	0	0	0	0	0	0	0	0	0	0	0	0	1	8	8	9	4	6	0	2	3	0	0	0	0	2
Otu01078	0	0	0	0	0	0	0	0	0	0	0	0	0	0	4	2	5	12	6	7	1	5	0	0	0	0	0	0	0	0
Otu01079	0	0	0	0	0	0	0	0	0	0	0	0	0	0	4	5	4	7	1	2	3	4	2	0	1	3	0	1	5	0
Otu01080	0	0	0	0	0	0	0	0	0	0	0	0	0	0	2	0	2	0	2	4	0	1	3	1	2	7	4	3	6	2
Otu01081	0	0	0	0	0	0	0	0	0	0	0	0	0	0	3	2	1	2	2	0	2	4	0	5	2	5	2	3	4	5
Otu01082	0	0	0	0	0	0	0	0	0	0	0	0	0	0	3	2	1	1	1	0	2	2	2	5	4	6	2	2	3	3
Otu01083	0	0	0	0	0	0	0	0	0	0	0	0	0	0	3	2	8	2	6	5	7	7	0	2	0	1	0	0	0	1
Otu01084	0	0	0	0	0	0	0	0	0	0	0	0	0	0	0	7	6	7	1	4	3	4	0	1	0	2	0	1	1	3
Otu01085	0	0	0	0	0	0	0	0	0	0	0	0	0	0	0	0	0	0	0	0	0	0	2	6	5	6	6	0	4	5
Otu01086	0	0	0	0	0	0	0	0	0	0	0	0	0	0	5	3	6	1	4	3	6	3	1	0	0	1	3	2	1	0
Otu01087	0	0	0	0	0	0	0	0	0	0	0	0	0	0	1	1	2	0	3	1	1	0	2	2	2	4	9	3	6	2
Otu01088	0	2	0	0	0	1	3	0	1	0	0	1	1	14	0	0	0	0	0	0	0	0	0	0	0	0	0	0	0	0
Otu01089	0	0	0	0	0	0	0	0	0	0	0	0	0	0	5	7	4	6	4	6	5	8	1	0	0	0	0	1	1	0
Otu01090	1	0	0	0	0	0	0	0	0	0	0	0	0	0	0	0	1	0	0	3	2	1	3	4	3	5	4	4	4	5
Otu01091	0	0	0	0	0	0	0	0	0	0	0	0	0	0	4	1	4	2	3	2	7	0	1	4	5	3	5	0	2	3
Otu01092	0	0	0	0	0	0	0	0	0	0	0	0	0	0	0	0	1	0	0	1	0	1	2	2	4	3	7	4	4	10
Otu01093	0	0	0	0	0	0	0	0	0	0	0	0	0	0	4	9	5	2	7	0	5	17	0	0	0	0	0	1	0	0
Otu01094	0	0	0	0	0	0	0	0	0	0	0	0	0	0	12	0	1	0	0	0	3	2	5	2	1	2	4	3	3	1
Otu01095	0	0	0	0	0	0	0	0	0	0	0	0	0	0	1	4	2	1	2	7	4	2	3	0	1	0	3	4	0	3
Otu01096	0	0	0	0	0	0	0	0	0	0	0	0	0	0	0	0	0	0	0	0	0	0	2	5	9	4	4	5	3	7
Otu01097	0	0	0	0	0	0	0	0	0	0	0	0	0	0	3	4	2	3	4	3	2	1	0	3	4	3	4	4	1	1
Otu01098	0	0	0	0	0	0	0	0	0	0	0	0	0	0	1	5	2	3	3	5	11	9	2	2	0	0	1	0	0	2
Otu01099	0	0	0	0	0	0	0	0	0	0	0	0	0	0	2	1	2	0	5	5	3	6	1	3	1	2	4	3	1	3
Otu01100	0	0	0	0	0	0	0	0	0	0	0	0	0	0	5	3	3	3	2	4	4	3	4	3	2	1	1	2	2	3
Otu01101	0	0	0	0	0	0	0	0	0	0	0	0	0	0	3	5	5	1	1	5	1	4	3	0	3	5	0	1	1	4
Otu01102	0	0	0	0	0	0	0	0	0	0	0	0	0	0	2	1	1	2	4	4	7	5	1	2	0	0	1	5	3	4
Otu01103	0	0	0	0	0	0	0	0	0	0	0	0	0	0	5	1	2	6	3	5	1	2	1	2	6	5	3	1	1	2
Otu01104	0	0	0	0	1	3	4	0	0	0	4	2	0	9	0	0	0	0	0	0	0	0	0	0	0	0	0	0	0	1
Otu01105	0	1	0	0	0	0	0	0	0	0	1	0	0	0	4	1	5	4	2	3	4	0	2	1	1	0	5	0	1	0
Otu01106	0	0	0	0	0	0	0	0	0	0	0	0	0	0	6	3	1	2	5	3	5	1	1	1	3	3	3	1	3	0
Otu01107	0	0	0	0	0	0	0	0	0	0	0	0	0	0	0	1	2	0	2	13	10	3	0	1	0	4	2	1	0	0
Otu01108	0	0	0	0	0	0	0	0	0	0	0	0	0	0	6	3	8	8	5	2	3	4	0	0	0	2	1	1	0	0
Otu01109	0	0	0	0	0	0	0	0	0	0	0	0	0	0	0	6	1	10	3	6	6	6	1	2	0	3	0	1	0	1
Otu01110	0	0	0	0	0	0	0	0	0	0	0	0	0	0	1	1	1	5	2	9	2	1	1	6	1	2	1	2	1	3
Otu01111	0	0	0	0	0	0	0	0	0	0	0	0	0	0	1	2	7	3	2	3	4	4	1	1	2	2	0	2	2	1
Otu01112	0	0	0	2	0	1	0	0	0	0	0	11	1	0	0	0	0	0	0	0	0	0	0	0	0	0	0	0	0	0
Otu01113	0	0	0	0	0	0	0	0	0	0	0	0	0	0	1	4	4	3	7	2	8	3	0	3	2	2	1	0	6	0
Otu01114	0	0	0	0	0	0	0	0	0	0	0	0	0	0	1	3	2	3	4	3	8	8	2	3	0	1	1	1	1	2
Otu01115	0	0	0	0	0	0	0	0	0	0	0	0	0	0	1	3	4	2	3	2	5	4	1	2	3	2	2	1	5	3
Otu01116	0	0	0	0	0	0	0	0	0	0	0	0	0	0	2	1	3	4	5	5	0	2	4	3	1	3	0	2	2	2
Otu01117	0	0	0	0	0	0	0	0	0	0	0	0	0	0	0	0	0	0	0	2	1	1	4	6	1	2	5	4	4	2
Otu01118	0	0	0	0	0	0	0	0	0	0	0	0	0	0	6	1	1	0	6	1	5	1	4	3	1	3	0	3	3	1
Otu01119	0	0	0	0	0	0	0	0	0	0	0	0	0	0	2	6	1	5	6	5	1	0	0	2	1	1	2	1	6	0
Otu01120	0	0	0	0	0	0	0	0	0	0	0	0	0	0	1	5	3	8	4	1	6	4	1	2	0	3	0	0	1	1
Otu01121	0	0	0	0	0	0	0	0	0	0	0	0	0	0	0	0	0	0	0	1	0	1	4	1	4	4	4	4	6	7
Otu01122	0	0	0	0	0	0	0	0	0	0	0	0	0	0	0	0	0	1	2	0	4	6	0	7	1	3	0	9	2	2
Otu01123	0	0	0	0	0	0	0	0	0	0	0	0	0	0	3	4	5	4	2	1	5	6	0	1	1	3	5	5	0	0
Otu01124	0	0	0	0	0	0	0	0	0	0	0	0	0	0	5	2	2	3	10	2	3	3	2	1	0	0	6	0	3	0
Otu01125	0	0	0	0	0	5	6	0	0	0	0	5	2	7	0	0	0	0	0	0	1	0	0	0	0	0	0	0	0	0
Otu01126	3	1	0	2	4	5	1	1	2	3	1	0	2	1	0	0	0	0	1	0	0	0	0	1	2	0	1	0	2	1
Otu01127	0	0	0	0	0	0	0	0	0	0	0	0	0	0	9	0	3	1	3	4	5	7	3	1	1	0	1	0	0	0
Otu01128	0	0	0	0	0	0	0	0	0	0	0	0	0	0	4	0	1	1	2	3	0	1	8	2	7	1	1	0	1	4
Otu01129	0	0	0	0	0	0	0	0	0	0	0	0	0	0	20	2	4	3	0	3	1	0	4	0	0	0	0	0	0	1
Otu01130	0	0	0	0	0	0	0	0	0	0	0	0	0	0	2	4	5	1	2	2	3	2	3	2	2	1	3	3	1	2
Otu01131	0	0	0	0	0	0	0	0	0	0	0	0	0	0	2	2	0	1	0	1	0	0	7	3	7	5	4	3	1	3
Otu01132	0	0	0	0	0	0	0	0	0	0	0	0	0	0	1	2	4	4	0	3	1	4	0	4	1	0	5	4	3	6
Otu01133	0	0	0	0	0	0	0	0	0	0	0	0	0	0	0	0	0	1	2	4	2	7	4	7	0	3	5	1	3	3
Otu01134	0	0	0	0	0	0	0	0	0	0	0	0	0	0	3	2	0	2	4	3	1	8	1	0	2	2	2	3	4	1
Otu01135	0	0	0	0	0	0	0	0	0	0	0	0	0	0	6	6	3	4	5	2	12	1	0	0	0	0	0	0	2	0
Otu01136	0	0	0	0	0	0	0	0	0	0	0	0	0	0	0	4	1	0	0	1	0	0	4	4	3	1	6	4	6	5
Otu01137	0	0	0	0	0	0	0	0	0	0	0	0	0	0	4	2	3	5	1	3	3	2	2	2	0	4	2	0	2	1
Otu01138	0	0	0	0	0	0	0	0	0	0	0	0	0	0	1	2	1	2	7	8	9	3	2	1	2	1	2	0	1	0
Otu01139	0	0	0	0	0	0	0	0	0	0	0	0	0	0	1	3	1	1	1	1	1	3	1	5	5	2	6	2	3	4
Otu01140	0	0	0	0	0	0	0	0	0	0	0	0	0	0	4	1	1	0	4	5	6	0	0	0	4	2	1	4	1	1
Otu01141	0	0	0	0	0	0	0	0	0	0	0	0	0	0	2	3	3	1	5	7	3	5	2	1	2	1	1	1	0	1
Otu01142	0	0	0	0	4	0	0	0	0	0	0	0	0	0	0	1	0	0	0	1	0	1	0	10	9	3	3	2	1	1
Otu01143	0	0	0	0	0	0	0	0	0	0	0	0	0	0	3	4	1	0	2	1	4	4	0	6	0	2	5	3	0	3
Otu01144	0	0	0	0	0	0	0	0	0	0	0	0	0	0	2	5	9	2	5	1	6	3	0	1	2	1	1	2	0	1
Otu01145	0	0	0	0	0	0	0	0	0	0	0	0	0	0	7	2	4	1	0	4	6	4	1	0	1	0	1	4	0	1
Otu01146	1	0	0	0	0	0	0	0	0	0	0	0	0	0	2	1	5	2	0	1	1	3	2	1	2	4	6	1	3	3
Otu01147	0	0	0	0	0	0	0	0	0	0	0	0	0	0	1	4	1	0	2	1	0	3	1	4	1	2	0	3	3	6
Otu01148	0	0	0	0	0	0	0	0	0	0	0	0	0	0	1	2	0	0	4	4	1	2	2	2	2	3	0	2	3	4
Otu01149	0	0	0	0	0	0	0	0	0	0	0	0	0	0	2	4	1	3	1	1	3	3	0	3	0	7	3	1	2	4
Otu01150	0	0	0	0	0	0	0	0	0	0	0	0	0	0	5	1	2	0	2	2	4	7	2	3	0	1	2	4	0	2
Otu01151	0	0	0	0	0	0	0	0	0	0	0	0	0	0	3	5	1	21	0	2	8	2	0	0	1	0	0	0	0	0
Otu01152	0	0	0	0	0	0	0	0	0	0	0	0	0	0	0	1	1	0	1	1	0	0	5	2	5	3	4	5	7	5
Otu01153	0	0	0	0	0	0	0	0	0	0	0	0	0	0	1	2	3	6	3	4	2	6	2	1	1	1	1	4	2	1
Otu01154	0	0	0	0	0	0	0	0	0	0	0	0	0	0	5	5	2	0	0	1	0	0	4	2	0	7	1	1	2	4
Otu01155	0	0	0	0	0	0	0	0	0	0	0	0	0	0	0	1	0	0	1	1	1	0	3	1	4	2	7	2	7	5
Otu01156	0	0	0	0	0	0	0	0	0	0	0	0	0	0	0	3	2	1	4	2	2	7	1	0	2	1	3	1	3	4
Otu01157	0	0	0	0	0	0	0	0	0	0	0	0	0	0	5	0	1	1	0	0	3	5	8	0	4	0	3	1	0	5
Otu01158	0	0	0	0	0	0	0	0	0	0	0	0	0	0	2	5	5	4	2	3	4	1	2	0	0	0	3	1	3	1
Otu01159	0	0	0	0	0	0	0	0	0	0	0	0	0	0	3	1	3	3	3	0	2	1	2	4	4	2	4	1	2	3
Otu01160	0	0	0	0	0	0	0	0	0	0	0	0	0	0	2	4	3	7	8	3	5	3	0	0	0	0	0	0	2	0
Otu01161	0	0	0	0	0	0	0	0	0	0	0	0	0	0	3	1	1	5	0	2	2	3	4	1	1	3	1	4	4	5
Otu01162	0	0	0	0	0	0	0	0	0	0	0	0	0	0	0	2	3	3	6	4	6	3	2	0	0	3	0	0	4	0
Otu01163	0	0	0	0	0	0	0	0	0	0	0	0	0	0	1	3	0	4	1	2	3	0	0	3	2	4	3	3	4	5
Otu01164	0	0	0	0	0	0	0	0	0	0	0	0	0	0	7	6	4	6	5	1	2	3	0	0	0	1	1	0	0	0
Otu01165	0	0	0	0	0	0	0	0	0	0	0	0	0	0	3	1	4	2	2	1	5	5	1	3	0	2	3	3	5	4
Otu01166	0	0	0	0	0	0	0	0	0	0	0	0	0	0	0	0	0	2	0	1	0	0	2	2	15	2	5	1	6	5
Otu01167	0	0	0	0	0	0	0	0	0	0	0	0	0	0	3	3	3	4	0	2	1	4	0	1	1	6	1	2	2	0
Otu01168	0	0	0	0	0	0	0	0	0	1	0	0	0	0	4	3	0	7	4	6	8	4	1	0	0	0	0	0	0	0
Otu01169	0	0	0	0	0	0	0	0	0	0	0	0	0	0	0	1	3	1	0	2	1	0	1	3	6	2	3	6	2	1
Otu01170	0	0	0	0	0	0	0	0	0	0	0	0	0	0	5	6	2	1	6	7	4	3	0	1	0	0	2	1	0	1
Otu01171	0	0	0	0	0	0	0	0	0	0	0	0	0	0	10	2	0	0	4	1	1	2	7	0	0	0	2	3	2	2
Otu01172	0	0	0	0	0	0	0	0	0	0	0	0	0	0	1	0	0	0	0	1	0	2	2	4	4	8	6	1	7	4
Otu01173	0	0	0	0	0	0	0	0	0	0	0	0	0	0	4	2	2	3	1	2	1	2	1	1	3	7	2	1	3	2
Otu01174	0	0	0	0	0	0	0	0	0	0	0	0	0	0	2	2	2	3	3	3	3	1	1	5	1	1	1	0	2	1
Otu01175	0	0	0	0	0	0	0	0	0	0	0	0	0	0	0	2	2	0	2	1	5	5	3	7	1	3	3	0	2	6
Otu01176	0	0	0	0	1	0	1	2	1	0	0	6	8	0	0	0	0	0	0	0	0	0	0	0	0	0	0	0	0	0
Otu01177	0	0	0	0	0	0	0	0	0	0	0	0	0	0	0	3	1	2	2	3	0	2	3	3	2	3	4	2	3	1
Otu01178	0	0	0	0	0	0	0	0	0	0	0	0	0	0	2	1	2	4	2	4	3	2	2	2	2	4	0	3	2	0
Otu01179	0	0	0	0	0	0	0	0	0	0	0	0	0	0	3	3	2	4	7	2	1	7	0	0	1	2	1	1	4	1
Otu01180	0	0	0	0	1	0	1	0	0	0	0	0	0	0	0	0	0	0	3	0	0	2	0	0	22	1	0	0	3	0
Otu01181	0	0	0	0	0	0	0	0	0	0	0	0	0	0	3	6	9	3	4	1	2	2	2	1	1	2	1	0	0	2
Otu01182	0	0	0	0	0	0	0	0	0	0	0	0	0	0	2	0	1	1	3	3	5	1	2	1	0	0	3	3	1	7
Otu01183	1	1	0	0	0	2	0	1	0	0	0	0	0	0	2	2	2	2	0	0	2	2	0	1	2	0	2	1	3	2
Otu01184	1	0	0	0	1	5	7	4	0	0	1	0	1	1	0	0	0	1	0	0	0	0	0	0	0	0	0	0	0	0
Otu01185	0	0	0	0	0	0	0	0	0	0	0	0	0	0	5	4	3	6	5	5	7	6	0	0	0	0	0	0	1	2
Otu01186	1	0	0	0	0	0	0	0	0	0	0	0	0	0	4	1	1	1	3	1	0	3	2	4	3	4	1	3	4	2
Otu01187	0	0	0	0	0	0	0	0	0	0	0	0	0	0	0	2	2	5	2	6	5	5	0	3	0	1	1	0	4	2
Otu01188	0	0	0	0	0	0	0	0	0	0	0	0	0	0	1	0	2	4	0	5	4	0	1	1	3	2	4	4	3	3
Otu01189	0	0	0	0	0	0	0	0	0	0	0	0	0	0	6	0	5	0	2	2	2	3	1	1	0	3	3	4	0	1
Otu01190	0	0	0	0	0	0	0	0	0	0	0	0	0	0	6	2	7	3	0	3	3	1	1	3	0	0	1	3	3	1
Otu01191	0	0	0	0	0	0	0	0	0	0	0	0	0	0	2	2	6	0	5	3	2	5	2	0	2	0	0	3	1	0
Otu01192	0	0	0	0	0	0	0	0	0	0	0	0	0	0	1	2	0	0	2	0	3	3	1	3	1	2	7	5	0	4
Otu01193	0	0	0	0	0	0	0	0	0	0	0	0	0	0	4	0	2	8	5	3	8	6	0	0	0	2	0	0	1	1
Otu01194	0	0	0	0	0	0	0	0	1	0	0	0	0	0	8	0	2	1	1	2	4	2	8	0	0	1	1	0	0	1
Otu01195	0	0	0	0	0	0	0	0	0	0	0	0	0	0	2	6	3	0	6	7	5	4	1	1	1	1	0	1	0	0
Otu01196	0	0	0	0	0	0	0	0	0	0	0	0	0	0	0	5	3	2	1	5	3	4	0	0	0	0	8	0	0	0
Otu01197	0	0	0	0	0	0	0	0	0	0	0	0	0	0	2	4	2	1	0	2	7	5	0	3	0	0	0	2	3	2
Otu01198	0	0	0	0	0	0	0	0	0	0	0	0	0	0	2	8	1	3	2	1	4	3	2	1	0	0	4	0	1	2
Otu01199	0	0	0	0	0	0	0	0	0	0	0	0	0	0	0	5	2	3	3	2	2	4	4	0	1	0	1	5	4	2
Otu01200	0	0	0	0	0	0	0	0	0	0	0	0	0	0	4	1	5	2	1	4	4	2	3	1	1	2	1	4	3	3
Otu01201	0	0	0	0	0	0	0	0	0	0	0	0	0	0	4	6	4	13	2	5	3	4	0	0	0	0	0	0	0	0
Otu01202	0	0	0	0	0	0	0	0	0	0	0	0	0	0	0	2	3	3	1	2	5	1	4	2	1	2	2	0	5	4
Otu01203	0	0	0	0	0	0	0	0	0	0	0	0	0	0	1	3	4	0	3	3	2	1	2	2	2	2	1	4	1	1
Otu01204	0	0	0	0	0	0	0	0	0	0	0	0	0	0	1	3	4	0	0	0	0	0	2	0	6	5	0	4	8	1
Otu01205	4	0	0	0	0	1	6	0	0	0	1	5	1	4	0	0	0	0	0	0	0	0	0	0	0	0	0	0	0	0
Otu01206	0	0	0	0	0	0	0	0	0	0	0	0	0	0	1	2	1	0	2	0	0	1	8	1	16	0	0	1	1	3
Otu01207	0	0	0	0	0	0	0	0	0	0	0	0	0	0	1	2	0	2	4	5	3	2	3	3	1	0	4	4	1	3
Otu01208	0	0	0	0	0	0	0	0	0	0	0	0	0	0	2	2	2	0	1	4	4	3	1	0	2	4	2	3	4	0
Otu01209	0	0	0	0	0	0	0	0	0	0	0	0	0	0	0	4	4	5	1	3	2	1	0	1	0	3	1	2	2	2
Otu01210	0	0	0	0	0	0	0	0	0	0	0	0	0	0	0	0	0	0	0	0	0	2	6	2	9	0	2	8	3	3
Otu01211	0	0	0	0	0	0	0	0	0	0	0	0	0	0	1	3	1	4	1	5	4	6	0	0	1	0	1	2	2	0
Otu01212	0	0	0	0	0	0	0	0	0	0	0	0	0	0	2	0	3	1	3	4	2	1	3	4	2	1	3	1	5	2
Otu01213	0	0	0	0	0	0	0	0	0	0	0	0	0	0	2	2	2	4	2	1	2	0	2	3	1	6	3	0	3	5
Otu01214	0	0	0	0	0	0	0	0	0	0	0	0	0	0	3	2	0	0	1	1	2	0	1	3	1	2	5	2	7	4
Otu01215	0	0	0	0	0	0	0	0	0	0	0	0	0	0	4	2	5	4	1	4	3	2	2	3	1	3	3	0	2	1
Otu01216	0	0	0	0	0	0	0	0	0	0	0	0	0	0	2	0	3	0	0	5	0	2	3	5	2	2	4	1	2	2
Otu01217	0	0	0	0	0	0	0	0	0	0	0	0	0	0	2	2	1	4	5	2	4	3	3	1	6	0	0	0	0	1
Otu01218	0	0	0	0	0	0	0	0	0	0	0	0	0	0	2	1	1	0	1	2	4	4	0	0	5	1	5	2	1	2
Otu01219	0	0	0	0	0	0	0	0	0	0	0	0	0	0	0	0	0	0	0	3	1	0	3	2	3	10	3	1	6	4
Otu01220	0	0	0	0	0	0	0	0	0	0	0	0	0	0	1	1	0	1	0	1	0	0	2	4	11	4	5	0	0	2
Otu01221	0	0	0	0	0	0	0	0	0	0	0	0	0	0	0	0	0	0	0	0	0	0	4	1	4	3	3	5	2	8
Otu01222	0	0	0	0	0	0	0	0	0	0	0	0	0	0	0	0	1	0	0	0	0	0	3	5	1	3	3	4	3	8
Otu01223	0	0	0	0	0	0	0	0	0	0	0	0	0	0	4	2	3	3	2	2	1	2	2	2	0	1	2	2	2	5
Otu01224	0	0	0	0	0	0	0	0	0	0	0	0	0	0	3	6	0	2	3	0	3	1	1	2	3	0	5	2	5	3
Otu01225	0	0	0	0	0	0	0	0	0	0	0	0	0	0	2	1	2	1	1	1	0	1	1	2	1	3	4	0	5	6
Otu01226	0	0	0	0	0	0	0	0	0	0	0	0	0	0	0	6	4	4	2	3	5	4	0	4	0	0	1	2	1	2
Otu01227	0	0	0	0	0	0	0	0	0	0	0	0	0	0	1	2	4	3	1	4	2	3	1	0	1	3	2	2	0	2
Otu01228	0	0	0	0	0	0	0	0	0	0	0	0	0	0	0	2	3	1	0	2	0	2	0	0	8	5	5	2	3	0
Otu01229	0	0	0	0	0	0	0	0	0	0	0	0	0	0	0	0	1	0	0	0	0	1	1	2	4	6	9	5	6	3
Otu01230	1	0	0	0	0	0	0	0	0	0	0	0	0	0	0	1	2	2	0	3	0	0	2	2	4	6	4	1	3	6
Otu01231	0	0	0	0	0	0	0	0	0	0	0	0	0	0	1	4	0	0	2	1	1	0	1	3	5	2	2	4	3	3
Otu01232	0	0	0	0	0	0	0	0	0	0	0	0	0	0	1	2	4	0	2	1	1	0	4	5	1	3	2	1	3	1
Otu01233	0	1	0	0	0	1	8	0	0	0	0	0	2	2	0	0	0	1	0	0	1	0	0	0	0	0	0	1	0	1
Otu01234	0	0	0	0	0	0	0	0	0	0	0	0	0	0	0	0	0	2	0	2	3	2	3	3	3	4	3	1	3	4
Otu01235	0	0	0	0	0	0	0	0	0	0	0	0	0	0	2	7	2	6	6	3	2	5	0	0	1	1	0	0	0	1
Otu01236	0	0	0	0	0	0	0	0	0	0	0	0	0	0	3	2	4	3	1	1	2	5	2	1	5	1	2	2	2	1
Otu01237	0	0	0	0	0	0	0	0	0	0	0	0	0	0	1	1	2	1	1	2	1	2	1	3	4	3	0	3	3	7
Otu01238	0	0	0	0	0	0	0	0	0	0	0	0	0	0	4	4	2	3	5	3	6	6	1	1	0	0	0	0	0	0
Otu01239	0	0	0	0	0	0	0	0	0	0	0	0	0	0	2	5	3	1	5	1	2	3	1	1	0	4	4	1	0	0
Otu01240	0	0	0	0	0	0	0	0	0	0	0	0	0	0	0	1	2	0	2	1	0	0	3	3	2	2	3	2	3	5
Otu01241	0	0	0	0	0	0	0	0	0	0	0	0	0	0	2	4	0	4	0	8	3	2	0	1	1	2	1	0	3	3
Otu01242	0	0	0	0	0	0	0	0	0	0	0	0	0	0	6	1	7	2	2	1	1	0	0	0	0	1	7	2	1	1
Otu01243	0	0	0	0	0	0	0	0	0	0	0	0	0	0	0	0	0	0	0	0	0	0	3	10	5	3	2	3	3	6
Otu01244	0	0	0	0	0	0	0	0	0	0	0	0	0	0	0	3	1	0	1	1	1	0	4	3	5	6	1	2	3	2
Otu01245	0	0	0	0	0	0	0	0	0	0	0	0	0	0	0	0	0	0	2	1	2	1	5	1	2	3	3	1	4	4
Otu01246	0	0	0	0	0	0	0	0	0	0	0	0	0	0	5	2	2	4	7	3	4	5	1	1	0	0	3	0	1	0
Otu01247	0	0	0	0	0	0	1	0	0	0	0	0	0	0	4	4	1	1	5	0	2	2	1	1	2	6	2	1	1	1
Otu01248	0	0	0	0	0	0	0	0	0	0	0	0	0	0	0	0	0	0	0	1	0	0	1	4	2	4	2	4	5	6
Otu01249	0	0	0	0	4	15	0	1	1	1	4	0	0	0	0	0	0	0	0	0	0	0	0	0	0	0	2	0	0	0
Otu01250	0	0	0	0	0	0	0	0	0	0	0	0	0	0	2	4	4	3	1	2	0	1	6	1	1	2	1	4	2	1
Otu01251	0	0	0	0	0	0	0	0	0	0	0	0	0	0	1	2	2	5	5	6	4	3	1	0	1	3	0	1	0	0
Otu01252	0	0	0	0	0	0	0	0	0	0	0	0	0	0	3	2	8	5	3	5	6	6	1	0	0	0	0	0	2	0
Otu01253	0	0	0	0	0	0	0	0	0	0	0	0	0	0	2	1	4	0	2	3	0	1	6	0	4	0	4	2	1	1
Otu01254	0	0	0	0	0	0	0	0	0	0	0	0	0	0	14	5	3	4	6	0	0	2	1	0	0	0	1	1	2	0
Otu01255	0	0	0	0	0	0	0	0	0	0	0	0	0	0	2	2	2	2	1	5	2	4	1	0	0	2	2	3	2	2
Otu01256	0	0	0	0	0	0	0	0	0	0	0	0	0	0	2	6	3	3	11	2	3	5	0	1	0	0	0	0	1	0
Otu01257	0	0	0	0	0	0	0	0	0	0	0	0	0	0	2	2	2	4	0	1	1	3	1	5	2	1	4	2	1	3
Otu01258	0	0	0	0	0	0	0	0	0	0	0	0	0	0	6	2	0	0	0	0	0	1	10	1	2	4	1	2	2	3
Otu01259	0	0	0	0	0	0	0	0	0	0	0	0	0	0	4	0	0	2	0	6	0	0	4	2	1	4	1	3	1	0
Otu01260	1	0	0	0	0	0	0	0	0	0	0	0	0	0	3	2	3	1	4	1	3	2	1	3	1	6	2	1	3	3
Otu01261	0	3	0	0	0	26	0	3	0	0	2	0	0	0	0	0	0	0	0	0	0	0	0	0	0	0	0	1	0	0
Otu01262	0	0	0	0	0	0	0	0	0	0	0	0	0	0	6	3	2	1	3	3	1	0	5	0	1	4	2	0	0	6
Otu01263	0	0	0	0	0	0	0	0	0	0	0	0	0	0	1	1	0	0	1	0	2	0	3	3	5	5	5	2	3	8
Otu01264	0	0	0	0	0	0	0	0	0	0	0	0	0	0	2	1	1	2	1	2	0	1	0	0	4	3	4	1	4	6
Otu01265	0	0	0	0	0	0	0	0	0	0	0	0	0	0	1	3	5	5	5	0	3	2	2	0	0	2	0	4	2	0
Otu01266	0	0	0	0	0	0	0	0	0	0	0	0	0	0	1	0	1	0	0	0	1	0	2	0	6	1	10	6	3	2
Otu01267	0	0	0	0	0	0	0	0	0	0	0	0	0	0	2	2	3	1	2	3	5	2	1	0	0	6	1	3	5	0
Otu01268	0	0	0	0	0	0	0	0	0	0	0	0	0	0	0	5	3	0	2	4	1	0	0	3	2	4	2	3	3	1
Otu01269	0	0	0	0	0	0	0	0	0	0	0	0	0	0	1	0	3	3	6	3	1	6	3	1	2	0	1	1	0	1
Otu01270	0	0	0	0	0	0	0	0	0	0	0	0	0	0	2	1	0	0	1	0	0	0	3	8	4	5	3	4	3	1
Otu01271	0	0	0	0	0	0	0	0	0	0	0	0	0	0	0	1	1	0	0	1	0	0	2	2	1	3	1	5	5	5
Otu01272	0	0	0	0	0	0	0	0	0	0	0	0	0	0	1	1	3	1	1	4	2	5	2	1	3	4	0	2	2	3
Otu01273	0	0	0	0	0	0	0	0	0	0	0	0	0	0	0	0	0	2	2	0	0	1	3	0	4	4	5	2	4	6
Otu01274	0	0	0	0	0	0	0	0	0	0	0	0	0	0	3	2	2	9	1	1	5	0	3	1	1	4	0	0	2	3
Otu01275	0	0	0	0	0	0	0	0	0	0	0	0	0	0	5	1	3	2	2	2	1	8	2	0	1	2	3	1	3	3
Otu01276	0	0	0	0	0	0	0	0	0	0	0	0	0	0	4	0	4	0	2	5	1	2	3	3	0	2	1	3	0	3
Otu01277	0	0	0	0	0	0	0	0	0	0	0	0	0	0	0	9	5	7	1	5	3	6	0	0	0	1	0	0	0	0
Otu01278	0	0	0	0	0	0	0	0	0	0	0	0	0	0	0	3	1	1	0	1	3	1	6	2	0	2	0	5	1	4
Otu01279	0	0	0	0	0	0	0	0	0	0	0	0	0	0	0	1	2	0	3	1	2	0	1	2	3	4	3	3	3	1
Otu01280	0	0	0	0	0	0	0	0	0	0	0	0	0	0	2	8	4	13	2	6	0	0	0	0	0	0	0	0	0	0
Otu01281	0	0	0	0	0	0	0	0	0	0	1	0	0	0	0	0	0	0	1	2	0	1	3	1	1	8	5	4	2	5
Otu01282	0	0	0	0	0	0	0	0	0	0	0	0	0	0	0	4	0	1	0	2	0	1	4	3	1	3	6	0	4	3
Otu01283	0	0	0	0	0	0	0	0	0	0	0	0	0	0	2	4	3	1	5	6	5	3	2	1	1	0	1	1	0	0
Otu01284	0	0	0	0	0	0	0	0	0	0	0	0	0	0	0	0	0	0	0	0	0	0	2	3	3	4	6	4	7	3
Otu01285	0	0	0	0	0	0	0	0	0	0	0	0	0	0	7	2	4	1	4	4	2	3	3	0	2	1	1	0	1	0
Otu01286	0	0	0	0	0	0	0	0	0	0	0	0	0	0	2	3	2	3	2	7	3	1	2	2	1	3	0	1	2	2
Otu01287	0	0	0	0	0	0	0	0	0	0	0	0	0	0	0	5	0	5	3	1	5	2	2	0	4	0	2	2	2	1
Otu01288	0	0	0	0	0	0	0	0	0	0	0	0	0	0	3	1	3	0	4	1	0	4	1	4	2	1	0	1	3	0
Otu01289	0	0	0	0	0	0	0	0	0	0	0	0	0	0	0	0	0	0	0	1	0	0	3	1	2	7	1	2	3	2
Otu01290	0	0	0	0	0	0	0	0	0	0	0	0	0	0	0	4	1	2	4	7	1	8	1	2	2	0	1	0	1	1
Otu01291	0	0	0	0	0	0	0	0	1	0	0	0	0	0	0	0	0	0	0	2	0	0	2	4	2	4	2	5	4	1
Otu01292	0	0	0	0	0	0	0	0	0	0	0	0	0	0	3	1	3	1	5	5	3	1	0	1	3	1	2	3	2	2
Otu01293	0	0	0	0	0	0	0	0	0	0	0	0	0	0	2	3	1	1	1	0	2	1	1	0	2	3	6	1	3	3
Otu01294	0	0	0	0	0	0	0	0	0	0	0	0	0	0	5	3	0	2	4	4	2	3	2	1	0	5	1	0	2	1
Otu01295	0	0	0	0	0	0	0	0	0	0	0	0	0	0	1	1	3	3	1	0	4	1	4	0	0	3	3	1	4	3
Otu01296	0	0	0	0	0	0	0	0	0	0	0	0	0	0	1	7	1	4	2	0	0	1	1	3	4	3	0	1	3	2
Otu01297	0	0	0	0	0	0	0	0	0	0	0	0	0	0	1	2	3	3	4	3	1	2	0	3	4	1	0	2	4	1
Otu01298	0	0	0	0	0	0	0	0	0	0	0	0	0	0	2	1	1	3	0	3	3	2	3	2	1	3	3	2	4	4
Otu01299	0	0	0	0	0	0	0	0	0	0	0	0	0	0	3	2	1	2	4	5	7	3	0	1	0	0	2	0	0	0
Otu01300	0	0	0	0	0	0	0	0	0	0	0	0	0	0	1	2	1	0	1	1	0	2	0	1	5	3	5	3	5	3
Otu01301	0	0	0	0	0	0	0	0	0	0	0	0	0	0	5	1	3	2	2	8	2	4	1	1	0	0	3	2	0	2
Otu01302	0	0	0	0	0	0	0	0	0	0	0	0	0	0	1	4	1	0	3	2	5	4	4	0	1	0	1	4	1	2
Otu01303	0	0	0	0	0	0	0	0	0	0	0	0	0	0	0	5	0	2	4	4	5	2	0	3	0	0	4	2	1	2
Otu01304	0	0	0	0	0	0	0	0	0	0	0	0	0	0	2	3	2	1	0	2	0	3	1	1	1	3	4	1	3	1
Otu01305	0	0	0	0	0	0	0	0	0	0	0	0	0	0	3	6	1	1	1	2	1	4	0	5	2	1	1	3	2	0
Otu01306	0	0	0	0	0	0	0	0	0	0	0	0	0	0	3	8	4	1	3	2	5	3	1	1	0	0	0	0	1	1
Otu01307	0	0	0	0	0	0	0	0	0	0	0	0	0	0	6	2	2	1	2	3	6	5	1	1	1	1	2	1	1	1
Otu01308	0	0	0	0	0	0	0	0	0	0	0	0	0	0	0	1	0	0	0	0	0	0	1	2	3	3	2	4	6	6
Otu01309	0	0	0	0	0	0	0	0	0	0	0	0	0	0	23	0	0	1	0	0	0	0	4	0	2	1	0	0	0	0
Otu01310	0	0	0	0	0	2	3	1	0	0	0	0	0	7	0	0	0	0	1	0	1	0	0	1	0	1	0	0	2	0
Otu01311	1	0	0	0	0	0	0	0	0	0	0	0	0	0	1	2	1	10	6	0	3	5	0	1	1	2	1	0	0	1
Otu01312	0	0	0	0	0	0	0	0	0	0	0	0	0	0	5	1	3	2	1	1	6	3	1	3	2	2	0	2	0	1
Otu01313	0	0	0	0	0	0	0	0	0	0	0	0	0	0	3	4	3	6	5	2	7	2	0	0	0	1	1	0	0	0
Otu01314	0	0	0	0	0	0	0	0	0	0	0	0	0	0	4	3	1	0	4	3	3	1	3	6	1	0	0	2	0	1
Otu01315	0	0	0	0	0	0	0	0	0	0	0	0	0	0	0	1	1	2	0	2	1	0	7	4	1	3	3	2	1	2
Otu01316	0	0	0	0	0	0	0	0	0	0	0	0	0	0	5	3	5	6	1	3	1	2	2	0	0	3	0	2	1	2
Otu01317	0	0	0	0	0	0	0	0	0	0	0	0	0	0	2	3	0	2	2	0	0	3	5	0	4	5	1	1	1	3
Otu01318	0	0	0	0	0	0	0	0	0	0	0	0	0	0	0	2	1	0	6	4	5	3	0	2	1	6	1	3	0	2
Otu01319	0	0	0	0	0	0	0	0	0	0	0	0	0	0	5	3	6	5	1	2	6	5	0	0	0	0	1	0	0	0
Otu01320	0	0	0	0	0	0	0	0	0	0	0	0	0	0	0	0	1	0	0	1	0	0	4	5	4	3	0	1	5	7
Otu01321	0	0	0	0	0	0	0	0	0	0	0	0	0	0	4	2	0	3	0	7	3	3	0	1	1	1	1	2	3	2
Otu01322	0	0	0	0	0	0	0	0	0	0	0	0	0	0	3	8	2	6	1	1	4	3	0	1	1	0	0	1	3	1
Otu01323	2	0	0	0	0	0	2	0	0	0	0	0	0	1	0	1	1	0	0	2	7	1	0	1	2	1	0	1	3	1
Otu01324	0	0	0	0	0	0	3	0	0	0	0	0	1	12	0	0	0	0	0	0	0	0	0	0	0	0	0	0	0	0
Otu01325	0	0	0	0	0	0	0	0	0	0	0	0	0	0	2	3	2	0	1	1	2	0	4	2	2	4	5	1	3	1
Otu01326	0	0	0	0	0	0	0	0	0	0	0	0	0	0	7	3	4	3	2	4	2	2	0	1	1	1	0	1	0	0
Otu01327	0	0	0	0	0	0	0	0	0	0	0	0	0	0	3	1	0	1	0	1	0	1	1	3	4	3	0	3	5	4
Otu01328	2	2	0	0	0	0	2	1	0	1	0	2	1	2	0	0	0	0	0	0	0	0	0	1	0	0	0	0	0	0
Otu01329	0	0	0	0	0	0	0	0	0	0	0	0	0	0	1	1	0	0	1	0	3	2	0	4	4	2	5	4	3	4
Otu01330	0	0	0	0	0	0	0	0	0	0	0	0	0	0	0	7	5	3	9	4	3	1	0	0	0	0	0	0	0	0
Otu01331	0	0	0	0	0	0	0	0	0	0	0	0	0	0	2	1	0	0	0	2	1	0	2	3	7	1	2	1	2	4
Otu01332	0	0	0	0	0	0	0	0	0	0	0	0	0	0	0	0	1	3	2	5	0	2	6	1	2	0	2	4	2	2
Otu01333	0	0	0	0	0	0	0	0	0	0	0	0	0	0	1	3	2	3	2	5	2	2	0	1	0	2	0	0	7	3
Otu01334	0	0	0	0	0	0	0	0	0	0	0	0	0	0	0	5	0	6	2	2	0	3	2	1	1	2	0	0	4	2
Otu01335	0	0	0	0	0	0	0	0	0	0	0	0	0	0	1	1	3	2	0	1	0	4	3	1	1	2	3	2	0	1
Otu01336	0	0	0	0	0	0	0	0	0	0	0	0	0	0	1	3	1	3	3	1	1	0	2	3	3	1	1	4	0	1
Otu01337	0	0	0	0	0	0	0	0	0	0	0	0	0	0	7	1	1	1	2	0	2	4	2	2	3	2	0	0	1	1
Otu01338	1	0	0	0	0	0	0	0	0	0	0	0	0	0	1	1	0	4	1	3	1	1	0	1	1	3	4	3	2	3
Otu01339	0	0	0	0	4	2	3	0	0	0	0	1	2	3	0	0	0	0	0	0	0	0	0	0	0	0	0	0	0	0
Otu01340	0	0	0	0	0	1	5	0	0	0	0	0	0	9	0	0	0	0	0	0	0	0	0	0	0	0	0	0	0	0
Otu01341	0	0	0	0	0	0	0	0	0	0	0	0	0	0	0	1	5	0	1	3	3	7	0	0	0	1	0	2	3	1
Otu01342	0	0	0	0	0	0	0	0	0	0	0	0	0	0	1	2	4	6	2	1	3	2	3	0	2	1	0	1	3	1
Otu01343	0	0	0	0	0	0	0	0	0	0	0	0	0	0	1	5	4	6	5	3	3	1	1	0	0	3	1	0	1	0
Otu01344	0	0	0	0	0	0	0	0	0	0	0	0	0	0	3	8	1	0	0	3	3	4	0	0	0	1	5	3	2	0
Otu01345	0	0	0	0	0	0	0	0	0	0	0	0	0	0	0	0	1	0	0	0	0	0	1	2	2	4	3	6	2	7
Otu01346	0	0	0	0	0	0	0	0	0	0	0	0	0	0	0	5	6	4	8	4	2	5	0	0	0	0	0	0	0	0
Otu01347	0	0	0	0	0	0	1	0	0	0	0	0	0	0	2	4	1	3	0	1	0	3	2	0	0	1	0	1	1	1
Otu01348	0	0	0	0	0	0	0	0	0	0	0	0	0	0	5	5	1	2	1	0	2	0	2	1	3	4	3	0	3	0
Otu01349	0	0	0	0	0	0	0	0	0	0	0	0	0	0	4	0	0	2	5	2	4	5	0	4	1	0	2	0	2	1
Otu01350	0	0	0	0	0	0	0	0	0	0	0	0	0	0	1	2	2	2	1	0	1	0	3	4	2	5	1	2	2	4
Otu01351	0	0	0	0	0	0	0	0	0	0	0	0	0	0	1	3	2	1	2	0	0	0	1	2	5	0	3	3	2	4
Otu01352	0	0	0	0	0	0	0	0	0	0	0	0	0	0	1	4	0	8	7	2	4	6	1	0	0	0	0	0	0	0
Otu01353	0	0	0	0	0	0	0	0	0	0	0	0	0	0	7	1	1	6	1	5	2	3	6	1	0	0	0	0	0	0
Otu01354	0	0	0	0	0	0	0	0	0	0	0	0	0	0	2	5	2	0	1	1	2	3	5	1	4	2	3	2	0	0
Otu01355	0	0	0	0	0	0	0	0	0	0	0	0	0	0	1	2	4	3	0	2	3	5	1	0	4	0	1	5	1	2
Otu01356	0	0	0	0	0	0	0	0	0	0	0	0	0	0	1	2	4	2	1	3	4	2	3	0	2	3	3	0	1	1
Otu01357	0	0	0	0	0	0	0	0	0	0	0	0	0	0	1	0	2	2	3	0	5	3	1	2	0	0	3	2	2	4
Otu01358	0	0	0	0	0	0	0	0	0	0	0	0	0	0	2	0	3	6	4	1	8	4	0	0	0	0	0	0	1	0
Otu01359	0	2	0	0	0	0	0	1	0	0	0	9	2	2	0	0	0	0	0	0	0	0	0	0	0	0	0	0	0	0
Otu01360	0	0	0	0	0	0	0	0	0	0	0	0	0	0	0	1	1	1	6	1	1	3	1	1	1	2	1	3	4	2
Otu01361	0	0	0	0	0	0	0	0	0	0	0	0	0	0	2	0	2	2	1	1	1	0	2	4	2	2	6	4	2	2
Otu01362	1	0	0	0	0	0	0	0	0	0	0	0	0	0	3	2	2	1	2	2	0	7	0	0	0	0	2	0	3	0
Otu01363	0	0	0	0	0	0	0	0	0	0	0	0	0	0	3	3	0	5	2	4	4	3	0	0	1	1	0	0	0	0
Otu01364	0	0	0	0	0	0	0	0	0	0	0	0	0	0	2	1	0	0	2	3	0	1	1	3	1	4	1	4	6	1
Otu01365	0	0	0	0	0	0	0	0	0	0	0	0	0	0	3	0	0	0	2	4	0	1	7	4	0	1	2	2	2	3
Otu01366	0	0	0	0	0	0	0	0	0	0	0	0	0	0	5	2	0	0	3	4	4	3	2	2	1	2	1	1	0	0
Otu01367	0	0	0	0	0	0	0	0	0	0	0	0	0	0	0	0	2	0	4	3	1	1	1	3	0	2	2	3	2	3
Otu01368	0	2	0	0	2	0	0	3	0	1	3	0	0	0	0	1	0	0	1	1	2	0	0	0	1	0	0	0	1	0
Otu01369	0	0	0	0	0	0	1	1	0	0	0	0	0	18	0	0	0	0	0	0	0	0	0	0	0	0	0	0	0	0
Otu01370	0	0	0	0	0	0	0	0	0	0	0	0	0	0	1	2	2	1	3	3	6	7	0	1	0	4	0	2	1	1
Otu01371	0	0	0	0	0	0	0	0	0	0	0	0	0	0	1	3	1	0	1	1	1	2	0	1	2	0	2	1	4	5
Otu01372	1	0	0	0	0	0	0	0	0	0	0	0	0	0	0	0	0	0	0	1	0	0	2	2	4	3	3	2	1	6
Otu01373	0	0	0	0	0	1	0	0	0	0	0	0	0	0	3	1	6	2	3	0	4	0	0	1	4	1	2	0	1	0
Otu01374	0	0	0	0	0	0	0	0	0	0	0	0	0	0	1	0	1	0	0	0	0	0	1	7	3	4	3	3	1	2
Otu01375	0	0	0	0	0	0	0	0	0	0	0	0	0	0	2	4	4	6	0	1	3	1	0	2	1	0	2	1	1	0
Otu01376	0	0	0	0	0	0	0	0	0	0	0	0	0	0	2	2	5	1	2	1	1	0	3	4	1	1	1	2	2	1
Otu01377	0	0	0	0	0	0	0	0	0	0	0	0	0	0	1	2	1	1	2	2	0	0	1	1	6	4	4	3	1	0
Otu01378	0	0	0	0	0	0	0	0	0	0	0	0	0	0	3	4	4	10	3	1	4	2	0	1	0	0	3	0	0	0
Otu01379	0	0	0	0	0	0	0	0	0	0	0	0	0	0	0	0	0	0	0	1	0	0	3	3	4	4	1	1	5	4
Otu01380	0	0	0	0	0	0	0	0	0	0	0	0	0	0	0	2	1	2	3	2	3	2	2	2	1	1	6	0	1	1
Otu01381	0	0	0	0	0	0	0	0	0	0	0	0	0	0	2	1	1	0	2	0	2	2	3	4	1	5	4	0	3	4
Otu01382	0	0	0	0	0	0	0	0	0	0	0	0	0	0	1	3	1	2	1	1	0	1	2	1	2	2	3	5	1	5
Otu01383	0	0	0	0	0	0	0	0	0	0	0	0	0	0	3	0	1	2	2	5	2	0	0	2	2	1	1	6	1	1
Otu01384	4	0	0	0	0	0	0	7	7	0	1	0	0	0	0	0	1	0	0	0	0	0	0	0	0	0	1	0	0	0
Otu01385	0	0	0	0	0	0	0	0	0	0	0	0	0	0	3	2	2	0	2	2	2	2	6	3	1	0	2	0	2	3
Otu01386	0	0	0	0	0	0	0	0	0	0	0	0	0	0	3	2	3	6	2	8	0	8	0	0	0	1	0	0	0	1
Otu01387	0	0	0	0	0	0	0	0	0	0	0	0	0	0	0	0	1	0	1	0	0	0	3	2	4	6	3	4	0	4
Otu01388	0	0	0	0	0	0	0	0	0	0	0	0	0	0	3	1	2	4	2	7	1	1	2	0	1	1	1	2	0	4
Otu01389	0	0	0	0	0	0	2	0	0	1	0	0	0	0	2	3	0	0	2	0	4	2	0	2	1	3	4	2	0	2
Otu01390	0	0	0	0	0	0	0	0	0	0	0	0	0	0	0	3	1	0	4	0	3	1	2	5	1	1	5	2	1	0
Otu01391	0	0	0	0	0	0	0	0	0	0	0	0	0	0	1	4	1	2	3	2	0	1	1	3	3	1	2	0	1	0
Otu01392	0	0	0	0	0	0	0	0	0	0	0	0	0	0	3	5	4	1	3	2	0	1	1	2	0	1	0	1	2	0
Otu01393	1	0	0	0	1	4	3	0	1	0	0	1	1	2	0	0	0	0	0	0	1	0	0	0	0	0	0	0	0	0
Otu01394	0	0	0	0	0	0	0	0	0	0	0	0	0	0	6	5	2	6	4	4	2	1	1	0	0	0	0	0	0	0
Otu01395	0	0	0	0	1	3	11	0	0	0	0	0	1	3	0	0	0	0	0	1	0	0	0	0	0	0	0	0	0	0
Otu01396	0	0	0	0	0	0	0	0	0	0	0	0	0	0	3	1	0	0	2	2	1	3	5	1	0	2	2	3	1	2
Otu01397	0	0	0	0	0	0	0	0	0	0	0	0	0	0	1	1	2	0	1	1	4	4	1	1	0	0	5	4	2	3
Otu01398	0	0	0	0	0	0	0	0	0	0	0	0	0	0	2	3	1	1	1	3	4	3	2	2	0	2	0	2	1	4
Otu01399	0	0	0	0	0	0	0	0	0	0	0	0	0	0	0	2	4	1	0	0	1	0	2	2	2	2	5	3	3	2
Otu01400	0	0	0	0	0	0	1	0	0	0	0	0	0	0	0	0	0	2	3	2	3	3	0	1	4	0	1	1	2	3
Otu01401	0	0	0	0	0	0	0	0	0	0	0	0	0	0	3	2	1	3	2	3	3	3	0	1	2	2	0	3	2	0
Otu01402	0	0	0	0	0	1	1	0	0	0	0	0	0	0	8	2	1	3	2	2	2	5	1	1	2	0	0	1	0	0
Otu01403	1	0	0	0	0	0	0	1	3	0	1	0	0	0	0	1	0	0	0	1	3	0	0	0	0	2	0	1	0	5
Otu01404	0	0	0	0	0	0	0	0	0	0	0	0	0	0	4	2	0	1	2	0	3	3	0	1	1	3	2	1	1	2
Otu01405	0	0	0	0	0	0	0	0	0	0	0	0	0	0	1	4	2	10	5	3	3	0	0	1	0	0	0	0	1	0
Otu01406	0	0	0	0	0	0	0	0	0	0	0	0	0	0	4	2	4	1	2	6	5	4	2	0	0	1	0	2	0	0
Otu01407	0	0	0	0	0	0	0	0	0	0	0	0	0	0	0	0	1	0	3	0	1	0	2	5	2	4	5	4	2	1
Otu01408	0	0	0	0	0	0	0	0	0	0	0	0	0	0	1	0	1	1	2	0	0	0	0	2	3	3	4	4	3	4
Otu01409	0	0	0	0	0	0	1	0	0	0	0	0	0	0	19	0	0	2	0	2	2	0	0	0	1	0	0	0	1	0
Otu01410	0	0	0	0	0	0	0	0	0	0	0	0	0	0	2	4	6	3	5	1	1	1	4	2	0	1	0	0	0	1
Otu01411	0	0	0	0	0	0	0	0	0	0	0	0	0	0	4	0	2	1	2	2	2	1	0	0	3	1	5	0	1	6
Otu01412	0	0	0	0	0	0	0	0	0	0	0	0	0	0	0	2	0	1	0	0	0	0	2	3	5	2	6	2	4	2
Otu01413	0	0	0	0	0	0	0	0	0	0	0	0	0	0	3	2	1	1	2	2	2	1	0	3	2	2	5	2	0	0
Otu01414	0	0	0	0	0	0	0	0	0	0	0	0	0	0	0	4	1	1	5	4	3	2	0	0	0	0	0	0	0	2
Otu01415	0	0	0	0	0	0	0	0	0	0	0	0	0	0	1	0	3	0	4	4	5	3	0	0	4	1	1	0	0	0
Otu01416	0	0	0	0	0	0	0	0	0	0	0	0	0	0	0	0	0	0	0	1	0	0	2	4	2	6	2	7	1	5
Otu01417	0	0	0	0	0	0	0	0	0	0	0	0	0	0	0	1	1	1	0	0	3	0	1	5	2	0	2	1	2	7
Otu01418	0	0	0	0	0	0	0	0	0	0	0	0	0	0	3	1	2	1	0	1	0	1	1	2	2	2	4	3	0	5
Otu01419	0	0	0	0	0	0	0	0	0	0	0	0	0	0	0	0	0	0	0	0	0	1	3	3	3	3	5	2	0	3
Otu01420	0	0	0	0	0	0	0	0	0	0	0	0	0	0	1	2	4	2	1	2	3	1	1	4	0	0	0	3	3	0
Otu01421	0	0	0	0	0	0	0	0	0	0	0	0	0	0	1	1	2	4	2	2	0	3	1	2	2	2	1	2	2	1
Otu01422	0	0	0	0	0	0	0	0	0	0	0	0	0	0	0	5	4	4	1	2	2	1	0	1	0	1	4	0	2	3
Otu01423	0	0	0	8	2	3	3	0	0	0	0	0	0	0	1	0	1	0	0	1	0	0	0	0	0	0	0	0	1	1
Otu01424	0	0	0	0	0	0	0	0	0	0	0	0	0	0	2	2	3	4	1	1	3	2	1	0	1	1	1	0	1	0
Otu01425	0	0	0	0	0	0	0	0	0	0	0	0	0	0	0	0	0	0	0	1	0	1	3	1	4	3	0	4	5	2
Otu01426	0	0	0	0	0	0	0	0	0	0	0	0	0	0	3	4	0	0	2	4	0	2	4	2	0	1	1	1	2	2
Otu01427	0	0	0	0	0	0	0	0	0	0	0	0	0	0	2	1	1	0	4	4	1	2	0	1	3	2	3	0	0	2
Otu01428	0	0	0	0	0	1	3	1	0	0	1	2	2	5	0	0	0	0	0	0	0	0	0	0	0	0	0	0	0	0
Otu01429	0	0	0	0	0	1	10	0	0	0	0	0	0	0	0	0	0	1	0	0	0	0	0	0	0	0	0	0	0	0
Otu01430	0	0	0	0	0	0	0	0	0	0	0	0	0	0	2	3	4	1	0	2	0	2	0	4	1	3	2	2	1	2
Otu01431	0	0	0	0	0	0	0	0	0	0	0	0	0	0	7	2	0	0	4	3	3	1	3	1	0	0	0	2	0	2
Otu01432	0	0	0	0	0	0	0	0	0	0	0	0	0	0	1	2	1	0	1	0	3	0	3	1	2	1	1	2	2	2
Otu01433	0	0	0	0	0	0	0	0	0	0	0	0	0	0	0	3	3	10	2	7	3	3	0	0	0	0	0	0	1	0
Otu01434	0	0	0	0	0	0	0	0	0	0	0	0	0	0	0	2	1	2	3	5	3	1	2	1	4	0	3	4	0	2
Otu01435	0	0	0	0	0	0	0	0	0	0	0	0	0	0	4	1	1	3	1	2	0	1	4	1	1	1	3	0	2	3
Otu01436	0	0	0	0	0	0	0	0	0	0	0	0	0	0	5	3	6	4	2	3	2	1	0	2	1	0	1	0	1	0
Otu01437	0	0	0	0	0	0	0	0	0	0	0	0	0	0	0	2	1	2	0	0	0	0	1	4	4	2	1	3	1	1
Otu01438	0	0	0	0	0	0	0	0	0	0	0	0	0	0	4	2	3	4	5	5	5	1	0	0	0	1	0	0	0	0
Otu01439	0	0	0	0	0	0	0	0	0	0	0	0	0	0	3	0	1	1	4	0	0	1	4	6	2	1	1	3	3	0
Otu01440	0	1	0	0	0	2	1	1	0	0	3	4	2	2	0	0	0	0	0	0	0	0	0	0	0	0	0	0	0	0
Otu01441	0	0	0	0	5	3	2	0	0	0	0	0	0	2	0	0	0	0	0	0	0	0	0	0	0	0	0	0	0	0
Otu01442	0	0	0	0	0	0	0	0	0	0	0	0	0	0	1	1	1	2	3	0	3	1	1	3	0	2	0	4	5	2
Otu01443	0	0	0	0	0	0	0	0	0	0	0	0	0	0	2	1	2	1	1	2	1	2	4	2	0	1	1	5	1	1
Otu01444	0	0	0	0	0	0	0	0	0	0	0	0	0	0	0	2	2	3	3	5	2	3	1	2	0	0	2	2	2	0
Otu01445	0	0	0	0	0	0	0	0	0	0	0	0	0	2	0	1	0	2	2	2	2	2	4	0	5	1	0	0	1	0
Otu01446	0	0	0	0	0	0	0	0	0	0	0	0	0	0	1	0	0	0	0	1	0	0	4	1	1	4	3	4	2	4
Otu01447	0	0	0	0	0	0	0	0	0	0	0	0	0	0	2	3	2	1	6	3	3	3	1	0	0	0	0	3	0	2
Otu01448	0	0	0	0	0	0	0	0	0	0	0	0	0	0	1	1	0	0	1	5	1	1	6	1	3	2	3	3	1	2
Otu01449	0	0	0	0	0	0	2	0	0	0	8	0	0	10	0	0	0	0	0	0	0	0	0	0	0	0	0	0	0	0
Otu01450	0	0	0	0	0	0	0	0	0	0	0	0	0	0	1	3	4	0	5	3	3	2	1	1	1	1	1	0	2	1
Otu01451	0	0	0	0	0	0	0	0	0	0	0	0	0	0	2	4	3	4	1	2	5	4	1	0	0	1	0	0	1	0
Otu01452	0	0	0	0	0	0	0	0	0	0	0	0	0	0	1	1	0	0	1	0	1	1	1	3	1	1	6	1	2	7
Otu01453	0	0	0	0	0	0	0	0	0	0	0	0	0	0	2	1	1	0	1	4	2	2	1	1	1	1	5	3	1	0
Otu01454	0	0	0	0	0	0	0	0	0	0	0	0	0	0	1	2	1	3	2	0	0	2	0	1	1	0	1	4	3	5
Otu01455	0	0	0	0	0	0	0	0	0	0	0	0	0	0	3	1	0	2	3	2	3	3	3	0	4	1	0	2	0	5
Otu01456	0	0	0	0	0	0	0	0	0	0	0	0	0	0	1	4	1	2	7	1	2	1	0	1	2	2	1	0	2	2
Otu01457	0	0	0	0	0	0	0	0	0	0	0	0	0	0	2	0	0	1	2	0	1	4	2	1	0	3	4	3	2	2
Otu01458	0	0	0	0	0	0	0	0	0	0	0	0	0	0	3	5	3	1	3	2	2	4	2	0	0	0	0	0	0	0
Otu01459	0	0	0	0	0	0	0	0	0	0	0	0	0	0	2	1	3	5	3	2	2	5	2	1	0	0	0	0	1	1
Otu01460	0	0	0	0	0	0	0	0	0	0	0	0	0	0	1	1	1	2	2	1	1	3	2	2	0	4	1	5	3	0
Otu01461	0	0	0	0	0	0	0	0	0	0	0	0	0	0	0	0	2	1	3	0	1	4	4	1	1	4	1	1	1	1
Otu01462	0	0	0	0	0	0	0	0	0	0	0	0	0	0	2	1	1	0	3	1	4	0	1	1	0	0	1	2	0	3
Otu01463	0	0	0	0	0	0	0	0	0	0	0	0	0	0	2	3	3	4	2	0	0	1	2	1	2	1	0	0	2	3
Otu01464	0	0	0	0	0	0	0	0	0	0	0	0	0	0	2	0	4	1	0	4	1	0	5	4	0	1	4	1	0	0
Otu01465	0	0	0	0	0	0	0	0	0	0	0	0	0	0	0	1	0	0	3	0	4	2	2	3	1	0	0	2	3	4
Otu01466	0	0	0	0	0	0	0	0	0	0	0	0	0	0	1	2	3	3	0	4	2	2	0	0	0	7	1	1	1	2
Otu01467	0	0	0	0	0	0	0	0	0	0	0	0	0	0	0	0	2	3	1	1	1	3	1	1	3	2	1	3	1	2
Otu01468	0	0	0	0	0	0	0	0	0	0	0	0	0	0	3	5	0	2	0	3	1	4	2	1	1	0	1	1	0	0
Otu01469	0	0	0	0	0	0	0	0	0	0	0	0	0	0	4	4	2	0	1	1	3	0	2	2	3	0	1	1	2	1
Otu01470	0	0	0	0	0	4	2	0	0	0	5	0	0	3	0	0	0	0	0	0	0	1	0	0	0	0	0	0	0	0
Otu01471	0	0	0	0	0	0	0	0	0	0	0	0	0	0	0	2	2	1	3	5	7	1	0	0	0	2	0	0	0	2
Otu01472	0	0	0	0	0	0	0	0	0	0	0	0	0	0	1	0	2	0	2	3	7	3	1	2	1	1	3	1	0	0
Otu01473	0	0	0	0	0	0	0	0	0	0	0	0	0	0	4	2	1	9	5	5	3	1	0	0	0	0	0	0	0	0
Otu01474	0	0	0	0	0	0	0	0	0	0	0	0	0	0	0	3	0	5	1	2	4	3	3	2	0	1	0	2	1	0
Otu01475	0	0	0	0	0	0	0	0	0	0	0	0	0	0	1	0	3	1	4	1	8	2	1	1	0	2	1	0	2	1
Otu01476	0	2	2	0	1	0	1	0	2	0	1	0	0	1	1	1	1	1	0	0	0	0	1	2	0	0	2	0	0	1
Otu01477	0	0	0	0	0	0	0	0	0	0	0	0	0	0	3	4	1	1	2	1	3	2	1	0	2	3	1	1	0	1
Otu01478	0	0	0	0	0	0	0	0	0	0	0	0	0	0	0	0	1	0	0	0	1	1	0	1	1	26	0	0	0	0
Otu01479	0	0	0	0	0	0	0	0	0	0	0	0	0	0	0	0	0	0	0	0	0	0	4	7	2	4	1	5	3	4
Otu01480	0	0	0	0	0	0	0	0	0	0	0	0	0	0	11	3	3	10	1	2	1	1	0	0	0	0	0	0	0	0
Otu01481	0	0	0	0	0	0	0	0	0	0	0	0	0	0	1	0	0	1	2	4	4	2	1	1	1	3	3	1	2	4
Otu01482	0	0	0	0	0	0	0	0	0	0	0	0	0	0	2	0	2	0	1	1	3	3	2	3	1	1	0	4	2	2
Otu01483	0	0	0	0	0	0	0	0	0	0	0	0	0	0	1	0	3	5	1	2	0	4	3	0	0	2	0	2	1	6
Otu01484	0	0	0	0	0	0	0	0	0	0	0	0	0	0	0	0	3	1	0	2	1	3	0	3	2	2	5	3	1	3
Otu01485	0	0	0	0	0	0	0	0	0	0	0	0	0	0	4	2	1	3	1	4	4	1	0	0	2	0	2	0	1	0
Otu01486	0	0	0	0	0	0	0	0	0	0	0	0	0	0	5	3	3	3	4	1	2	2	1	0	0	1	0	0	1	3
Otu01487	0	0	0	0	0	0	0	0	0	0	0	0	0	0	3	0	4	0	0	2	2	4	1	0	0	3	2	0	3	2
Otu01488	0	0	0	0	0	0	0	0	0	0	0	0	0	0	2	4	3	1	1	4	3	4	0	3	0	1	0	0	0	0
Otu01489	0	0	0	0	0	0	0	0	0	0	0	0	0	0	4	3	3	4	4	5	2	0	1	0	0	0	0	0	1	0
Otu01490	0	0	0	0	0	0	0	0	0	0	0	0	0	0	0	0	0	1	0	0	1	0	2	3	6	2	2	4	0	4
Otu01491	0	0	0	0	0	0	0	0	0	0	0	0	0	0	1	3	0	0	3	5	3	3	1	0	0	1	2	3	1	6
Otu01492	0	0	0	0	0	0	0	0	0	0	0	0	0	0	2	0	3	0	3	0	1	1	1	2	2	2	2	2	2	1
Otu01493	0	0	0	0	0	0	0	0	0	0	0	0	0	0	0	1	3	1	0	1	4	1	3	2	1	1	0	6	0	0
Otu01494	0	0	0	0	0	0	0	0	0	0	0	0	0	0	4	2	2	0	1	1	0	3	0	0	3	5	3	0	3	0
Otu01495	0	0	0	0	0	0	0	0	0	0	0	0	0	0	1	1	1	1	0	3	3	2	2	2	1	2	2	3	1	0
Otu01496	0	0	0	0	0	0	0	0	0	0	0	0	0	0	3	0	1	0	0	2	5	3	3	2	1	0	2	1	4	2
Otu01497	0	0	0	0	0	0	0	0	0	0	0	0	0	0	0	2	2	1	1	4	0	1	1	0	4	1	0	3	2	1
Otu01498	0	0	0	0	0	0	0	0	0	0	0	0	0	0	3	2	0	2	4	4	4	5	0	0	0	0	0	0	0	1
Otu01499	0	0	0	0	0	0	0	0	0	0	0	0	0	0	8	1	3	4	0	3	5	1	1	0	0	0	0	3	1	0
Otu01500	0	0	0	0	0	0	0	0	0	0	0	0	0	0	0	0	0	0	0	0	0	1	3	1	4	1	0	4	6	3
Otu01501	3	5	0	0	2	4	1	0	0	0	4	0	0	0	0	0	0	1	0	0	0	0	0	1	0	0	0	0	0	1
Otu01502	0	0	0	0	0	0	0	0	0	0	0	0	0	0	1	0	1	3	1	0	0	0	3	1	0	3	0	4	2	2
Otu01503	0	0	0	0	0	0	0	0	0	0	0	0	0	0	0	0	5	2	5	2	4	2	1	0	0	1	0	1	4	1
Otu01504	0	0	0	0	0	7	5	0	0	0	0	1	0	0	0	0	0	0	0	0	0	0	0	0	0	0	0	0	0	0
Otu01505	0	0	0	0	0	0	0	0	0	0	0	0	0	0	4	2	2	3	0	3	6	1	1	1	1	1	1	0	0	2
Otu01506	0	0	0	0	0	0	0	0	0	0	0	0	0	0	2	2	2	1	2	4	2	0	0	3	1	2	5	0	0	0
Otu01507	0	0	0	0	0	0	0	0	0	0	0	0	0	0	4	4	4	0	2	3	4	3	1	0	0	1	0	1	0	1
Otu01508	0	0	0	0	0	0	0	0	0	0	2	0	0	0	3	1	0	0	2	0	1	2	0	3	2	0	2	1	0	2
Otu01509	1	0	0	0	0	0	1	0	0	0	0	0	0	0	1	2	1	0	0	0	2	0	1	4	3	0	3	1	2	3
Otu01510	0	0	0	0	0	0	0	0	0	0	0	0	0	0	3	2	1	6	4	3	1	5	0	0	1	3	0	0	2	0
Otu01511	0	0	0	0	0	0	0	0	0	0	0	0	0	0	3	6	5	3	0	3	2	1	0	0	1	0	0	0	1	0
Otu01512	0	0	0	0	0	0	0	0	0	0	0	0	0	0	1	0	1	9	2	1	7	6	0	0	0	0	0	0	1	1
Otu01513	0	0	0	0	0	0	0	0	0	0	0	0	0	0	1	4	3	2	4	5	4	3	0	0	0	0	0	0	0	0
Otu01514	0	0	0	0	0	0	0	0	0	0	0	0	0	0	5	2	1	1	0	0	0	1	7	0	2	2	2	4	0	0
Otu01515	0	0	0	0	0	0	0	0	0	0	0	0	0	0	4	1	4	4	1	3	5	4	0	0	0	0	1	1	0	0
Otu01516	0	0	0	0	0	0	0	0	0	0	0	0	0	0	0	1	0	0	0	0	0	0	0	5	4	1	3	0	6	2
Otu01517	2	0	0	0	0	0	0	0	0	0	0	0	0	0	0	2	2	2	3	1	0	0	0	2	2	2	4	1	1	0
Otu01518	0	0	0	0	0	0	0	0	0	0	0	0	0	0	1	0	2	0	0	0	0	0	0	3	3	3	3	2	5	3
Otu01519	0	0	0	0	0	0	0	0	0	0	0	0	0	0	1	4	2	1	5	3	4	1	0	2	0	0	2	0	0	1
Otu01520	0	3	0	0	0	0	0	0	1	0	0	3	0	0	0	0	2	5	4	1	0	0	0	0	0	0	0	0	1	0
Otu01521	0	0	0	0	0	0	0	0	0	0	0	0	0	0	5	3	2	2	2	5	2	4	0	0	1	1	0	0	1	0
Otu01522	0	0	0	0	0	0	0	0	0	0	0	0	0	0	5	0	0	1	2	0	0	0	3	1	4	0	2	3	2	3
Otu01523	0	0	0	0	0	0	0	0	0	0	0	0	0	0	1	3	0	0	1	0	1	3	1	1	1	1	4	5	2	2
Otu01524	0	0	0	0	0	0	0	0	0	0	0	0	0	0	1	2	3	0	1	1	1	1	2	2	0	1	2	1	2	5
Otu01525	0	0	0	0	0	0	0	0	0	0	0	0	0	0	3	3	2	2	0	1	2	1	2	3	0	2	0	1	1	2
Otu01526	0	0	0	0	0	0	0	0	0	0	0	0	0	0	0	3	6	8	3	5	0	2	0	0	0	0	0	0	0	0
Otu01527	0	0	0	0	0	0	0	0	0	0	0	0	0	0	1	4	0	1	1	1	3	1	2	3	0	2	1	1	2	0
Otu01528	0	0	0	0	0	0	0	0	0	0	0	0	0	0	0	0	0	0	0	0	0	0	1	7	2	0	2	3	7	4
Otu01529	0	0	0	0	0	0	0	0	0	0	0	0	0	0	0	2	2	0	5	2	3	0	0	0	0	1	0	1	2	0
Otu01530	0	0	0	0	0	0	0	0	0	0	0	0	0	0	3	0	2	2	0	2	1	1	2	5	2	1	0	0	5	1
Otu01531	0	0	0	0	0	0	12	0	0	0	0	0	0	0	0	0	0	0	0	0	0	0	0	0	0	1	0	0	0	0
Otu01532	0	0	0	0	0	0	0	0	0	0	0	0	0	0	0	0	0	0	0	0	0	0	3	2	3	1	4	2	2	4
Otu01533	0	0	0	0	0	0	0	0	0	0	0	0	0	0	1	3	0	0	1	0	0	0	2	0	2	0	2	3	2	3
Otu01534	0	0	0	0	0	0	0	0	0	0	0	0	0	0	1	2	0	0	1	6	3	5	0	0	0	0	2	3	0	1
Otu01535	0	0	0	0	0	0	0	0	0	0	0	0	0	0	0	0	0	0	0	0	0	0	2	3	2	2	6	1	2	6
Otu01536	0	0	0	0	0	0	0	0	0	0	0	0	0	0	2	1	4	1	3	6	1	8	1	0	0	0	0	0	0	0
Otu01537	1	5	0	0	0	0	0	1	0	0	0	0	1	1	0	0	0	0	0	4	0	0	0	1	0	1	2	0	0	1
Otu01538	0	0	0	0	0	0	0	0	0	0	0	0	0	0	0	3	1	3	4	6	5	2	1	0	0	0	0	0	0	0
Otu01539	0	0	0	0	0	0	0	0	0	0	0	0	0	0	3	1	0	1	2	2	0	0	3	0	0	0	2	0	3	1
Otu01540	0	0	0	0	0	0	0	0	0	0	0	0	0	0	1	7	3	3	1	2	6	1	0	1	0	0	1	0	2	1
Otu01541	0	0	0	0	0	0	0	0	0	0	0	0	0	0	1	4	4	0	2	1	3	2	1	1	0	2	1	3	0	1
Otu01542	0	0	0	0	0	0	0	0	0	0	0	0	0	0	2	0	0	0	1	1	5	1	2	1	1	0	3	2	2	2
Otu01543	0	0	0	0	0	0	0	0	0	0	0	0	0	0	2	11	3	1	1	3	3	6	0	0	0	0	0	0	0	0
Otu01544	0	0	0	0	0	0	0	0	0	0	0	0	0	0	5	2	1	1	1	3	0	0	1	1	0	2	2	2	3	0
Otu01545	0	0	0	0	0	0	0	0	0	0	0	0	0	0	5	0	2	1	0	0	2	0	6	0	0	3	0	1	1	1
Otu01546	0	0	0	0	0	0	0	0	0	0	0	0	0	0	0	0	0	0	0	0	0	0	3	4	1	6	1	2	3	6
Otu01547	0	0	0	0	0	0	0	0	0	0	0	0	0	0	2	5	3	5	4	2	3	4	0	0	0	0	0	0	0	0
Otu01548	0	0	0	0	0	2	0	0	0	0	0	1	2	8	0	0	0	0	0	0	1	0	0	1	1	0	0	2	0	1
Otu01549	0	0	0	0	0	0	0	0	0	0	0	0	0	0	2	0	1	0	2	3	5	4	1	1	2	2	0	1	2	2
Otu01550	0	0	0	0	0	0	0	0	0	0	0	0	0	0	1	0	0	0	0	0	0	0	3	4	3	0	0	3	3	5
Otu01551	0	0	0	0	0	0	0	0	0	0	0	0	0	0	0	0	0	0	0	0	0	0	2	4	3	0	2	4	6	1
Otu01552	0	0	0	0	0	0	0	0	0	0	0	0	0	0	0	0	0	1	0	1	0	1	2	1	2	4	4	3	0	5
Otu01553	0	0	0	0	0	0	0	0	0	0	0	0	0	0	1	0	2	0	2	0	0	2	4	2	2	2	3	2	0	2
Otu01554	0	0	0	0	0	0	0	0	0	0	0	0	0	0	5	1	1	3	1	3	4	4	0	0	0	0	0	0	0	1
Otu01555	0	0	0	0	0	0	0	0	0	0	0	0	0	0	0	2	0	3	1	6	9	5	0	0	0	0	0	0	0	0
Otu01556	0	0	0	0	0	0	0	0	0	0	0	0	0	0	2	0	1	1	0	0	2	1	4	1	2	2	3	1	3	1
Otu01557	0	0	0	0	0	0	0	0	0	0	0	0	0	0	0	1	0	1	0	0	0	0	6	2	6	1	1	0	1	1
Otu01558	0	0	0	0	0	0	0	0	0	0	0	0	0	0	0	0	0	0	0	0	0	0	4	1	3	3	1	4	3	4
Otu01559	0	0	0	0	0	0	0	0	0	0	0	0	0	0	1	4	1	6	5	5	1	1	0	0	0	0	0	0	0	0
Otu01560	0	0	0	0	0	0	0	0	0	0	0	0	0	0	2	1	4	0	0	1	0	4	1	1	2	3	1	1	1	2
Otu01561	0	0	0	0	0	0	0	0	0	0	0	0	0	0	2	2	3	1	1	1	0	3	0	4	0	3	1	2	1	1
Otu01562	0	0	0	0	0	0	0	0	0	0	0	0	0	0	0	2	0	5	3	2	1	1	0	1	1	5	2	0	1	3
Otu01563	0	0	0	0	0	0	0	0	0	0	0	0	0	0	2	2	2	0	6	2	3	2	3	1	0	0	1	2	0	2
Otu01564	0	0	0	0	0	0	0	0	0	0	0	0	0	0	2	1	2	2	2	5	3	4	0	1	2	0	0	0	0	0
Otu01565	0	0	0	0	0	0	0	0	0	0	0	0	0	0	2	1	0	0	0	0	0	0	3	0	3	4	1	2	1	2
Otu01566	0	0	0	0	0	0	0	0	0	0	0	0	0	0	3	1	1	1	1	0	2	2	1	3	2	2	0	2	2	0
Otu01567	0	0	0	0	0	0	0	0	0	0	0	0	0	0	0	0	0	0	0	0	0	0	1	1	3	2	0	4	5	7
Otu01568	0	0	0	0	0	0	0	0	0	0	0	0	0	0	0	4	3	3	3	0	3	2	2	0	1	2	0	1	1	1
Otu01569	0	0	0	0	0	0	0	0	0	0	0	0	0	0	7	0	4	5	0	5	0	3	1	0	0	1	0	0	0	0
Otu01570	0	0	0	0	0	0	0	0	0	0	0	0	0	0	0	0	1	0	0	0	0	0	1	4	3	2	2	2	2	6
Otu01571	0	0	0	0	0	0	0	0	0	0	0	0	0	0	2	1	2	7	1	0	0	0	0	1	3	0	2	2	2	0
Otu01572	0	0	0	0	0	0	0	0	0	0	0	0	0	0	3	1	2	2	5	4	2	1	2	0	0	1	1	3	0	0
Otu01573	0	0	0	0	0	0	0	0	0	0	0	0	0	0	1	2	1	0	0	1	0	1	2	2	2	2	2	4	1	1
Otu01574	0	0	0	0	0	0	0	0	0	0	0	0	0	0	11	0	0	0	0	0	0	2	13	0	0	0	0	0	0	0
Otu01575	0	0	0	0	0	0	0	0	0	0	0	0	0	0	0	1	3	0	1	2	0	1	5	2	3	1	2	1	3	1
Otu01576	0	0	0	0	0	0	0	0	0	0	0	0	0	0	4	3	5	1	2	0	0	1	1	2	2	2	3	1	1	0
Otu01577	0	0	0	0	0	0	0	0	0	0	0	0	0	0	3	6	5	4	3	1	2	4	0	0	0	0	1	0	1	0
Otu01578	0	0	0	0	0	0	0	0	0	0	0	0	0	0	0	2	0	0	1	6	0	3	1	6	0	2	1	1	2	1
Otu01579	0	0	0	0	0	0	0	0	0	0	0	0	0	0	1	1	3	4	1	3	7	3	0	0	2	0	0	0	1	0
Otu01580	0	0	0	0	0	0	0	0	0	0	0	0	0	0	3	2	4	4	6	4	1	4	0	0	0	0	0	0	0	0
Otu01581	0	0	0	0	0	0	0	0	0	0	0	0	0	0	1	2	6	2	0	1	3	4	0	0	1	0	0	0	3	0
Otu01582	0	0	0	0	0	0	0	0	0	0	0	0	0	0	1	3	3	2	5	0	1	3	0	1	1	3	1	1	0	1
Otu01583	0	0	0	0	0	0	0	0	0	0	0	0	0	0	3	0	0	1	1	0	3	1	3	0	1	3	1	1	1	2
Otu01584	0	0	0	0	0	0	0	0	0	0	0	0	0	0	1	1	1	0	2	1	3	4	2	1	1	1	2	3	2	2
Otu01585	0	0	0	0	0	0	0	0	0	0	0	0	0	0	7	2	0	2	3	2	1	2	2	1	0	2	1	0	2	1
Otu01586	0	0	0	0	0	0	0	0	0	0	0	0	0	0	0	2	4	1	5	4	3	5	0	1	0	0	0	0	0	0
Otu01587	0	0	0	0	0	0	0	0	0	0	0	0	0	0	1	3	1	0	1	4	1	1	1	4	1	0	0	2	1	1
Otu01588	0	1	0	0	6	2	0	0	0	0	6	0	0	0	0	0	0	0	3	0	0	0	0	0	0	0	0	0	0	0
Otu01589	0	0	0	0	0	0	0	0	0	0	0	0	0	0	1	1	0	1	1	1	0	0	3	2	1	1	5	3	3	2
Otu01590	0	0	0	0	0	0	0	0	0	0	0	0	0	0	0	0	0	0	0	1	0	0	0	2	1	2	2	3	6	4
Otu01591	0	0	0	0	0	0	0	0	0	0	0	0	0	0	4	0	1	0	2	0	2	2	3	0	4	1	1	1	2	0
Otu01592	0	0	0	0	0	0	0	0	0	0	0	0	0	0	1	0	2	1	4	1	3	5	2	2	2	1	1	0	1	0
Otu01593	0	0	0	0	0	0	0	0	0	0	0	0	0	0	3	0	4	2	3	7	1	0	0	0	0	0	0	2	1	0
Otu01594	0	0	0	0	0	0	0	0	0	0	0	0	0	0	0	0	0	0	0	0	0	0	3	3	2	1	7	3	2	4
Otu01595	0	0	0	0	0	2	3	1	0	0	0	0	0	4	0	0	0	0	0	0	0	0	0	0	0	0	0	0	0	0
Otu01596	0	0	0	0	0	0	0	0	0	0	0	0	0	0	0	4	4	8	0	1	2	7	0	0	0	0	0	0	0	0
Otu01597	0	0	0	0	0	0	0	0	0	0	0	0	0	0	1	0	0	0	0	0	0	1	0	2	4	4	2	0	7	2
Otu01598	0	0	0	0	0	0	0	0	0	0	0	0	0	0	0	0	0	0	0	1	0	0	6	2	2	4	3	3	1	0
Otu01599	0	0	0	0	0	0	0	0	0	0	0	0	0	0	2	1	2	1	4	0	3	1	1	2	1	1	1	3	0	2
Otu01600	0	0	0	0	0	0	0	0	0	0	0	0	0	0	0	0	0	0	0	0	0	0	1	3	1	3	5	4	4	3
Otu01601	0	0	0	0	0	0	0	0	0	0	0	0	0	0	0	2	2	3	0	0	0	2	3	2	4	0	3	1	3	0
Otu01602	0	0	0	0	0	0	0	0	0	0	0	0	0	0	1	3	0	4	0	1	0	2	1	1	0	0	1	1	8	0
Otu01603	3	0	0	0	0	0	0	0	11	0	0	0	0	0	0	0	0	0	0	0	0	0	0	0	0	0	0	0	0	0
Otu01604	0	0	0	0	0	0	0	0	0	0	0	0	0	0	2	1	3	5	2	1	1	2	0	0	1	0	2	1	3	2
Otu01605	0	0	0	0	0	0	0	0	0	0	0	0	0	0	2	6	1	0	2	1	2	4	0	0	0	2	1	0	3	0
Otu01606	0	0	0	0	0	0	0	0	0	0	0	0	0	0	1	1	0	0	0	1	1	2	4	2	2	1	1	1	4	2
Otu01607	0	0	0	0	0	0	0	0	0	0	0	0	0	0	0	0	0	0	0	0	1	0	1	0	3	4	3	1	1	7
Otu01608	0	0	0	0	0	0	0	0	0	0	0	0	0	0	3	1	0	5	2	4	4	0	1	2	0	0	0	0	2	0
Otu01609	0	0	0	0	0	0	0	0	0	0	0	0	0	0	3	0	0	0	0	0	0	0	5	3	3	1	4	2	2	1
Otu01610	0	0	0	0	0	0	0	0	0	0	0	0	0	0	1	1	0	2	3	1	1	1	1	0	2	2	1	1	5	5
Otu01611	0	0	0	0	0	0	0	0	0	0	0	0	0	0	0	1	0	0	0	0	0	0	2	1	1	1	6	5	3	3
Otu01612	0	0	0	0	0	0	0	0	0	0	0	0	0	0	3	3	2	2	3	3	2	2	1	0	0	0	2	0	1	1
Otu01613	0	0	0	0	0	0	0	0	0	0	0	0	0	0	0	0	0	0	0	0	0	0	0	6	1	4	2	3	4	3
Otu01614	0	0	0	0	0	0	0	0	0	0	0	0	0	0	2	2	4	1	0	2	3	5	1	1	0	1	3	0	1	0
Otu01615	0	0	0	0	0	0	0	0	0	0	0	0	0	0	0	2	1	3	0	3	0	2	0	2	0	3	2	0	3	2
Otu01616	0	0	0	0	0	0	0	0	0	0	0	0	0	0	2	1	2	5	2	2	4	2	0	1	0	0	0	0	0	0
Otu01617	0	0	0	0	0	0	0	0	0	0	0	0	0	0	1	2	2	2	4	5	2	3	0	1	1	0	3	3	0	0
Otu01618	0	0	0	0	0	0	0	0	0	0	0	0	0	0	1	0	0	0	0	0	0	0	1	3	3	4	2	4	1	3
Otu01619	0	0	0	0	0	0	0	0	0	0	0	0	0	0	1	1	3	2	1	2	2	0	0	2	1	1	1	2	2	2
Otu01620	0	0	0	0	0	0	0	0	0	0	0	0	0	0	3	1	3	2	1	3	1	3	1	0	1	0	1	2	1	1
Otu01621	0	0	0	0	0	0	0	0	0	0	0	0	0	0	1	3	1	1	6	0	5	3	0	0	0	0	1	0	2	1
Otu01622	0	0	0	0	0	0	0	0	0	0	0	0	0	0	0	4	2	2	5	1	2	3	0	0	0	1	1	0	3	0
Otu01623	0	0	0	0	0	0	0	0	0	0	0	0	0	0	0	0	0	0	0	0	0	0	2	4	1	3	1	5	2	5
Otu01624	0	0	0	0	0	0	0	0	0	0	0	0	0	0	0	0	3	0	0	0	2	0	0	1	1	1	1	5	4	3
Otu01625	0	0	0	0	0	0	0	0	0	0	0	0	0	0	6	1	0	2	1	2	0	1	2	0	2	0	2	0	0	3
Otu01626	0	0	0	0	0	0	0	0	0	0	0	0	0	0	9	0	3	3	3	2	2	0	1	1	1	0	1	0	0	0
Otu01627	0	0	0	0	0	0	0	0	0	0	0	0	0	0	3	0	1	0	4	0	0	3	1	1	0	0	2	0	2	1
Otu01628	0	0	0	0	0	0	0	0	0	0	0	0	0	0	1	6	1	6	3	0	1	1	0	0	1	1	1	0	2	1
Otu01629	0	0	0	0	0	0	0	0	0	0	0	0	0	0	2	0	1	1	1	3	2	2	2	3	1	1	2	1	1	1
Otu01630	0	0	0	0	0	1	2	0	0	0	0	0	0	2	1	1	0	0	1	0	1	0	0	0	0	0	0	0	1	1
Otu01631	0	0	0	0	0	0	0	0	0	0	0	0	0	0	0	1	1	1	0	2	1	2	0	2	0	6	4	2	2	1
Otu01632	0	0	0	0	0	0	0	0	0	0	0	0	0	0	0	0	0	1	0	0	0	1	4	3	4	0	3	1	2	1
Otu01633	0	1	6	2	1	3	1	0	1	0	1	1	0	0	0	0	0	0	0	0	0	0	0	0	0	0	0	0	0	0
Otu01634	0	0	0	0	0	0	0	0	0	0	0	0	0	0	3	0	4	0	6	3	0	3	1	0	0	0	3	0	2	0
Otu01635	0	0	0	0	0	0	0	0	0	0	0	0	0	0	0	1	6	2	2	0	2	3	1	1	2	5	1	0	1	0
Otu01636	0	0	0	0	0	0	0	0	0	0	0	0	0	0	4	2	3	5	2	2	2	0	0	1	0	0	0	0	1	0
Otu01637	0	0	0	0	0	0	0	0	0	0	0	0	0	0	0	0	0	0	0	0	0	0	1	4	1	0	1	4	5	2
Otu01638	0	0	0	0	0	0	0	0	0	0	0	0	0	0	3	0	3	1	0	2	1	2	1	1	3	0	1	1	0	2
Otu01639	0	0	0	0	0	0	0	0	0	0	0	0	0	0	0	4	1	3	2	0	0	0	1	2	1	1	1	4	0	0
Otu01640	0	0	0	0	0	0	0	0	0	0	0	0	0	0	0	2	2	1	2	1	1	5	1	2	1	2	0	1	2	0
Otu01641	0	0	0	0	0	0	0	0	0	0	0	0	0	0	0	0	0	0	0	1	1	0	0	2	4	0	2	6	1	5
Otu01642	0	0	0	0	0	0	0	0	0	0	0	0	0	0	3	0	0	0	0	1	1	1	0	0	1	2	3	4	3	3
Otu01643	0	0	0	0	0	0	0	0	0	0	0	0	0	0	2	1	0	4	3	1	0	8	0	1	0	1	0	0	0	0
Otu01644	0	9	0	0	0	1	0	0	1	0	0	0	0	0	0	0	1	0	0	0	0	0	0	0	0	0	0	0	0	0
Otu01645	0	0	0	0	0	0	0	0	0	0	0	0	0	0	1	1	3	2	0	1	0	0	1	2	0	2	0	2	1	2
Otu01646	0	0	0	0	0	0	0	0	0	0	0	0	0	0	0	0	0	0	1	1	1	0	3	2	3	4	2	1	2	3
Otu01647	0	0	0	0	0	0	0	0	0	0	0	0	0	0	1	2	0	0	2	1	6	4	0	1	1	0	1	1	2	0
Otu01648	0	0	0	0	0	0	0	0	0	0	0	0	0	0	0	1	0	0	0	0	0	0	1	2	1	3	5	6	0	2
Otu01649	0	0	0	0	0	0	0	0	0	0	0	0	0	0	0	0	2	0	0	0	0	0	3	1	3	3	4	2	1	2
Otu01650	0	0	0	0	0	0	0	0	0	0	0	0	0	0	2	1	3	2	1	1	3	6	0	2	0	2	1	0	0	0
Otu01651	0	1	0	0	1	8	2	0	0	0	6	0	0	0	0	0	0	0	0	0	0	0	0	0	0	0	0	0	0	0
Otu01652	0	0	0	0	0	0	0	0	0	0	0	0	0	0	1	1	3	1	4	2	1	3	0	1	2	1	2	0	0	1
Otu01653	0	0	0	0	0	0	0	0	0	0	0	0	0	0	1	2	0	2	0	2	4	2	1	2	0	2	1	3	2	0
Otu01654	0	0	0	0	0	0	0	0	0	0	0	0	0	0	1	1	0	0	1	2	0	1	1	1	0	2	4	3	2	2
Otu01655	0	0	0	0	0	0	0	0	0	0	0	0	0	0	1	1	0	0	1	0	2	0	2	0	1	2	2	7	1	0
Otu01656	0	0	0	0	0	0	0	0	0	0	0	0	0	0	1	0	3	1	0	0	2	0	0	0	0	4	2	3	5	3
Otu01657	0	0	0	0	0	0	0	0	0	0	0	0	0	0	0	0	0	3	0	0	1	0	2	2	6	5	0	0	0	6
Otu01658	0	0	0	0	0	0	0	0	0	0	0	0	0	0	1	2	1	2	1	2	0	0	1	0	4	0	2	2	2	2
Otu01659	0	0	0	0	0	0	0	0	0	0	0	0	0	0	1	0	0	0	0	0	0	0	2	3	0	2	0	3	3	2
Otu01660	0	0	0	0	0	0	0	0	0	0	0	0	0	0	0	0	0	0	3	1	2	2	0	0	3	1	2	1	1	2
Otu01661	0	1	0	0	1	2	1	0	0	0	0	0	1	6	0	0	0	0	0	0	0	0	0	0	0	0	0	0	0	0
Otu01662	0	0	0	0	0	0	0	0	0	0	0	0	0	0	0	2	0	0	0	0	0	1	2	0	4	0	2	3	3	4
Otu01663	0	0	0	0	0	0	0	0	0	0	0	0	0	0	0	4	1	3	2	0	1	2	0	1	1	1	2	1	3	3
Otu01664	0	0	0	0	0	0	0	0	0	0	0	0	0	0	0	0	2	1	1	2	2	2	2	2	0	0	0	3	1	0
Otu01665	0	0	0	0	0	0	0	0	0	0	0	0	0	0	0	1	0	0	1	3	0	1	2	1	1	2	2	4	0	2
Otu01666	0	0	0	0	1	0	3	0	0	0	0	1	2	9	0	0	0	0	0	0	2	0	0	0	0	0	0	0	0	1
Otu01667	0	0	0	0	0	0	0	0	0	0	0	0	0	0	0	0	0	0	3	0	1	2	1	1	3	0	4	3	6	1
Otu01668	0	0	0	0	0	0	0	0	0	0	0	0	0	0	0	0	0	0	0	0	0	0	6	3	1	0	3	3	1	3
Otu01669	0	0	0	0	0	0	0	0	0	0	0	0	0	0	0	0	0	0	0	0	0	1	4	2	3	1	2	3	0	2
Otu01670	0	0	0	0	0	0	0	0	0	0	0	0	0	0	1	0	2	2	3	1	4	5	1	0	0	0	0	0	2	0
Otu01671	0	0	0	0	0	0	0	0	0	0	0	0	0	0	0	1	3	1	3	5	1	3	0	0	1	0	1	1	0	0
Otu01672	0	0	0	0	0	0	0	0	0	0	0	0	0	0	0	0	1	0	3	3	0	2	1	1	0	0	2	1	2	1
Otu01673	0	0	0	0	0	0	0	0	0	0	0	0	0	0	2	2	3	1	1	3	1	0	1	0	0	2	2	1	1	2
Otu01674	0	0	0	0	0	0	0	0	0	0	0	0	0	0	4	0	0	2	0	0	0	0	2	6	3	1	2	0	1	0
Otu01675	0	0	0	0	0	0	0	0	0	0	0	0	0	0	0	0	0	0	0	0	0	0	1	3	2	2	4	1	4	2
Otu01676	0	0	0	0	0	0	0	0	0	0	0	0	0	0	0	3	2	2	2	3	5	4	0	0	0	0	0	0	0	1
Otu01677	0	0	0	0	0	0	0	0	0	0	0	0	0	0	1	3	1	2	1	4	3	4	0	0	0	0	3	0	1	0
Otu01678	0	5	7	0	2	0	0	0	0	0	0	0	0	0	0	0	0	0	2	1	0	0	0	0	0	0	0	0	1	0
Otu01679	0	0	0	0	0	0	0	0	0	0	0	0	0	0	2	2	5	5	0	3	1	0	1	0	0	0	0	1	0	2
Otu01680	0	0	0	0	0	0	0	0	0	0	0	0	0	0	0	0	0	0	0	0	0	3	1	2	0	2	3	2	1	5
Otu01681	0	0	0	0	0	0	0	0	0	0	0	0	0	0	1	0	0	1	0	2	3	1	0	0	2	1	2	3	1	0
Otu01682	0	0	0	0	0	0	0	0	0	0	0	0	0	0	1	1	4	3	0	2	3	1	1	1	2	2	2	0	0	1
Otu01683	0	0	0	0	0	0	5	0	0	0	0	0	0	0	3	0	0	1	0	0	0	0	2	0	0	0	0	0	0	0
Otu01684	0	0	0	0	0	0	0	0	0	0	0	0	0	0	3	3	5	6	2	1	0	3	1	0	0	0	0	0	1	0
Otu01685	0	0	0	0	0	0	5	0	0	0	0	0	0	6	0	0	0	0	0	0	0	0	0	0	0	0	0	0	0	0
Otu01686	0	0	0	0	0	0	0	0	0	0	0	0	0	0	2	2	1	3	1	2	1	1	0	1	3	1	0	2	1	1
Otu01687	0	0	0	0	0	0	0	0	0	0	0	0	0	0	3	0	2	0	3	1	2	2	1	0	0	1	2	2	0	3
Otu01688	0	0	0	0	0	0	0	0	0	0	0	0	0	0	0	2	1	3	2	0	0	2	2	1	0	2	3	0	2	1
Otu01689	0	0	0	0	0	0	0	0	0	0	0	0	0	0	0	0	1	0	0	0	0	0	1	2	1	3	2	3	3	2
Otu01690	0	0	0	0	0	0	0	0	0	0	0	0	0	0	4	3	3	4	3	1	0	3	0	0	0	0	0	0	0	0
Otu01691	0	0	0	0	0	0	0	0	0	0	0	0	0	0	2	1	1	0	5	4	2	7	1	0	0	0	0	0	0	1
Otu01692	0	0	0	0	0	0	0	0	0	0	0	0	0	0	1	3	2	2	1	3	2	4	0	1	1	1	0	2	0	0
Otu01693	0	0	0	0	0	0	0	0	0	0	0	0	0	0	0	4	3	1	3	3	2	2	0	1	1	0	1	0	0	0
Otu01694	0	0	0	0	0	0	0	0	0	0	0	0	0	0	2	0	4	3	1	2	1	1	0	2	3	2	0	1	1	0
Otu01695	0	0	0	0	0	0	0	0	0	0	0	0	0	0	0	0	3	2	0	2	1	0	0	2	0	1	2	2	1	5
Otu01696	0	0	0	0	0	0	0	0	0	0	0	0	0	0	1	0	1	0	2	0	0	3	1	1	0	2	3	1	1	0
Otu01697	0	0	0	0	0	0	0	0	0	0	0	0	0	0	0	2	3	3	3	4	2	0	1	3	0	0	1	1	1	0
Otu01698	0	0	0	0	0	0	0	0	0	0	0	0	0	0	2	2	0	1	3	4	1	1	0	0	3	3	0	0	0	0
Otu01699	0	0	0	0	0	0	0	0	0	0	0	0	0	0	1	0	1	0	4	1	2	0	0	0	0	1	4	2	0	4
Otu01700	0	0	0	0	0	0	0	0	0	0	0	0	0	0	0	3	0	1	3	4	1	1	3	1	1	0	0	0	2	1
Otu01701	0	0	0	0	0	0	0	0	0	0	0	0	0	0	2	0	3	3	2	3	4	3	0	0	1	0	0	1	0	0
Otu01702	0	0	0	0	1	8	3	0	0	0	0	2	0	0	0	0	0	0	0	0	0	0	0	0	0	0	0	0	0	0
Otu01703	0	0	0	0	0	0	0	0	0	0	0	0	0	0	2	3	2	4	2	8	2	0	0	0	0	0	0	0	0	0
Otu01704	0	0	0	0	0	0	0	0	0	0	0	0	0	0	2	3	4	2	2	0	0	3	0	0	3	3	0	1	0	0
Otu01705	0	0	0	0	0	0	0	0	0	0	0	0	0	0	0	2	1	3	1	0	3	1	1	1	0	2	2	2	0	2
Otu01706	0	0	0	1	0	1	0	0	0	0	0	0	2	0	0	1	4	1	1	1	2	0	0	2	0	0	0	1	2	0
Otu01707	0	0	0	0	0	0	0	0	0	0	0	0	0	0	4	3	3	1	3	3	1	4	1	0	0	1	0	0	0	2
Otu01708	0	0	0	0	0	0	0	0	0	0	0	0	0	0	1	3	1	0	0	0	2	1	2	0	1	0	4	2	0	3
Otu01709	0	0	0	0	0	0	0	0	0	0	0	0	0	0	0	1	0	1	1	0	2	3	1	2	1	1	0	2	0	5
Otu01710	0	0	0	0	0	0	0	0	0	0	0	0	0	0	1	3	1	0	0	0	1	1	3	0	1	1	4	5	1	1
Otu01711	0	0	0	0	0	0	0	0	0	0	0	0	0	0	2	0	0	2	0	3	4	3	1	0	0	0	2	1	1	3
Otu01712	1	0	0	0	0	0	0	0	0	0	0	0	0	0	0	0	1	0	3	0	3	0	1	5	1	2	1	2	1	1
Otu01713	0	0	0	0	0	0	0	0	0	0	0	0	0	0	3	3	2	2	2	2	1	2	0	2	1	0	1	0	1	3
Otu01714	0	0	0	0	0	0	0	0	0	0	0	0	0	0	0	1	0	2	0	1	0	1	1	3	0	2	2	0	2	1
Otu01715	0	0	0	0	0	0	0	0	0	0	0	0	0	0	0	1	0	0	1	0	0	0	2	1	3	1	0	0	2	9
Otu01716	0	0	0	0	0	0	0	0	0	0	0	0	0	0	0	0	0	0	0	0	0	0	2	3	2	1	4	3	2	2
Otu01717	0	0	0	0	0	0	0	0	0	0	0	0	0	0	0	1	0	0	0	1	1	2	0	3	0	1	4	3	3	2
Otu01718	0	0	0	0	0	0	0	0	0	0	0	0	0	0	0	1	1	0	3	0	2	3	2	0	1	0	1	1	2	2
Otu01719	0	0	0	0	0	0	0	0	0	0	0	0	0	0	2	2	2	2	0	2	4	0	0	0	2	2	3	0	1	0
Otu01720	0	0	0	0	0	0	0	0	0	0	0	0	0	0	1	0	2	2	1	4	2	3	0	2	1	1	0	1	0	0
Otu01721	0	0	0	0	0	0	0	0	0	0	0	0	0	0	2	3	0	1	2	1	1	0	3	0	2	3	3	0	0	0
Otu01722	0	0	0	0	0	0	0	0	0	0	0	0	0	0	0	0	0	2	0	0	0	0	3	1	3	3	1	4	1	0
Otu01723	0	0	0	0	0	0	0	0	0	0	0	0	0	0	0	0	0	0	0	0	1	0	0	3	2	2	1	3	2	5
Otu01724	0	0	0	0	0	0	0	0	0	0	0	0	0	0	1	0	1	0	0	2	0	0	3	1	1	0	4	2	3	1
Otu01725	0	0	0	0	0	0	0	0	0	0	0	0	0	0	1	0	0	3	0	1	2	1	4	0	5	0	0	0	1	1
Otu01726	0	0	0	0	0	0	0	0	0	0	0	0	0	0	0	1	1	1	2	2	3	3	1	0	0	0	1	2	0	3
Otu01727	0	0	0	0	0	0	0	0	0	0	0	0	0	0	5	1	2	2	1	4	3	2	2	0	0	1	0	0	0	0
Otu01728	0	0	0	0	0	0	0	0	0	0	0	0	0	0	0	0	0	0	0	0	0	0	3	3	4	2	1	0	2	4
Otu01729	0	0	0	0	0	0	0	0	0	0	0	0	0	0	0	0	0	0	0	0	1	0	3	4	3	1	2	2	1	2
Otu01730	0	0	0	0	0	0	0	0	0	0	0	0	0	0	2	2	0	1	4	3	3	1	0	0	0	0	2	0	0	0
Otu01731	0	0	0	0	0	0	0	0	0	0	0	0	0	0	0	3	2	1	3	1	1	0	0	1	0	3	1	0	1	1
Otu01732	0	0	0	0	0	0	0	0	0	0	0	0	0	0	5	2	2	2	2	3	1	4	0	1	0	0	0	0	0	0
Otu01733	0	0	0	0	0	0	0	0	0	0	0	0	0	0	0	0	1	1	0	0	0	0	1	2	1	5	0	1	2	2
Otu01734	0	0	0	0	0	0	0	0	0	0	0	0	0	0	3	1	0	0	1	0	1	2	3	3	2	0	1	1	0	2
Otu01735	0	0	0	0	0	0	0	0	0	0	0	0	0	0	2	0	0	1	2	3	3	0	1	0	0	2	1	2	1	3
Otu01736	0	0	0	0	0	0	0	0	0	0	0	0	0	0	1	6	1	2	2	1	1	4	0	1	0	0	0	0	0	0
Otu01737	0	0	0	0	0	0	0	0	0	0	0	0	0	0	1	0	0	0	0	0	0	0	1	4	3	1	5	4	0	2
Otu01738	0	0	0	0	0	0	0	0	0	0	0	0	0	0	3	0	1	1	2	2	3	1	1	0	3	3	0	1	1	0
Otu01739	0	0	0	0	0	0	0	0	0	0	0	0	0	0	2	0	0	0	0	1	1	1	5	4	1	0	2	2	2	1
Otu01740	0	0	0	0	0	0	0	0	0	0	0	0	0	0	0	2	3	1	3	2	3	3	0	0	1	0	2	1	0	0
Otu01741	0	0	0	0	0	0	0	0	0	0	0	0	0	0	0	0	0	0	0	0	0	0	2	4	1	1	1	6	2	3
Otu01742	0	0	0	0	0	0	0	0	0	0	0	0	0	0	2	0	0	1	0	4	3	1	0	0	1	4	1	1	1	0
Otu01743	0	0	0	0	0	0	0	0	0	0	0	0	0	0	0	0	0	0	0	0	0	0	5	3	1	0	2	2	3	3
Otu01744	0	0	0	0	0	0	0	0	0	0	0	0	0	0	1	2	4	1	0	4	2	0	0	1	0	0	0	0	3	0
Otu01745	0	0	0	0	0	0	0	0	0	0	0	0	0	0	3	2	2	0	2	5	2	2	0	0	0	1	1	0	0	3
Otu01746	0	0	0	0	0	0	0	0	0	0	0	0	0	0	2	0	2	1	2	2	3	3	1	1	1	0	0	0	2	1
Otu01747	0	0	0	0	0	0	0	0	0	0	0	0	0	0	2	0	0	0	0	7	2	3	0	0	1	1	0	0	2	0
Otu01748	0	0	0	0	0	0	0	0	0	0	0	0	0	0	1	0	1	1	1	3	6	3	2	1	0	0	0	3	0	1
Otu01749	0	0	0	0	0	0	0	0	0	0	0	0	0	0	0	1	0	0	0	0	0	0	2	3	2	4	2	2	0	4
Otu01750	0	0	0	0	0	0	0	0	0	0	0	0	0	0	1	3	2	1	3	1	9	0	0	1	0	0	0	0	0	1
Otu01751	0	0	0	0	0	0	0	0	0	0	0	0	0	0	3	1	4	2	1	1	2	4	0	1	1	0	1	0	0	0
Otu01752	0	0	0	0	0	0	0	0	0	0	0	0	0	0	2	4	1	3	0	4	5	0	1	0	0	1	0	1	0	0
Otu01753	0	0	0	0	0	0	0	0	0	0	0	0	0	0	1	0	0	0	3	0	0	0	0	3	1	6	0	0	0	6
Otu01754	0	0	0	0	0	0	0	0	0	0	0	0	0	0	0	1	4	2	1	0	2	0	0	1	1	5	2	0	1	2
Otu01755	0	0	0	0	0	0	0	0	0	0	0	0	0	0	0	0	0	0	0	0	0	0	4	2	2	1	3	4	2	4
Otu01756	0	0	0	1	0	0	0	0	0	0	0	0	0	0	2	5	3	5	0	2	2	1	0	0	0	0	0	0	0	0
Otu01757	0	0	0	0	0	0	0	0	0	0	0	0	0	0	2	1	2	0	1	1	1	2	0	1	1	2	3	0	0	0
Otu01758	0	0	0	0	0	0	0	0	0	0	0	0	0	0	2	4	9	2	0	0	4	0	0	0	0	2	0	0	0	0
Otu01759	0	0	0	0	0	0	0	0	0	0	0	0	0	0	0	0	0	0	0	0	0	0	1	0	4	2	1	2	5	4
Otu01760	0	0	0	0	0	0	0	0	0	0	0	0	0	0	1	2	1	1	0	1	3	0	4	1	0	0	3	1	2	1
Otu01761	0	0	0	0	0	0	0	0	0	0	0	0	0	0	0	1	0	4	1	3	0	3	0	2	1	0	0	0	2	0
Otu01762	0	0	0	0	0	0	0	0	0	0	0	0	0	0	3	1	1	0	0	2	2	1	2	0	0	0	2	0	2	1
Otu01763	0	0	0	0	0	0	0	0	0	0	0	0	0	0	4	3	2	3	3	2	2	2	1	0	0	0	0	0	0	1
Otu01764	0	0	0	0	0	0	0	0	0	0	0	0	0	0	3	1	1	3	0	2	5	0	3	0	2	0	1	1	0	1
Otu01765	0	0	0	0	0	0	0	0	0	0	0	0	0	0	1	0	0	0	0	0	3	1	1	0	2	0	5	1	3	0
Otu01766	0	0	0	0	0	0	0	0	0	0	0	0	0	0	2	1	0	1	2	0	1	1	2	0	0	4	2	1	1	1
Otu01767	0	0	0	0	0	0	0	0	0	0	0	0	0	0	0	0	0	0	0	1	0	0	2	1	0	4	0	8	4	0
Otu01768	0	0	0	0	0	0	0	0	0	0	0	0	0	0	1	0	2	0	3	0	3	0	0	1	0	0	3	2	5	2
Otu01769	0	0	0	0	0	0	0	0	0	0	0	0	0	0	5	0	4	1	3	2	0	1	1	2	3	0	1	0	0	0
Otu01770	0	0	0	0	0	0	0	0	0	0	0	0	0	0	0	3	0	1	1	3	0	2	1	1	4	1	2	1	0	1
Otu01771	0	0	0	0	0	0	0	0	0	0	0	0	0	0	2	1	5	1	1	2	2	1	1	2	1	1	0	1	3	0
Otu01772	0	0	0	0	0	0	0	0	0	0	0	0	0	5	0	0	0	0	0	0	0	0	0	0	0	0	0	0	0	0
Otu01773	0	0	0	0	0	0	0	0	0	0	0	0	0	0	0	0	0	0	1	0	0	0	4	0	2	2	4	2	2	2
Otu01774	0	0	0	0	0	0	0	0	0	0	0	0	1	0	1	1	0	0	1	0	0	0	2	1	3	2	1	1	4	1
Otu01775	0	0	0	0	0	0	0	0	0	0	0	0	0	0	2	0	0	0	0	0	2	4	0	0	1	0	1	3	1	4
Otu01776	0	0	0	0	0	0	0	0	0	0	0	0	0	0	0	0	2	0	0	0	0	1	5	2	1	2	0	2	3	1
Otu01777	0	0	0	0	0	0	0	0	0	0	0	0	0	0	2	1	0	0	2	1	0	1	2	4	1	0	3	2	2	2
Otu01778	0	0	0	0	0	0	0	0	0	0	0	0	0	0	0	1	1	3	3	0	2	3	1	0	3	2	0	3	0	0
Otu01779	0	0	0	0	0	0	0	0	0	0	0	0	0	0	1	0	0	0	1	3	6	2	0	0	2	0	2	1	0	0
Otu01780	0	0	0	0	0	0	0	0	0	0	0	0	0	0	1	1	0	4	3	3	4	0	0	1	0	2	0	0	0	0
Otu01781	0	0	0	0	0	0	0	0	0	0	0	0	0	0	0	0	1	2	0	0	1	0	1	4	4	0	2	2	3	4
Otu01782	0	0	0	0	0	0	0	0	0	0	0	0	0	0	1	3	1	2	1	5	1	1	3	0	1	2	0	1	0	0
Otu01783	0	0	0	0	0	0	0	0	0	0	0	0	0	0	1	3	1	0	0	1	2	2	2	0	0	2	2	1	0	1
Otu01784	0	0	0	0	0	0	0	0	0	0	0	0	0	0	1	6	2	0	3	3	2	4	0	0	0	0	0	0	0	0
Otu01785	0	0	0	0	0	0	0	0	0	0	0	0	0	0	0	2	5	1	2	2	5	0	0	0	0	0	0	1	0	2
Otu01786	0	0	0	0	0	0	0	0	0	0	0	0	0	0	0	0	0	0	1	1	1	0	2	2	2	1	0	2	2	1
Otu01787	0	0	0	0	0	0	0	0	0	0	0	0	0	0	2	2	3	2	2	5	0	2	0	1	0	0	0	0	1	1
Otu01788	0	0	0	0	0	0	0	0	0	0	0	0	0	0	0	0	0	0	0	0	0	0	1	4	3	2	1	0	0	5
Otu01789	0	0	0	0	0	0	0	0	0	0	0	0	0	0	0	7	1	1	0	3	2	1	0	0	0	1	0	0	1	2
Otu01790	0	0	0	0	0	0	0	0	0	0	0	0	0	0	0	0	0	0	0	0	0	0	3	2	0	0	2	5	2	6
Otu01791	0	0	0	0	0	0	0	0	0	0	0	0	0	0	1	1	6	1	2	3	2	2	0	0	0	0	0	0	0	0
Otu01792	0	0	0	0	0	0	0	0	0	0	0	0	0	0	1	0	1	0	0	0	0	0	1	1	0	2	1	2	1	5
Otu01793	1	0	0	0	0	0	0	0	0	0	0	0	0	0	0	4	4	4	0	4	0	2	0	0	0	0	0	0	0	0
Otu01794	0	0	0	0	0	0	0	0	0	0	0	0	0	0	2	0	0	1	2	0	0	0	0	3	3	1	2	1	1	4
Otu01795	0	0	0	0	0	0	0	0	0	0	0	0	0	0	0	0	1	0	0	0	0	0	3	3	3	1	1	3	0	4
Otu01796	0	0	0	0	0	0	0	0	0	0	0	0	0	0	1	1	2	0	0	0	1	4	1	1	1	3	2	0	0	2
Otu01797	0	0	0	0	0	0	0	0	0	0	0	0	0	0	2	3	2	2	2	1	1	3	0	0	1	0	1	0	0	3
Otu01798	0	0	0	0	0	0	0	0	0	0	0	0	0	0	0	3	1	4	0	3	6	2	0	0	0	0	1	0	2	0
Otu01799	0	0	0	0	0	0	0	0	0	0	0	0	0	0	3	0	0	2	2	1	7	1	0	1	0	1	1	0	1	0
Otu01800	0	0	0	0	0	0	0	0	0	0	0	0	0	0	0	0	0	2	0	1	1	0	3	1	2	1	0	0	8	3
Otu01801	0	0	0	0	0	0	0	0	0	0	0	0	0	0	1	0	2	1	1	0	1	0	2	3	3	1	2	2	2	1
Otu01802	0	0	0	0	0	1	0	0	0	0	0	0	0	0	0	3	0	1	2	1	3	1	0	1	2	1	0	1	1	1
Otu01803	0	0	0	0	0	0	0	0	0	0	0	0	0	0	1	2	1	3	2	1	1	2	0	1	2	3	1	0	0	0
Otu01804	0	0	0	0	0	0	0	0	0	0	0	0	0	0	2	1	1	5	3	0	0	0	3	2	0	0	0	1	1	3
Otu01805	0	0	0	0	0	0	0	0	0	0	0	0	0	0	0	0	0	0	1	0	1	1	1	0	6	0	3	2	0	4
Otu01806	0	0	0	0	0	0	0	0	0	0	0	0	0	0	2	3	1	4	2	1	1	1	1	1	1	2	0	2	1	0
Otu01807	0	0	0	0	0	0	0	0	0	0	0	0	0	0	0	0	1	1	0	1	0	0	2	4	2	0	1	1	2	4
Otu01808	0	0	0	0	0	0	0	0	0	0	0	0	0	0	0	1	0	0	0	0	0	0	1	1	1	2	0	2	4	3
Otu01809	0	0	0	0	0	0	0	0	0	0	0	0	0	0	1	4	3	0	1	1	2	3	0	0	0	0	4	2	2	0
Otu01810	0	0	0	0	0	0	0	0	0	0	0	0	0	0	1	1	2	3	6	5	2	1	0	0	0	0	0	0	1	0
Otu01811	0	0	0	0	0	0	0	0	0	0	0	0	0	0	0	1	0	0	2	2	1	0	0	1	0	3	0	1	7	1
Otu01812	0	0	0	0	0	0	0	0	0	0	0	0	0	0	0	1	0	0	0	0	0	0	0	0	1	7	0	1	1	7
Otu01813	0	0	0	0	0	0	0	0	0	0	0	0	0	0	1	0	1	0	0	0	1	1	5	1	1	2	2	0	0	2
Otu01814	0	0	0	0	0	0	0	0	0	0	0	0	0	0	0	3	2	3	2	2	3	1	0	0	0	0	1	1	0	0
Otu01815	0	0	0	0	0	0	0	0	0	0	0	0	0	0	0	3	0	2	1	0	3	3	1	0	1	1	1	0	3	0
Otu01816	0	0	0	0	0	0	0	0	0	0	0	0	0	0	0	2	1	2	2	2	2	1	1	0	2	1	2	1	0	1
Otu01817	0	0	0	0	0	0	0	0	0	0	0	0	0	0	1	2	0	4	1	0	0	0	0	1	3	0	1	1	0	3
Otu01818	0	0	0	0	1	0	5	0	0	0	0	0	1	0	0	0	0	0	0	1	0	0	0	0	1	0	0	0	0	0
Otu01819	0	0	0	0	0	0	0	0	0	0	0	0	0	0	0	0	0	0	0	0	0	0	4	5	0	1	0	5	3	3
Otu01820	0	0	0	0	0	0	0	0	0	0	0	0	0	0	1	0	1	2	0	2	1	0	1	1	3	0	1	0	2	4
Otu01821	0	0	0	0	0	0	0	0	0	0	0	0	0	0	0	0	0	0	1	0	1	3	1	1	4	1	0	3	1	0
Otu01822	0	0	0	0	0	0	0	0	0	0	0	0	0	0	2	0	1	3	1	0	2	2	2	0	0	2	1	1	1	0
Otu01823	0	0	0	0	0	0	0	0	0	0	0	0	0	0	2	1	1	2	1	3	2	4	0	0	0	1	0	0	0	0
Otu01824	0	0	0	0	0	0	0	0	0	0	0	0	0	0	5	3	2	2	2	2	5	1	0	1	0	0	0	0	0	0
Otu01825	0	0	0	0	0	0	0	0	0	0	0	0	0	0	1	0	0	0	0	0	0	0	10	2	1	1	1	0	0	0
Otu01826	0	0	0	0	0	0	0	0	0	0	0	0	0	0	2	1	2	0	1	6	2	0	0	0	1	2	0	0	1	0
Otu01827	0	0	0	0	0	0	0	0	0	0	0	0	0	0	2	4	2	2	3	2	1	1	0	0	0	0	0	0	0	0
Otu01828	0	0	0	0	0	0	0	0	0	0	0	0	0	0	2	2	2	0	1	1	3	4	0	0	1	1	0	0	1	1
Otu01829	0	0	0	0	0	0	0	0	0	0	0	0	0	0	0	2	1	2	1	0	2	0	2	0	3	2	1	0	0	2
Otu01830	3	0	0	0	0	0	1	1	4	1	0	0	0	0	0	0	0	0	0	0	0	0	0	0	0	0	0	0	0	0
Otu01831	0	0	0	0	0	0	0	0	0	0	0	0	0	0	1	3	0	2	3	5	3	1	1	0	0	1	1	0	0	0
Otu01832	0	0	0	0	0	0	0	0	0	0	0	0	0	0	1	0	0	1	0	1	0	0	0	1	2	1	2	3	4	3
Otu01833	0	0	0	0	0	0	0	0	0	0	0	0	0	0	0	2	1	0	3	3	4	2	1	0	0	0	0	1	0	1
Otu01834	0	0	0	0	0	0	0	0	0	0	0	0	0	0	4	1	0	3	1	0	0	0	0	2	1	0	1	0	0	1
Otu01835	0	0	0	0	0	0	0	0	0	0	0	0	0	0	0	1	1	0	4	3	0	1	3	0	0	1	2	1	0	1
Otu01836	0	0	0	0	0	12	0	0	0	0	0	0	0	0	0	0	0	0	0	0	0	0	0	0	0	0	0	0	0	0
Otu01837	0	0	0	0	0	0	0	0	0	0	0	0	0	0	0	1	0	0	2	2	4	1	4	0	2	0	1	3	1	0
Otu01838	0	0	0	0	0	0	0	0	0	0	0	0	0	0	2	2	0	0	5	2	0	3	3	1	0	0	0	0	1	0
Otu01839	0	0	0	0	0	0	0	0	0	0	0	0	0	0	0	0	1	2	1	3	4	1	1	0	0	2	2	1	3	0
Otu01840	0	0	0	0	0	0	0	0	0	0	0	0	0	0	1	2	1	2	3	2	1	1	0	1	1	2	1	0	0	1
Otu01841	0	0	0	0	0	0	0	0	0	0	0	0	0	0	0	4	1	3	4	3	3	2	0	0	0	0	0	0	0	0
Otu01842	3	0	1	0	0	0	0	0	0	0	0	0	0	0	2	2	1	3	2	0	0	0	1	1	0	0	0	0	0	0
Otu01843	0	0	0	0	0	0	0	0	0	0	0	0	0	0	0	0	0	0	0	0	0	1	0	3	3	1	1	4	2	3
Otu01844	0	0	0	0	0	0	0	0	0	0	0	0	0	0	3	2	4	0	0	0	1	0	2	3	0	3	0	0	1	0
Otu01845	0	0	0	0	0	0	0	0	0	0	0	0	0	0	0	0	0	0	0	2	2	0	0	1	1	1	2	4	3	3
Otu01846	0	0	0	0	0	0	0	0	0	0	0	0	0	0	2	1	4	4	1	0	2	1	0	0	3	0	0	1	0	0
Otu01847	0	0	0	0	0	0	0	0	0	0	0	0	0	0	4	0	0	10	4	0	1	3	0	1	0	0	0	0	0	0
Otu01848	0	0	0	0	0	0	0	0	0	0	0	0	0	0	0	0	0	4	2	1	3	0	2	0	3	0	0	2	0	1
Otu01849	0	0	0	0	0	0	0	0	0	0	0	0	0	0	0	0	3	0	1	3	2	2	0	0	0	0	2	1	2	1
Otu01850	0	0	0	0	0	0	0	0	0	0	0	0	0	0	0	0	0	0	0	0	1	0	2	2	1	2	3	4	1	1
Otu01851	0	0	0	0	0	0	0	0	0	0	0	0	0	0	1	0	2	1	0	5	0	2	1	2	0	2	0	0	1	1
Otu01852	0	0	0	0	0	0	0	0	0	0	0	0	0	0	1	3	1	2	4	1	0	3	1	1	1	1	0	0	0	0
Otu01853	0	0	0	0	0	0	0	0	0	0	0	0	0	0	0	0	0	0	0	0	0	0	2	2	2	1	4	3	1	1
Otu01854	0	0	0	0	0	0	0	0	0	0	0	0	0	0	0	0	0	0	0	0	0	0	3	1	3	4	2	3	0	4
Otu01855	0	0	0	0	0	0	0	0	0	0	0	0	0	0	2	3	0	1	1	2	2	1	0	2	0	1	1	2	3	0
Otu01856	0	0	0	0	0	0	0	0	0	0	0	0	0	0	0	0	6	0	0	0	0	0	0	4	0	0	4	0	0	3
Otu01857	0	0	0	0	0	0	0	0	0	0	0	0	0	0	0	3	4	3	0	2	2	6	1	0	0	0	0	0	0	0
Otu01858	0	0	0	0	0	0	0	0	0	0	0	0	0	0	2	1	0	1	1	1	1	4	1	1	3	1	2	0	1	0
Otu01859	0	0	0	0	0	0	0	0	0	0	0	0	0	0	1	2	1	0	1	1	0	3	3	1	3	1	0	0	2	0
Otu01860	0	0	0	0	0	0	0	0	0	0	0	0	0	0	3	0	1	0	2	5	0	1	1	2	2	0	1	0	0	0
Otu01861	0	0	0	0	0	0	0	0	0	0	0	0	0	0	1	2	2	1	0	5	2	3	0	0	1	3	0	0	0	0
Otu01862	0	0	0	0	0	0	0	0	0	0	0	0	0	0	0	0	0	0	0	0	1	0	3	0	3	3	2	2	3	3
Otu01863	0	0	0	0	0	0	0	0	0	0	0	0	0	0	2	3	0	0	0	2	1	1	3	0	0	0	3	3	0	3
Otu01864	0	0	0	0	0	0	0	0	0	0	0	0	0	0	2	1	2	0	3	3	0	4	2	0	1	2	0	0	0	0
Otu01865	0	0	0	0	0	0	0	0	0	0	0	0	0	0	0	0	0	0	0	3	0	0	3	1	0	0	5	2	1	2
Otu01866	0	0	0	0	0	0	0	0	0	0	0	0	0	0	3	2	0	1	0	3	0	2	1	1	0	1	1	0	2	0
Otu01867	0	0	0	0	0	0	0	0	0	0	0	0	0	0	1	0	3	0	1	1	1	0	0	3	1	3	1	2	0	3
Otu01868	0	0	0	0	0	0	0	0	0	0	0	0	0	0	0	0	0	0	0	0	0	0	0	1	0	6	3	2	2	3
Otu01869	0	0	0	0	0	0	0	0	0	0	0	0	0	0	0	0	0	0	0	0	0	3	0	0	1	2	0	2	4	2
Otu01870	0	0	0	0	0	0	0	0	0	0	0	0	0	0	2	0	0	0	1	0	1	0	1	4	1	3	2	0	1	2
Otu01871	0	0	0	0	0	0	0	0	0	0	0	0	0	0	1	1	1	4	1	1	3	1	0	2	0	1	1	0	1	0
Otu01872	0	0	0	0	0	2	3	0	0	0	4	1	0	2	0	0	0	0	0	0	0	0	0	0	0	0	0	0	0	0
Otu01873	0	0	0	0	0	0	0	0	0	0	0	0	0	0	1	4	1	1	1	1	0	1	2	1	2	0	1	1	1	2
Otu01874	0	0	0	0	0	0	0	0	0	0	0	0	1	0	0	0	0	0	1	1	0	0	5	1	0	2	3	2	0	2
Otu01875	0	0	0	0	0	0	0	0	0	0	0	0	0	0	0	3	3	0	3	3	1	3	0	0	0	0	0	0	0	0
Otu01876	0	0	0	0	0	0	0	0	0	0	0	0	0	0	5	0	3	0	0	1	3	0	0	3	0	0	1	0	1	1
Otu01877	0	0	0	0	0	0	0	0	0	0	0	0	0	0	0	3	1	0	2	0	1	0	1	0	1	1	2	1	1	3
Otu01878	0	0	0	0	0	0	0	0	0	0	0	0	0	0	2	5	2	2	1	2	3	2	0	0	0	1	0	0	0	0
Otu01879	1	0	0	0	0	4	8	0	0	0	0	0	0	1	0	0	0	0	0	0	0	0	0	0	0	0	0	0	0	0
Otu01880	0	0	0	1	0	0	2	0	0	1	0	2	2	0	0	0	0	0	0	0	0	0	0	0	0	0	0	0	0	0
Otu01881	0	0	0	0	0	0	0	0	0	0	0	0	0	0	2	2	2	1	2	0	0	1	1	1	1	1	1	3	1	0
Otu01882	0	0	0	0	0	0	0	0	0	0	0	0	0	0	1	1	2	0	2	1	0	0	1	2	0	4	0	2	0	1
Otu01883	0	0	0	0	0	0	0	0	0	0	0	0	0	0	0	0	0	0	0	0	0	1	1	2	0	3	5	4	0	2
Otu01884	0	0	0	0	0	0	0	0	0	0	0	0	0	0	0	0	0	0	0	0	0	0	2	0	1	4	1	2	2	2
Otu01885	0	0	0	0	0	0	0	1	0	0	0	0	0	0	4	0	0	0	1	3	2	3	1	1	0	0	0	0	0	1
Otu01886	0	0	0	0	0	0	0	0	0	0	0	0	0	0	1	1	1	0	0	1	1	2	4	1	0	2	1	1	1	1
Otu01887	0	0	0	0	0	0	0	0	0	0	0	0	0	0	1	3	1	0	0	2	1	4	2	0	1	1	1	0	1	0
Otu01888	0	0	0	0	0	0	0	0	0	0	0	0	0	0	0	3	3	3	4	1	1	3	0	0	0	0	0	0	0	0
Otu01889	0	0	0	0	0	0	0	0	0	0	0	0	0	0	3	1	1	4	1	3	1	2	0	0	1	0	1	0	0	0
Otu01890	0	0	0	0	0	0	0	0	0	0	0	0	0	0	0	1	0	1	1	0	4	0	2	4	3	1	0	1	0	0
Otu01891	0	0	0	0	0	0	0	0	0	0	0	0	0	0	0	0	0	0	0	0	0	0	3	3	2	1	2	1	2	2
Otu01892	0	0	0	0	0	0	0	0	0	0	0	0	0	0	4	3	0	0	3	1	1	2	1	1	1	0	0	1	0	1
Otu01893	0	0	0	0	0	0	0	0	0	0	0	0	0	0	1	2	1	1	0	4	0	0	3	0	0	2	2	0	1	0
Otu01894	0	0	0	0	0	0	0	0	0	0	0	0	0	0	1	1	3	4	2	2	4	1	1	0	0	0	1	0	0	0
Otu01895	0	0	0	0	0	0	0	0	0	0	0	0	0	0	4	1	1	0	1	3	2	0	0	2	2	0	1	0	0	1
Otu01896	0	0	0	0	0	0	0	0	0	0	0	0	0	0	0	1	0	0	0	0	1	0	1	1	2	1	4	2	0	3
Otu01897	0	0	0	0	0	0	0	0	0	0	0	0	0	0	2	2	1	0	0	3	3	1	0	0	1	0	1	2	2	0
Otu01898	0	0	0	0	1	1	2	0	0	0	0	1	1	2	0	0	0	0	0	0	0	0	0	0	0	0	0	0	0	0
Otu01899	0	0	0	0	0	0	0	0	0	0	0	0	0	0	0	1	0	1	0	0	2	1	2	2	2	2	2	2	1	1
Otu01900	0	0	0	0	0	0	0	0	0	0	0	0	0	0	0	1	0	0	4	4	2	5	0	1	0	0	0	1	0	0
Otu01901	0	0	0	0	0	0	0	0	0	0	0	0	0	0	0	2	3	1	3	1	0	2	2	0	0	2	1	2	0	1
Otu01902	0	0	0	0	0	0	0	0	0	0	0	0	0	0	1	3	1	2	4	0	4	0	0	0	1	0	0	2	1	1
Otu01903	0	0	0	0	0	0	0	0	0	0	0	0	0	0	0	1	2	1	1	0	1	2	4	1	1	1	1	0	1	2
Otu01904	0	0	0	0	0	0	0	0	0	0	0	0	0	0	6	0	0	0	2	0	0	0	1	1	0	1	2	3	1	0
Otu01905	0	0	0	0	0	0	0	0	0	0	0	0	0	0	2	2	4	2	2	2	2	2	0	0	1	1	0	0	0	1
Otu01906	0	0	0	0	0	0	0	0	0	0	0	0	0	0	0	0	0	1	0	0	1	0	1	7	2	0	5	3	0	2
Otu01907	0	0	0	0	0	0	0	0	0	0	0	0	0	0	0	0	0	0	0	1	0	0	4	2	1	1	2	1	2	3
Otu01908	0	0	0	0	0	0	0	0	0	0	0	0	0	0	2	4	0	1	1	0	2	3	0	0	1	0	1	0	1	0
Otu01909	0	0	0	0	0	0	0	0	0	0	0	0	0	0	1	0	0	1	2	2	1	2	2	0	0	1	7	0	0	0
Otu01910	0	0	0	0	0	0	0	0	0	0	0	0	0	0	0	5	0	3	1	0	1	1	0	2	1	2	1	1	0	1
Otu01911	0	0	0	0	0	0	0	0	0	0	0	0	0	0	1	0	0	2	1	0	0	1	3	2	1	0	2	2	0	0
Otu01912	0	0	0	0	0	0	0	0	0	0	0	0	0	0	1	4	1	1	1	0	2	0	2	0	2	0	1	0	2	1
Otu01913	0	0	0	0	0	0	0	0	0	0	0	0	0	0	2	3	0	0	4	0	2	3	0	0	0	1	0	1	0	3
Otu01914	0	0	0	0	0	0	0	0	0	0	0	0	0	0	0	1	1	0	2	2	0	1	0	1	2	2	2	2	2	1
Otu01915	0	0	0	0	0	0	0	0	0	0	0	0	0	0	1	3	0	2	0	2	1	0	3	0	0	1	2	2	0	1
Otu01916	0	0	0	0	0	0	0	0	0	0	0	0	0	0	1	0	0	0	0	1	1	1	0	2	1	4	3	0	0	2
Otu01917	0	0	0	0	0	0	0	0	0	0	0	0	0	0	2	4	0	2	1	2	1	2	0	0	0	1	0	0	2	0
Otu01918	0	0	0	0	0	0	0	0	0	0	0	0	0	0	0	4	0	3	2	0	3	2	2	1	0	0	1	1	0	0
Otu01919	0	0	0	0	0	0	0	0	0	0	0	0	0	0	2	1	2	2	1	3	0	0	0	1	1	0	1	0	3	1
Otu01920	0	1	0	0	0	2	1	0	0	0	0	1	0	0	0	0	0	1	0	0	0	2	0	0	0	0	0	0	0	0
Otu01921	0	0	0	0	0	0	0	0	0	0	0	0	0	0	2	2	1	1	0	4	0	0	1	0	1	1	3	3	1	0
Otu01922	0	0	0	0	0	0	0	0	0	0	0	0	0	0	2	2	2	0	1	0	1	0	2	2	0	2	2	1	1	1
Otu01923	0	0	0	0	0	0	0	0	0	0	0	0	0	0	1	1	2	1	1	0	3	1	0	0	1	1	1	2	1	1
Otu01924	0	0	0	0	0	0	0	0	0	0	0	0	0	0	0	1	2	0	0	0	1	1	1	2	1	0	2	1	1	2
Otu01925	0	0	0	0	0	0	0	0	0	0	0	0	0	0	0	0	1	0	0	0	0	0	0	3	1	1	1	6	1	0
Otu01926	0	0	0	0	0	0	0	0	0	0	0	0	0	0	3	0	1	1	0	0	0	0	3	3	2	0	0	2	0	3
Otu01927	0	0	0	0	0	0	0	0	0	0	0	0	0	0	3	0	1	0	0	1	1	4	0	1	2	1	0	3	1	0
Otu01928	0	0	0	0	0	0	0	0	0	0	0	0	0	0	3	0	0	0	1	0	0	2	2	1	3	2	3	0	0	3
Otu01929	0	0	0	0	0	0	0	0	0	0	0	0	0	0	1	0	2	1	1	1	2	0	1	3	1	2	0	0	1	0
Otu01930	0	0	0	0	0	0	0	0	0	0	0	0	0	0	2	0	3	1	2	2	2	3	2	0	0	0	0	1	0	0
Otu01931	0	0	0	0	0	0	0	0	0	0	0	0	0	0	0	2	2	1	3	0	4	3	0	0	0	0	0	0	0	0
Otu01932	0	0	0	0	0	0	0	0	0	0	0	0	0	0	0	2	1	6	1	2	1	0	0	2	1	0	0	0	0	0
Otu01933	0	0	0	0	0	0	0	0	0	0	0	0	0	0	3	2	1	1	0	0	5	3	3	0	0	0	0	0	1	0
Otu01934	0	0	0	0	0	0	0	0	0	0	0	0	0	0	0	0	0	0	0	0	0	0	1	1	0	3	1	5	5	1
Otu01935	0	0	0	0	0	0	0	0	0	0	0	0	0	0	0	1	1	1	1	0	0	4	1	0	4	1	1	1	3	0
Otu01936	0	0	0	0	0	0	0	0	0	0	0	0	0	0	1	1	0	1	1	1	0	2	0	2	2	0	2	0	1	2
Otu01937	0	0	0	0	0	1	5	1	0	0	0	0	0	0	0	0	0	0	0	0	0	0	2	0	0	0	0	0	0	0
Otu01938	0	0	0	0	0	0	0	0	0	0	0	0	0	0	1	2	2	0	1	3	2	4	0	0	0	0	0	0	3	1
Otu01939	0	0	0	0	0	0	0	0	0	0	0	0	0	0	0	0	0	0	0	0	0	0	2	2	4	2	0	1	1	3
Otu01940	0	0	0	0	0	0	0	0	0	0	0	0	0	0	3	3	1	1	3	0	0	2	5	0	0	0	0	0	1	0
Otu01941	0	0	0	0	0	0	0	0	0	0	0	0	0	0	0	0	0	0	0	0	0	0	0	0	2	4	1	2	5	3
Otu01942	0	0	0	0	0	0	0	0	0	0	0	0	0	0	2	0	1	0	0	0	0	0	1	1	0	1	0	2	1	4
Otu01943	0	0	0	0	0	0	0	0	0	0	0	0	0	0	1	2	0	1	0	2	2	3	0	1	0	1	1	1	1	0
Otu01944	0	0	0	0	0	0	0	0	0	0	0	2	0	0	1	1	0	1	4	0	0	1	1	3	2	2	1	0	0	0
Otu01945	0	0	0	0	0	0	0	0	0	0	0	0	0	0	1	1	2	0	2	2	1	0	3	1	1	0	1	0	1	1
Otu01946	0	0	0	0	0	0	0	0	0	0	0	0	0	0	1	3	0	0	1	1	0	1	2	2	1	1	0	0	0	1
Otu01947	0	0	0	0	0	0	0	0	0	0	0	0	0	0	0	0	3	0	1	3	0	2	4	0	0	2	0	0	1	3
Otu01948	0	0	0	0	0	0	0	0	0	0	0	0	0	0	1	0	0	0	0	0	1	0	2	0	3	2	2	0	2	1
Otu01949	0	0	0	0	0	0	0	0	0	0	0	0	0	0	0	1	0	2	7	0	1	2	0	0	1	0	1	1	2	1
Otu01950	0	0	0	0	0	0	0	0	0	0	0	0	0	0	2	0	1	2	3	1	3	1	2	0	0	0	0	0	0	0
Otu01951	0	0	0	0	0	0	0	0	0	0	0	0	0	0	6	0	1	5	0	0	1	4	1	0	0	0	1	0	0	0
Otu01952	0	0	2	0	5	0	0	0	0	0	0	0	0	1	0	0	0	0	0	0	0	0	0	0	0	0	0	0	0	0
Otu01953	0	0	0	0	0	0	0	0	0	0	0	0	0	0	0	0	4	0	2	2	0	0	2	0	0	2	2	0	2	3
Otu01954	0	0	0	0	0	0	0	0	0	0	0	0	0	0	1	3	2	4	0	0	1	0	0	0	0	2	2	0	0	1
Otu01955	0	0	0	0	0	0	0	0	0	0	0	0	0	0	1	3	0	2	3	0	1	0	0	1	0	0	2	2	2	2
Otu01956	0	0	0	0	0	0	0	0	0	0	0	0	0	0	1	0	1	0	1	3	1	1	1	3	1	0	2	2	0	1
Otu01957	0	0	0	0	0	0	0	0	0	0	0	0	0	0	1	1	6	1	0	1	1	0	1	0	0	1	1	0	2	0
Otu01958	0	0	0	0	0	0	0	0	0	0	0	0	0	0	2	3	0	1	0	0	1	2	1	1	1	2	2	2	0	2
Otu01959	0	0	0	0	0	0	0	0	0	0	0	0	0	0	2	3	2	2	0	2	5	2	0	0	0	0	0	0	0	0
Otu01960	0	0	0	0	0	0	0	0	0	0	0	0	0	0	0	1	1	0	1	1	0	0	0	1	3	5	1	3	2	1
Otu01961	0	0	0	0	0	0	0	0	0	0	0	0	0	0	1	3	1	3	4	0	1	2	0	0	0	0	0	0	0	0
Otu01962	0	0	0	0	0	0	0	0	0	0	0	0	0	0	1	0	0	0	2	0	1	1	0	1	3	2	1	2	1	1
Otu01963	0	0	0	0	0	0	0	0	0	0	0	0	0	0	1	1	2	4	2	2	1	1	0	0	0	0	2	0	0	0
Otu01964	0	0	0	0	0	0	0	0	0	0	0	0	0	0	0	5	0	3	2	4	3	0	0	0	0	0	0	0	2	0
Otu01965	0	0	0	0	0	1	0	0	0	0	0	0	0	0	0	0	0	0	0	0	0	0	2	0	7	0	2	3	0	0
Otu01966	0	0	0	0	0	0	0	0	0	0	0	0	0	0	1	0	1	0	0	1	0	0	3	0	0	2	3	1	1	2
Otu01967	0	0	0	0	0	0	0	0	0	0	0	0	0	0	4	0	0	2	1	2	0	4	1	0	0	0	1	1	0	1
Otu01968	0	0	0	0	0	0	0	0	0	0	0	0	0	0	3	1	0	1	1	1	3	5	0	0	0	0	0	1	0	0
Otu01969	0	0	0	0	0	0	0	0	0	0	0	0	0	0	0	0	0	0	0	1	0	0	1	1	0	2	2	5	1	3
Otu01970	0	0	0	0	0	0	0	0	0	0	0	0	0	0	2	0	0	5	3	1	1	0	0	1	2	0	1	1	0	0
Otu01971	0	0	0	0	0	0	0	0	0	0	0	0	0	0	0	0	0	0	0	0	0	0	3	1	2	6	2	3	1	0
Otu01972	0	0	0	0	0	0	0	0	0	0	0	0	0	0	1	2	3	2	1	2	2	0	0	2	0	0	0	0	0	2
Otu01973	0	0	0	0	0	0	0	0	0	0	0	0	0	0	2	0	3	1	2	3	2	4	1	0	0	0	0	0	1	1
Otu01974	0	0	0	0	0	0	0	0	0	0	0	0	0	0	0	0	0	0	0	1	1	0	1	3	7	2	1	2	1	1
Otu01975	0	0	0	0	0	0	0	0	0	0	0	0	0	0	0	0	0	0	0	0	0	0	2	3	0	2	2	4	2	0
Otu01976	0	0	0	0	0	0	0	0	0	0	0	0	0	0	1	1	1	0	1	1	0	3	0	3	1	1	1	1	0	0
Otu01977	0	0	0	0	0	0	0	0	0	0	0	0	0	0	3	0	4	4	1	1	0	0	0	1	0	1	0	1	1	1
Otu01978	0	0	0	0	0	1	0	0	0	0	0	0	0	0	2	1	1	0	0	3	0	2	0	0	0	1	0	0	2	1
Otu01979	0	0	0	0	0	0	1	0	0	0	0	0	0	0	0	1	1	0	0	0	0	0	1	0	1	0	2	2	0	2
Otu01980	0	0	0	0	0	0	0	0	0	0	0	0	0	0	0	0	0	0	0	0	0	0	2	1	1	0	0	4	1	6
Otu01981	0	0	0	0	0	0	0	0	0	0	0	0	0	0	0	0	0	2	1	0	1	0	2	1	3	0	3	3	0	3
Otu01982	0	0	0	0	0	0	0	0	0	0	0	0	0	0	0	1	0	1	2	0	0	0	1	0	2	2	1	0	2	0
Otu01983	0	0	0	0	0	0	0	0	0	0	0	0	0	0	0	0	0	1	0	1	0	0	1	1	2	1	2	0	6	1
Otu01984	0	0	0	0	0	0	0	0	0	0	0	0	0	0	0	0	0	1	0	0	0	0	0	2	1	0	1	1	1	7
Otu01985	0	0	0	0	0	0	0	0	0	0	0	0	0	0	4	1	0	0	1	0	1	3	3	0	2	0	1	1	2	0
Otu01986	0	1	0	0	0	0	0	0	0	5	4	1	1	0	0	0	0	0	0	0	0	0	0	0	0	0	0	0	0	0
Otu01987	0	0	0	0	0	0	0	0	0	0	0	0	0	0	0	2	1	0	1	3	1	2	0	0	0	0	2	2	3	0
Otu01988	0	0	0	0	0	0	0	0	0	0	0	0	0	0	0	0	1	1	0	0	0	0	0	1	2	2	1	1	3	3
Otu01989	0	0	0	0	0	0	0	0	0	0	0	0	0	0	0	2	2	1	0	0	0	0	1	1	0	2	1	0	2	1
Otu01990	0	0	0	0	0	0	0	0	0	0	0	0	0	0	0	0	1	0	1	2	3	0	0	2	2	0	1	0	6	1
Otu01991	1	1	0	0	1	0	6	0	0	0	0	0	0	3	0	0	0	0	0	0	0	0	1	0	0	0	0	0	0	0
Otu01992	0	0	0	0	0	0	0	0	0	0	0	0	0	0	6	0	1	0	0	2	5	4	2	0	0	0	0	0	0	0
Otu01993	0	0	0	0	0	0	0	0	0	0	0	0	0	0	2	1	1	0	0	0	0	1	0	2	1	2	3	1	1	1
Otu01994	0	0	0	0	0	0	0	0	0	0	0	0	0	0	0	1	1	0	4	3	6	2	1	0	0	0	0	0	0	0
Otu01995	0	0	0	0	0	0	0	0	0	0	0	0	0	0	2	1	0	3	0	1	4	1	0	0	0	1	0	1	1	0
Otu01996	0	0	0	0	0	0	0	0	0	0	0	0	0	0	1	2	0	0	2	0	0	0	0	0	0	3	1	1	3	1
[truncated: 13,227 more rows]

## Sheet: S6
Supplementary Table 6: Fungi OTU table listing all OTUs detected and their abundance normalized by a subsampling
	Plant														Soil
	Early							Standard							Early								Standard
	E2014R0PF	E2014R1PF	E2014R2PF	E2014R3PF	E2014R4PF	E2014R5PF	E2014R6PF	S2014R0PF	S2014R1PF	S2014R2PF	S2014R3PF	S2014R4PF	S2014R5PF	S2014R6PF	E2014R-1SF	E2014R0SF	E2014R1SF	E2014R2SF	E2014R3SF	E2014R4SF	E2014R5SF	E2014R6SF	S2014R-1SF	S2014R0SF	S2014R1SF	S2014R2SF	S2014R3SF	S2014R4SF	S2014R5SF	S2014R6SF
OTU47	0	0	0	0	0	0	0	0	0	0	0	0	0	0	0	0	1	0	0	1	0	0	0	0	0	0	0	0	1	0
OTU2745	0	0	0	0	0	0	0	0	0	0	0	0	0	0	1	0	0	0	0	0	0	0	1	0	0	0	0	0	0	0
OTU2746	0	0	0	0	0	0	0	0	0	0	0	0	0	0	0	0	0	0	0	0	1	0	0	0	0	0	0	0	0	0
OTU1569	0	0	0	0	0	0	0	0	0	0	0	0	0	0	5	1	0	0	0	0	0	10	0	0	0	0	1	0	0	2
OTU44	1	0	0	0	0	0	0	0	0	0	0	0	0	0	0	0	0	0	0	0	0	0	0	0	0	0	0	0	0	0
OTU1561	0	0	0	0	0	0	0	0	0	0	0	0	0	0	47	42	13	14	7	2	7	6	33	15	20	15	123	37	48	31
OTU1560	0	0	0	0	0	0	0	0	0	0	0	0	0	0	0	0	0	0	0	0	0	0	0	2	0	0	0	0	0	0
OTU1563	0	0	0	0	0	0	0	0	0	0	0	0	0	0	34	49	23	20	16	16	34	35	31	40	36	46	45	60	26	36
OTU1562	0	0	0	0	0	0	0	0	0	0	0	0	0	0	0	4	2	1	2	5	4	3	5	8	3	25	5	9	6	7
OTU1564	0	0	0	0	0	0	0	0	0	0	0	0	0	0	0	0	0	0	0	0	0	0	0	0	0	0	1	0	0	0
OTU1567	0	0	0	0	0	0	0	0	0	0	0	0	0	1	1	0	0	0	0	0	0	0	0	0	0	0	0	0	0	0
OTU1566	0	0	0	0	0	1	0	0	0	0	0	0	0	0	0	0	0	0	2	0	0	1	0	0	0	0	0	0	0	0
OTU2999	0	0	0	0	0	0	0	0	0	0	0	0	0	0	63	85	64	51	73	70	84	79	21	34	25	45	32	40	70	23
OTU2998	0	0	0	0	0	0	0	0	0	0	0	0	0	0	22	38	12	20	14	39	25	20	22	33	30	26	12	45	33	15
OTU2759	0	0	0	0	0	0	0	1	0	0	1	0	0	0	0	0	0	0	7	0	0	0	0	0	0	0	1	0	0	0
OTU41	0	0	0	0	0	0	0	0	0	0	0	0	0	0	0	0	0	0	0	0	0	0	0	0	0	0	0	1	0	0
OTU2991	0	0	0	0	0	0	0	0	0	0	2	0	0	0	0	0	0	0	0	0	0	0	0	0	0	0	0	0	0	0
OTU2990	0	0	0	0	0	0	0	0	0	0	1	0	0	0	0	0	0	3	0	0	0	0	0	0	6	2	1	1	0	0
OTU2993	0	1	0	0	0	1	0	0	0	0	1	2	0	0	0	0	0	0	0	0	0	0	0	0	0	0	0	0	0	0
OTU2992	3	0	0	0	0	0	0	5	0	0	0	0	0	0	0	0	0	0	0	0	0	0	0	0	0	0	0	0	0	0
OTU2995	0	0	0	0	0	0	0	0	0	0	0	0	0	0	0	0	0	0	0	0	0	0	0	0	0	2	0	0	0	0
OTU2994	0	0	0	0	0	0	0	0	0	0	0	0	0	0	0	0	0	0	5	0	8	1	2	6	15	6	13	3	0	4
OTU2997	0	0	0	0	0	0	0	0	0	0	0	0	0	0	0	0	0	5	1	0	5	5	4	0	0	1	0	1	0	1
OTU2996	0	0	0	0	0	1	0	0	1	0	0	0	0	0	10	23	0	5	0	0	5	0	27	0	4	4	0	4	3	2
OTU2865	0	0	0	0	0	0	0	0	0	1	0	0	0	0	0	0	0	0	0	0	0	0	0	0	0	0	0	0	0	0
OTU2864	0	1	0	0	0	0	0	0	0	0	0	0	0	0	0	0	0	0	0	0	0	0	0	0	0	0	0	0	0	0
OTU2867	0	0	0	0	0	0	0	0	0	0	0	0	0	0	0	0	0	0	0	0	0	0	0	1	0	0	0	0	0	0
OTU2866	0	0	0	0	0	0	1	0	0	0	0	0	0	0	0	0	0	0	0	0	0	0	0	0	0	0	0	0	0	0
OTU2861	0	0	0	0	0	0	1	0	0	0	0	0	0	0	0	0	0	0	0	0	0	0	0	0	0	0	0	0	0	0
OTU2860	0	0	0	0	0	0	0	4	6	1	0	0	0	0	0	0	0	0	0	0	0	0	0	3	0	1	0	0	0	0
OTU2862	0	0	0	0	0	0	0	0	0	0	0	0	0	0	0	0	0	0	0	0	0	1	0	0	0	0	0	0	0	1
OTU2869	0	0	0	0	0	0	0	0	0	0	0	0	0	0	2	1	0	0	0	0	1	0	1	0	0	3	0	0	1	0
OTU2868	0	0	0	0	0	0	0	1	0	0	0	0	0	0	0	0	0	0	0	0	0	0	0	0	0	0	0	0	0	0
OTU927	0	0	0	0	0	0	0	0	0	0	0	0	0	0	0	0	0	0	0	0	0	0	1	0	0	0	0	0	0	0
OTU2739	0	0	0	0	0	0	0	0	0	0	0	0	0	0	0	0	0	0	0	0	0	0	1	0	0	1	0	0	0	0
OTU148	0	0	0	0	0	0	0	0	0	0	0	0	0	0	0	0	0	0	0	0	0	0	1	0	0	0	0	0	0	0
OTU2735	0	0	0	0	0	0	0	0	0	0	0	0	0	0	0	0	0	0	0	0	0	0	0	0	0	1	0	0	0	0
OTU2734	0	0	0	0	0	0	0	0	0	0	0	0	0	0	0	5	1	6	2	8	5	7	5	1	1	1	3	5	1	2
OTU2736	0	0	0	0	0	0	0	0	0	0	0	0	0	0	0	1	0	0	0	0	0	0	0	0	0	0	0	0	0	1
OTU2731	3	13	12	13	18	7	5	3	20	9	11	11	7	7	0	0	2	0	4	0	0	0	2	1	3	1	1	0	3	1
OTU2730	0	0	0	0	0	0	0	0	0	0	0	0	0	0	61	23	68	21	1	29	23	15	49	18	6	20	7	76	38	11
OTU2733	0	0	0	0	0	0	0	0	0	0	0	0	0	0	0	0	0	0	0	0	0	0	0	0	0	0	0	1	0	0
OTU2732	0	0	0	0	0	0	0	0	0	0	0	0	0	0	0	1	0	0	0	0	0	0	0	0	0	0	0	0	0	0
OTU888	0	0	0	0	0	0	0	0	0	0	0	0	0	0	0	0	0	0	0	0	0	1	0	0	0	0	0	0	0	0
OTU1189	0	0	0	0	0	0	0	0	0	0	0	0	0	0	0	0	0	0	0	1	13	0	0	0	0	6	0	32	0	6
OTU1188	0	0	0	0	0	0	0	0	0	0	0	0	0	0	3	0	0	4	3	3	0	0	0	0	2	2	5	0	1	0
OTU1187	0	0	0	0	0	0	0	0	0	0	0	0	0	0	0	4	42	8	0	10	13	0	0	1	0	0	2	8	0	0
OTU1186	0	0	0	0	0	0	0	0	0	0	0	0	0	0	0	0	0	0	0	0	0	0	0	1	0	1	0	0	0	0
OTU1185	0	0	0	0	0	0	0	0	0	0	0	0	0	0	0	0	0	1	0	0	0	0	0	0	1	0	0	0	5	1
OTU1184	1	0	0	0	0	0	0	0	0	0	0	0	0	0	0	0	0	0	0	0	0	0	0	0	0	0	0	0	0	0
OTU1183	0	0	0	0	0	0	0	0	0	0	0	0	0	0	7	5	2	3	4	2	4	2	2	1	4	1	5	2	3	0
OTU1182	8	0	0	0	0	0	0	0	0	0	0	0	0	0	0	0	0	0	0	0	0	0	0	0	0	0	0	0	0	0
OTU1181	0	0	0	0	0	0	0	1	0	0	0	0	0	0	0	0	0	0	0	0	0	0	3	0	0	4	0	1	0	0
OTU1180	0	0	0	0	0	0	0	0	0	0	0	0	0	0	0	0	0	0	0	0	0	0	0	0	0	0	0	0	2	0
OTU1341	0	0	0	0	0	0	0	0	0	0	0	0	0	0	9	7	20	11	11	8	5	9	9	8	8	9	11	10	15	10
OTU1340	0	0	0	0	0	0	0	0	0	0	0	0	0	0	3	5	3	1	7	1	0	0	2	0	1	0	1	3	4	1
OTU1343	0	0	0	0	0	0	0	0	0	0	0	0	0	0	0	0	0	0	0	5	0	0	0	0	0	0	0	0	0	3
OTU1342	0	0	0	0	0	0	0	0	0	0	0	0	0	0	1	1	1	0	0	0	0	0	0	0	0	1	0	1	1	1
OTU1345	0	0	0	0	0	0	0	0	0	0	0	0	0	0	0	0	0	0	0	0	0	0	0	0	0	3	0	0	0	0
OTU1347	0	0	0	0	1	0	0	0	0	0	0	0	0	0	0	0	0	0	0	0	0	0	0	0	0	0	0	0	0	0
OTU669	0	0	0	0	0	0	0	0	0	0	0	0	0	0	0	0	0	0	3	0	0	0	0	0	0	0	0	0	0	0
OTU1349	0	0	0	0	0	0	0	0	0	0	0	0	0	0	0	0	0	0	5	3	0	0	0	0	0	0	0	0	0	0
OTU1348	0	0	0	0	0	0	0	0	0	0	0	0	0	0	0	0	0	0	0	0	0	0	0	3	0	0	0	0	0	0
OTU755	0	0	0	0	0	0	0	0	0	0	0	0	0	0	0	0	0	0	0	0	0	0	0	1	0	0	4	0	0	0
OTU1139	0	0	0	0	0	0	0	0	0	0	0	0	0	0	0	0	0	0	0	1	0	0	0	0	0	0	0	0	0	0
OTU2609	0	0	0	0	0	0	0	0	0	0	0	0	0	0	0	0	0	0	0	0	0	0	0	0	0	0	0	2	0	0
OTU2608	0	0	0	0	0	0	0	0	0	0	0	0	0	0	0	0	0	0	0	0	0	10	0	0	0	0	1	0	0	1
OTU929	0	0	0	0	0	0	0	0	0	0	0	0	0	0	0	0	0	0	0	0	0	0	0	0	0	0	0	0	0	98
OTU2601	0	0	0	0	0	0	0	0	0	0	0	0	0	0	11	2	2	7	6	1	2	3	3	6	0	3	3	4	12	2
OTU2600	0	0	0	0	0	0	0	0	0	0	0	0	0	0	0	0	0	0	0	0	0	0	1	0	2	2	26	0	0	7
OTU2603	0	0	0	0	0	0	0	0	0	0	0	0	0	0	0	0	0	6	0	0	0	0	0	0	0	0	0	0	0	0
OTU928	0	0	0	0	0	0	0	0	0	0	0	0	0	0	0	2	0	0	0	0	0	0	0	0	0	0	0	0	0	0
OTU2605	0	0	0	0	0	0	0	0	0	0	0	0	0	0	0	0	0	0	0	0	0	0	0	0	0	0	12	0	0	0
OTU2604	0	0	0	0	0	0	0	0	0	0	0	0	0	3	0	0	0	0	0	0	0	0	0	0	0	0	0	0	0	0
OTU2607	0	1	0	2	0	1	0	0	1	0	0	0	0	0	0	0	0	0	0	0	0	0	0	0	0	0	0	0	0	0
OTU2606	0	0	0	0	0	0	0	0	0	0	0	0	0	0	0	0	0	0	0	0	0	0	0	0	0	4	0	0	0	0
OTU390	0	0	0	0	0	0	0	0	0	0	0	0	0	0	0	0	0	0	0	0	0	0	0	1	0	0	0	0	0	0
OTU1788	0	0	0	0	0	0	0	0	0	0	0	0	0	0	76	62	91	57	48	91	84	112	98	146	159	66	171	130	146	152
OTU1621	0	0	0	0	0	0	0	0	0	0	0	0	0	0	0	0	0	0	0	0	0	0	2	0	0	0	0	2	1	0
OTU2252	0	0	0	1	2	0	0	0	3	0	0	0	2	0	0	0	0	0	0	0	0	7	0	1	0	0	0	0	0	0
OTU1627	0	0	0	0	0	0	0	0	0	0	0	0	0	0	0	0	0	0	0	0	0	2	0	0	0	0	0	0	0	2
OTU396	0	0	0	0	0	0	0	0	0	0	0	0	0	0	0	5	0	0	1	0	1	1	52	19	96	8	14	32	27	34
OTU2251	0	0	0	0	0	0	0	0	0	0	0	0	0	0	0	0	0	0	0	1	0	0	0	0	0	0	0	0	0	0
OTU2515	0	0	0	0	0	0	0	0	0	0	0	0	0	0	0	3	0	2	1	0	0	1	0	0	1	0	0	0	0	0
OTU2514	0	0	0	0	0	0	0	0	0	0	0	0	0	0	6	2	10	2	5	3	8	2	10	8	6	11	6	5	5	3
OTU2517	0	0	0	0	0	0	0	0	0	0	0	0	0	0	0	4	0	2	0	0	1	0	0	0	0	0	0	4	0	0
OTU2516	0	0	0	0	0	0	0	0	0	0	0	0	0	0	5	0	0	0	0	0	0	0	0	0	0	0	0	0	0	0
OTU2511	0	0	1	0	0	0	0	0	0	0	0	0	0	0	0	0	0	0	0	0	0	15	0	0	0	0	0	0	0	0
OTU2510	0	0	0	0	0	0	0	0	0	0	0	0	0	0	2	0	0	1	0	1	0	0	1	0	1	0	1	0	1	1
OTU2513	0	0	0	0	0	0	0	0	0	0	0	0	0	0	0	0	0	0	0	0	0	0	0	0	0	0	0	0	0	6
OTU2512	0	0	0	0	0	0	0	0	0	0	0	0	0	0	5	13	13	3	15	11	4	3	15	26	12	30	10	47	46	38
OTU2519	0	0	0	0	0	0	0	0	0	0	0	0	0	0	0	0	0	0	0	0	0	0	0	0	0	0	3	0	0	0
OTU1628	0	0	0	0	0	0	0	0	0	0	0	0	0	0	0	2	2	1	1	2	2	1	7	0	1	7	0	0	0	1
OTU1629	0	0	0	0	0	0	0	0	0	0	0	0	0	0	0	0	2	0	0	0	0	0	0	0	0	0	0	0	0	0
OTU3028	0	0	0	0	0	0	0	0	0	0	0	0	0	0	8	8	10	0	25	8	0	2	1	3	13	6	2	0	2	0
OTU3029	0	0	0	0	0	0	0	0	0	0	0	0	0	0	3	1	4	0	0	0	0	0	0	0	1	0	0	0	5	14
OTU3026	0	0	0	0	0	0	1	4	2	0	0	0	0	1	0	15	0	17	17	1	4	7	0	0	0	0	0	0	0	0
OTU3027	0	0	0	0	0	0	0	1	0	0	0	0	0	0	91	122	84	142	72	89	67	90	73	62	56	132	49	75	58	77
OTU3024	0	0	0	0	0	0	1	0	0	0	0	0	0	0	107	144	107	112	52	138	89	70	23	44	27	64	53	38	46	55
OTU3022	0	0	0	0	0	0	0	0	0	0	0	0	0	0	2	1	0	1	0	0	0	0	0	0	0	1	0	0	0	1
OTU3023	0	0	0	0	0	0	0	0	0	0	0	0	0	0	61	0	35	0	0	0	0	0	0	55	0	0	11	0	0	0
OTU3020	35	0	2	0	0	6	13	1	11	3	2	3	2	33	0	0	1	0	0	0	0	0	0	0	0	0	0	1	0	0
OTU3021	0	0	0	0	0	0	0	0	0	0	0	0	0	0	0	1	8	0	0	0	0	2	0	0	0	0	0	0	0	0
OTU935	0	0	0	0	0	0	0	0	0	0	0	0	0	0	3	0	0	0	0	0	0	0	0	0	0	0	0	0	0	0
OTU1758	0	0	0	0	0	0	0	0	0	0	0	0	0	0	0	0	13	0	0	0	0	0	0	0	0	0	0	0	0	0
OTU1787	0	0	0	0	0	0	0	0	0	0	0	0	0	0	0	2	0	0	0	0	0	0	0	0	0	0	0	0	0	0
OTU2259	0	0	0	0	0	1	0	0	0	0	0	0	0	0	0	0	0	0	0	0	0	0	0	0	0	0	0	0	0	0
OTU1969	0	0	0	0	0	0	0	0	0	0	0	0	0	0	0	0	0	0	0	0	0	1	0	0	0	0	2	1	0	0
OTU1968	0	0	0	0	0	0	0	0	0	0	1	0	0	0	0	0	0	0	0	0	0	0	0	0	0	0	0	0	0	0
OTU1965	0	0	0	0	0	0	0	0	0	0	0	0	0	0	0	0	0	0	0	0	0	0	0	0	0	20	11	0	0	0
OTU1964	0	0	0	0	0	0	0	0	0	0	0	0	0	0	0	0	0	0	0	0	0	0	0	0	0	1	0	0	0	0
OTU1967	0	0	0	0	0	0	0	0	0	0	0	0	0	0	4	3	0	0	0	15	0	0	0	5	2	3	0	0	0	2
OTU1966	0	0	0	0	0	0	0	0	0	0	0	0	0	0	2	0	0	0	0	0	0	0	0	0	0	0	0	0	0	0
OTU1961	0	0	0	0	0	0	0	0	0	0	0	0	0	0	0	0	0	0	0	0	0	10	0	0	0	0	0	0	0	0
OTU1960	0	0	0	0	0	0	0	0	0	0	0	0	0	0	0	1	0	0	0	0	0	0	0	0	0	0	0	0	1	0
OTU1963	0	0	0	0	0	0	0	0	0	0	0	0	0	0	1	13	0	20	1	0	3	0	18	0	9	2	4	2	3	0
OTU1962	1	0	0	0	0	0	0	0	0	0	0	0	0	0	305	982	943	737	718	694	1064	869	86	110	25	71	83	149	138	79
OTU3122	0	0	0	0	0	0	0	0	0	0	0	0	0	0	0	0	2	0	0	0	0	0	0	0	0	0	0	0	0	0
OTU3121	0	0	0	0	0	0	0	0	0	0	0	0	0	0	1	0	0	0	0	0	0	0	0	0	0	0	0	0	0	0
OTU3126	0	0	0	0	0	0	0	0	0	0	0	0	0	0	0	0	0	0	0	1	0	0	0	0	0	0	0	0	0	0
OTU3125	0	0	0	0	0	0	0	0	0	0	0	0	0	0	0	0	0	0	1	0	0	0	0	0	0	0	0	1	0	0
OTU3124	1	0	0	0	0	0	0	0	0	0	0	0	0	0	0	0	0	0	0	0	0	0	0	0	0	0	0	0	0	0
OTU3128	0	0	0	0	0	0	0	0	0	0	0	1	0	0	0	0	0	0	0	0	0	0	0	0	0	0	0	0	0	0
OTU2461	0	0	1	0	1	0	0	0	1	0	0	1	1	2	0	0	0	0	0	0	0	0	0	0	0	0	0	0	0	0
OTU2460	0	0	0	0	0	0	0	0	0	0	0	0	0	0	0	0	0	0	0	0	0	0	1	0	1	0	0	0	0	0
OTU2463	0	0	0	0	2	0	2	0	0	0	0	0	0	0	0	0	0	0	0	0	0	0	0	0	0	0	0	0	0	0
OTU2462	0	1	0	0	0	0	0	0	0	0	0	0	0	0	0	0	0	0	0	0	0	0	0	0	0	0	0	0	0	0
OTU2465	0	0	0	0	0	0	0	0	0	0	0	0	0	0	0	0	0	1	0	0	0	0	0	0	0	0	0	0	0	0
OTU2464	0	0	1	40	0	0	0	0	1	0	5	0	0	0	0	0	0	0	0	0	0	0	0	0	0	0	0	0	0	0
OTU2466	1	0	0	0	0	0	0	0	0	0	0	0	0	0	0	0	0	0	0	0	0	0	0	0	0	0	0	0	0	0
OTU2468	0	1	0	0	0	0	0	0	0	0	0	0	0	0	0	0	0	0	0	0	0	0	0	0	0	0	0	0	0	0
OTU578	0	0	0	0	0	0	0	0	0	0	0	0	0	0	0	0	0	0	0	0	1	1	0	0	0	1	0	0	0	0
OTU579	0	0	0	0	0	0	0	0	0	0	0	0	0	0	0	0	1	0	0	4	0	0	0	1	0	3	0	0	0	0
OTU570	1	0	0	0	0	0	0	0	0	0	0	0	0	0	0	0	0	0	0	0	0	0	0	0	0	1	0	0	0	0
OTU571	0	0	0	0	0	0	0	0	0	0	0	0	0	0	0	0	0	1	0	0	1	1	0	0	0	0	0	0	0	0
OTU572	0	0	0	0	0	0	0	0	0	0	0	0	0	0	0	0	0	0	0	0	0	0	0	0	0	0	0	0	1	0
OTU573	0	0	0	0	0	0	0	0	0	0	0	0	0	0	0	0	1	0	0	0	0	0	2	0	0	0	1	2	0	3
OTU574	0	0	0	0	0	0	0	0	0	0	0	0	0	0	0	0	1	0	0	2	0	3	0	0	0	0	2	0	0	0
OTU575	0	0	0	0	0	0	0	0	0	0	0	0	0	0	0	0	0	0	0	0	0	0	0	0	0	2	0	0	0	0
OTU576	0	0	0	0	0	0	0	0	0	0	0	0	0	0	0	19	50	0	0	10	14	21	3	0	0	0	0	0	0	0
OTU577	0	0	0	0	0	0	0	0	0	0	0	0	0	0	0	0	0	0	0	0	0	0	0	0	0	0	1	3	1	2
OTU750	0	0	0	0	0	0	0	0	0	0	0	0	0	0	1	0	0	0	0	0	0	0	0	0	0	0	0	0	0	0
OTU751	0	0	0	0	0	0	0	0	0	0	0	0	0	0	0	0	0	0	0	0	0	0	0	0	0	0	0	0	2	0
OTU752	1	0	0	0	0	0	0	0	0	0	0	0	0	0	0	0	0	0	0	0	0	0	0	0	0	0	0	0	0	0
OTU753	0	0	0	0	0	0	0	0	1	0	0	0	0	0	0	0	0	0	0	0	0	0	0	0	0	0	0	0	0	0
OTU978	0	0	0	0	0	0	0	0	0	0	0	0	0	0	2	0	20	0	0	0	0	0	2	1	0	0	0	0	0	0
OTU2018	0	0	0	0	0	0	0	0	0	0	0	0	0	0	0	0	0	0	0	0	1	0	0	0	0	0	0	0	0	0
OTU208	0	0	0	0	0	0	0	0	0	0	0	0	0	0	4	4	3	0	2	0	4	0	0	0	3	8	0	2	1	2
OTU209	0	0	0	0	0	0	0	0	0	0	0	0	0	0	0	0	1	0	0	0	0	0	0	0	0	0	0	0	0	0
OTU758	0	0	0	0	0	0	0	0	0	0	0	0	0	0	0	0	0	0	0	0	1	0	4	0	0	0	0	0	0	0
OTU759	0	0	0	0	0	0	0	0	0	0	0	0	0	0	0	18	0	3	0	1	0	0	0	0	0	3	0	2	0	0
OTU204	0	0	0	0	0	0	3	0	0	0	0	1	6	3	0	0	0	0	0	0	0	2	0	0	0	0	1	0	2	0
OTU205	0	0	0	0	0	0	0	0	0	0	0	0	0	0	0	0	0	0	0	0	0	0	1	1	1	17	2	2	12	10
OTU202	0	0	0	0	0	0	0	0	0	0	0	0	0	0	1	0	3	1	1	8	0	1	0	0	0	0	0	0	0	0
OTU203	0	0	0	0	0	0	0	0	0	0	0	0	0	0	3	9	11	3	0	0	1	0	0	2	0	1	6	1	1	5
OTU972	0	0	0	0	0	0	0	0	0	0	0	0	0	0	0	0	0	0	0	0	0	0	1	0	0	1	0	1	0	4
OTU973	0	0	0	0	0	0	0	0	0	0	0	0	0	0	20	27	6	3	7	14	5	3	31	12	4	14	18	22	19	27
OTU399	0	0	0	0	0	0	0	0	0	0	0	0	0	0	0	0	0	1	1	0	0	0	0	0	0	0	0	0	0	0
OTU682	0	0	0	0	0	0	0	0	0	0	0	0	0	0	0	1	0	0	0	0	0	0	0	0	0	0	0	0	0	0
OTU683	0	0	0	0	0	0	0	0	0	0	0	0	0	0	0	1	0	0	0	0	0	0	0	0	0	0	0	0	0	0
OTU680	0	0	0	0	0	0	0	0	0	0	0	0	0	0	4	0	0	0	0	0	0	0	1	0	0	0	0	0	0	0
OTU681	0	0	0	0	0	0	0	0	0	0	0	0	0	0	0	0	0	0	0	0	0	0	0	0	0	0	0	0	0	2
OTU686	0	0	0	0	0	0	0	0	0	0	0	0	0	1	0	0	0	0	0	0	0	0	0	0	0	0	0	0	0	0
OTU687	0	0	0	0	0	0	0	0	0	0	0	0	0	0	1	0	0	0	0	0	0	0	0	0	0	0	0	0	0	0
OTU3239	0	0	0	0	0	0	0	0	0	0	0	0	0	0	2	0	0	0	0	2	1	6	0	3	0	3	0	5	1	1
OTU3237	2	0	0	0	0	0	0	0	0	0	0	0	0	0	0	0	0	0	0	0	0	0	0	0	0	3	0	0	0	0
OTU3236	0	0	0	0	0	0	0	0	0	0	0	0	0	0	0	1	0	0	0	0	0	0	0	0	0	0	0	0	0	0
OTU688	0	0	0	0	0	0	0	0	0	0	0	0	0	0	0	0	0	0	10	0	0	0	0	0	0	0	0	4	0	2
OTU689	0	0	0	0	0	0	0	0	0	0	0	0	0	0	0	1	0	0	0	0	0	0	0	0	0	0	0	2	0	0
OTU3232	0	0	0	0	0	0	0	0	0	0	0	0	0	0	0	0	2	4	2	0	2	0	3	5	0	1	1	1	4	1
OTU3231	2	0	0	0	0	0	0	0	0	0	0	0	0	0	0	0	0	0	0	0	0	0	0	0	0	0	0	0	0	0
OTU3230	0	0	0	1	0	0	0	0	0	2	0	0	2	0	0	0	0	0	0	0	0	0	0	0	0	1	0	0	0	0
OTU372	0	0	0	0	0	0	0	0	0	0	0	0	0	0	5	0	0	0	0	0	0	0	0	0	0	0	0	0	0	0
OTU373	0	0	0	0	0	0	0	0	0	0	0	0	0	0	0	0	0	0	0	0	0	0	0	1	0	0	0	0	2	2
OTU370	0	0	0	0	0	0	0	0	0	0	0	0	0	0	1	0	0	0	0	0	0	0	84	0	0	0	0	0	0	1
OTU371	0	0	0	0	0	0	0	0	0	0	0	0	0	0	0	0	0	0	0	0	0	0	0	6	13	5	9	6	0	1
OTU377	0	0	0	0	0	0	0	0	0	0	0	0	0	0	0	0	0	1	0	0	0	4	0	0	0	0	0	0	0	0
OTU374	0	0	0	0	0	0	0	0	0	0	0	0	0	0	0	4	0	0	0	0	0	3	0	0	0	0	0	0	0	0
OTU375	0	0	0	0	0	0	0	0	0	0	0	0	0	0	0	0	0	0	0	8	0	3	0	4	5	1	2	2	0	6
OTU710	0	0	0	0	0	0	0	0	0	0	0	0	0	0	5	0	6	0	10	3	9	15	10	13	3	10	1	1	3	19
OTU378	0	0	0	0	0	0	0	0	0	0	0	0	0	0	0	0	0	0	0	0	0	0	14	0	0	0	0	0	0	0
OTU379	0	0	0	0	0	0	0	0	0	0	0	0	0	0	15	0	0	0	0	0	0	0	8	0	2	8	8	0	1	5
OTU247	0	0	0	0	0	0	0	0	0	0	0	0	0	0	0	0	0	0	0	0	0	0	1	0	0	0	0	0	0	0
OTU712	0	0	0	0	0	0	0	0	0	0	0	0	0	0	0	0	0	0	0	0	2	0	0	0	0	0	0	0	0	0
OTU713	0	0	0	0	0	0	0	0	0	0	0	0	0	0	0	0	0	0	0	0	0	0	0	4	0	0	0	0	0	0
OTU1745	0	0	0	0	0	0	0	0	0	0	0	0	0	0	0	1	0	2	1	0	1	0	3	7	6	7	3	1	1	2
OTU2051	0	0	0	0	0	0	0	0	0	0	0	0	0	0	0	1	0	0	0	0	0	0	0	0	0	0	0	0	0	0
OTU2052	0	0	4	12	7	1	3	1	1	1	11	4	4	4	0	0	0	0	0	0	0	0	0	0	0	0	0	0	0	0
OTU2053	5	0	0	0	0	3	3	1	0	2	19	0	2	8	0	0	0	0	0	0	1	0	1	0	0	0	0	0	0	2
OTU2054	0	0	0	0	0	0	0	0	0	0	0	0	0	1	0	0	0	0	0	0	0	0	0	0	0	0	0	0	0	0
OTU1740	0	0	0	0	0	0	0	0	0	0	0	0	0	0	1	0	0	0	0	0	0	0	1	2	1	0	0	0	0	0
OTU1742	0	0	0	0	0	0	0	0	0	0	0	0	0	0	0	0	0	0	0	0	0	0	0	0	0	3	0	1	0	0
OTU2058	0	0	0	0	0	0	0	0	1	1	0	1	0	0	0	0	1	0	0	0	0	6	0	0	0	0	0	0	0	0
OTU2059	0	0	0	0	0	0	3	0	0	0	0	0	0	0	0	0	0	0	0	0	0	0	0	0	0	0	0	0	0	0
OTU1749	0	0	0	0	0	0	0	1	0	0	0	0	1	0	0	0	0	0	0	0	0	0	0	0	0	0	0	0	0	0
OTU1748	0	0	0	0	0	0	0	0	0	0	0	0	0	0	330	289	221	186	332	306	237	310	195	321	321	351	343	288	211	243
OTU1987	0	0	0	0	0	0	0	0	0	0	0	0	0	0	0	0	0	0	0	0	0	0	0	0	0	0	0	3	0	1
OTU1986	0	0	0	0	0	0	0	0	0	0	0	0	0	0	0	0	0	0	0	0	0	0	0	0	0	0	0	0	1	0
OTU2290	2	0	0	3	12	8	8	1	1	2	7	4	6	9	0	0	0	0	3	0	0	0	0	1	0	0	0	0	1	0
OTU2291	0	0	0	0	0	10	0	0	0	0	0	0	0	0	0	0	0	0	0	0	0	0	0	0	0	0	0	0	0	0
OTU2296	0	0	0	0	0	0	0	0	0	0	0	0	0	0	0	0	0	0	0	0	0	0	0	0	2	0	0	0	0	0
OTU2297	0	0	0	0	0	0	0	0	0	0	0	0	0	0	0	0	0	0	0	0	1	6	0	0	0	0	0	0	0	0
OTU1981	1	0	0	0	2	0	0	0	0	0	2	0	0	0	0	0	0	0	0	0	0	0	0	0	0	0	0	0	1	0
OTU2295	0	0	0	0	0	1	0	5	0	0	0	0	0	0	0	0	0	0	0	0	0	0	0	0	0	0	0	0	0	0
OTU2298	0	0	0	0	0	0	0	0	0	0	0	0	0	0	0	0	0	0	0	0	0	0	0	0	0	2	0	0	0	0
OTU2299	0	0	1	0	1	0	0	2	0	0	0	0	0	0	0	0	0	0	0	0	0	0	0	0	0	0	0	0	0	0
OTU1989	0	0	0	0	0	0	0	0	0	0	0	0	0	0	0	0	0	0	0	0	0	0	1	0	0	0	0	0	0	0
OTU1988	0	0	0	0	0	0	0	0	0	0	0	0	0	0	5	1	2	5	3	3	6	4	4	5	2	4	6	0	3	5
OTU198	0	0	0	0	0	0	0	0	0	0	0	0	0	0	1	0	0	0	2	0	0	0	0	0	0	0	0	0	2	0
OTU199	0	0	0	0	0	0	0	0	0	0	0	0	0	0	0	0	0	12	0	0	0	0	0	0	0	0	0	0	0	0
OTU196	0	0	0	0	0	0	0	0	0	0	0	0	0	0	1	1	0	3	2	0	3	0	2	0	0	0	0	0	0	0
OTU197	0	0	0	0	0	0	0	0	0	0	0	0	0	0	0	0	0	0	0	0	0	0	0	0	0	0	27	0	0	0
OTU194	0	4	0	0	0	0	0	0	0	0	0	0	0	0	1026	1273	1023	2377	1074	1132	1425	1188	378	224	646	317	336	248	249	272
OTU195	0	0	0	0	0	0	0	0	0	0	0	0	0	0	0	0	1	0	1	0	0	0	2	6	3	7	5	8	2	0
OTU192	0	0	0	0	0	0	0	0	0	0	0	0	0	0	0	0	0	0	0	2	2	0	0	2	0	0	0	2	0	1
OTU193	0	0	0	0	0	0	0	0	0	0	0	0	0	0	0	0	0	0	0	0	0	0	0	1	0	0	0	0	0	0
OTU190	0	0	0	0	0	0	0	0	0	0	0	0	0	0	21	20	39	43	24	14	21	27	5	2	7	2	3	12	5	1
OTU191	0	0	0	0	0	0	0	0	0	0	0	0	0	0	0	2	3	1	0	0	0	5	1	2	3	1	0	1	0	0
OTU1408	0	0	0	0	0	0	0	0	0	0	0	0	0	0	0	0	0	0	0	0	0	0	0	0	2	0	0	0	0	0
OTU1409	0	0	0	0	0	0	0	0	0	0	0	0	0	0	0	0	0	0	0	0	0	0	0	0	0	1	0	0	0	0
OTU1402	0	0	0	0	0	0	0	0	0	0	0	0	0	0	0	0	0	0	0	0	0	0	0	0	0	1	0	0	0	0
OTU1403	0	0	0	0	0	0	0	0	0	0	0	0	0	0	0	6	25	0	0	0	0	0	0	9	113	0	0	0	2	0
OTU1401	0	0	0	0	0	0	0	0	0	0	0	0	0	0	0	1	0	1	0	0	0	0	0	0	0	0	0	0	2	0
OTU1406	0	0	0	0	0	0	0	0	0	0	0	0	0	0	0	0	0	0	0	0	0	0	1	0	0	0	0	0	0	0
OTU1404	0	0	0	0	0	0	1	0	0	0	0	0	0	0	0	0	0	0	0	0	0	0	0	0	0	0	0	0	0	0
OTU996	0	0	0	0	0	0	0	0	0	0	0	0	0	0	0	0	0	0	0	0	0	0	0	0	1	0	0	0	0	0
OTU997	0	0	0	0	0	0	0	0	0	0	0	0	0	0	0	0	0	0	0	0	0	0	6	0	0	0	0	9	0	1
OTU994	4	0	0	0	0	0	1	0	0	0	0	0	0	0	0	0	0	0	0	0	0	0	0	0	0	0	0	0	0	0
OTU995	0	0	0	0	0	0	0	0	0	0	0	0	0	1	0	0	0	0	0	0	0	0	0	0	0	0	0	0	0	0
OTU992	42	4	8	4	6	1	1	32	69	21	26	8	7	9	0	0	0	0	3	0	0	0	0	0	1	13	3	2	11	2
OTU993	0	0	0	0	0	0	0	0	0	0	0	0	0	0	0	0	0	0	0	0	0	0	0	0	0	0	0	0	1	0
OTU990	0	0	0	0	0	0	0	0	0	0	0	0	0	0	0	0	8	0	4	1	5	4	4	1	0	10	0	0	4	7
OTU991	0	0	0	0	0	0	0	0	0	0	0	0	0	0	0	0	0	0	0	3	0	0	0	162	4	0	19	0	0	0
OTU998	0	0	0	0	0	0	0	0	0	0	0	0	0	0	0	0	0	0	0	0	0	0	0	0	0	0	0	0	3	0
OTU999	0	0	0	0	0	0	0	0	0	0	0	0	0	0	1	0	0	0	0	0	2	0	5	0	0	2	0	0	13	0
OTU2188	5	63	84	58	92	139	183	33	54	107	166	159	196	322	0	0	1	1	36	30	4	19	0	0	10	14	27	0	6	37
OTU2189	0	0	0	0	0	0	0	0	0	0	0	0	0	0	0	0	0	0	0	0	0	0	0	0	0	0	0	0	16	0
OTU2186	0	1	0	0	0	0	0	0	0	0	0	0	0	0	0	0	0	0	0	0	0	0	0	0	0	0	0	0	0	0
OTU2187	4	6	9	7	15	10	21	3	9	11	12	17	17	18	0	0	1	0	1	0	0	1	0	0	2	2	0	0	1	0
OTU2184	1144	46	27	11	1	3	0	5096	1396	169	43	16	1	6	0	5	68	2	6	0	0	1	6	5	2	4	1	8	0	1
OTU2185	3	0	1	6	1	21	38	3	4	6	12	7	6	78	0	0	0	8	9	0	0	0	0	0	0	0	0	0	1	0
OTU2182	0	0	0	1	0	0	0	0	1	0	1	0	0	0	0	0	0	0	0	0	0	5	0	0	0	1	0	0	0	0
OTU2183	0	0	0	0	0	0	1	0	0	0	0	0	0	1	0	0	0	0	0	0	0	0	0	0	0	0	0	0	0	0
OTU2180	0	0	1	3	3	40	38	11	18	2	356	110	4	10	0	0	0	0	5	8	12	92	1	0	0	18	258	24	8	20
OTU2214	0	0	0	0	0	0	2	0	0	0	0	0	0	0	0	0	0	0	0	0	0	0	0	0	0	0	0	0	0	0
OTU1576	0	0	0	0	0	0	0	0	0	0	0	0	0	0	0	0	61	0	0	0	0	0	0	0	0	0	0	0	0	74
OTU1577	0	0	0	0	0	0	0	0	0	0	0	0	0	0	0	0	0	0	0	0	0	0	0	26	1	13	13	60	14	10
OTU1574	0	0	0	0	0	0	0	0	0	0	0	0	0	0	0	4	0	0	0	0	0	0	0	0	0	0	0	0	0	0
OTU1575	0	0	0	0	0	0	0	0	0	0	0	0	0	0	0	1	0	0	0	0	0	0	10	17	1	47	25	4	20	11
OTU1572	0	0	0	0	0	0	0	0	0	0	0	0	0	0	0	0	0	0	0	0	0	0	0	0	0	0	2	0	0	0
OTU1573	0	0	0	0	0	0	0	0	0	0	0	0	0	0	13	0	0	3	0	0	3	8	7	0	0	1	5	6	0	1
OTU1570	0	0	0	0	0	1	4	0	0	0	0	0	0	3	14	7	11	0	1	2	0	8	12	8	7	46	5	5	0	17
OTU1571	0	0	0	0	0	1	0	1	0	0	0	0	0	0	0	0	0	3	0	0	0	0	0	0	0	1	0	0	0	0
OTU1578	0	0	0	0	0	0	0	0	0	0	0	0	0	0	0	0	0	0	3	0	0	3	1	1	0	1	1	2	4	2
OTU1579	0	0	0	1	0	0	0	0	0	0	0	0	0	19	0	0	0	0	0	0	0	0	0	0	0	0	0	0	0	0
OTU2986	0	0	2	1	3	19	25	12	6	3	0	40	4	31	0	0	0	0	0	0	0	0	0	0	1	94	0	0	0	0
OTU2987	0	0	0	0	0	0	0	0	0	0	0	0	0	0	27	13	12	14	10	43	19	43	28	0	5	14	3	13	0	2
OTU2984	0	0	0	0	0	0	0	0	0	0	0	0	0	0	0	0	0	0	0	0	0	0	0	0	0	0	0	8	0	5
OTU2985	0	0	0	0	0	0	0	0	0	0	0	0	0	0	0	0	0	0	0	0	0	0	0	0	9	0	0	0	5	0
OTU2982	0	0	0	0	0	0	0	0	0	0	0	0	0	0	0	0	0	0	0	0	0	0	0	4	0	0	0	0	0	0
OTU2983	0	0	0	0	0	0	0	0	0	0	0	0	0	0	0	0	0	0	0	0	6	0	0	0	0	22	4	0	0	4
OTU2980	0	0	0	0	0	0	0	0	0	0	0	0	0	0	78	220	115	206	105	162	144	132	0	59	18	58	45	52	94	59
OTU2981	0	0	0	0	0	0	0	0	0	0	0	0	0	0	13	0	0	0	5	4	3	1	4	0	0	0	11	0	0	7
OTU2988	0	0	0	0	0	0	0	0	1	0	0	0	0	0	0	0	0	0	0	0	0	0	0	0	0	0	0	0	0	0
OTU1860	0	0	0	0	0	0	0	0	0	0	0	0	0	0	0	8	11	10	9	9	2	9	0	0	0	0	0	0	0	0
OTU588	0	0	0	0	0	0	0	0	0	0	0	0	0	0	0	0	0	0	0	0	0	0	0	0	0	0	2	0	0	0
OTU2872	0	0	0	0	0	0	0	1	1	1	0	0	0	0	0	0	0	0	0	0	0	0	0	0	0	0	0	0	0	0
OTU2873	0	0	0	0	0	0	0	0	0	0	0	0	0	0	0	0	0	3	0	0	0	0	10	2	1	11	15	0	19	0
OTU2870	0	0	0	0	0	0	0	0	0	0	0	0	0	0	22	20	4	9	3	35	7	12	0	10	0	5	13	4	15	1
OTU2871	0	0	0	0	0	0	0	22	0	1	0	1	0	8	0	0	1	0	0	0	0	0	0	0	0	0	0	0	0	0
OTU2876	0	0	0	0	0	0	0	0	0	0	0	0	0	0	1	0	0	0	0	0	0	0	0	0	0	0	1	0	0	0
OTU2877	459	624	1067	1922	665	640	302	1487	175	580	270	106	71	100	2	21	70	1	238	74	74	19	6	29	92	133	91	52	26	0
OTU2874	0	0	0	0	0	0	0	0	0	0	0	0	0	0	0	1	0	0	1	1	0	1	0	0	0	0	0	1	0	1
OTU580	0	0	0	0	0	0	0	0	0	0	0	0	0	0	0	0	3	0	1	0	0	0	0	0	0	0	0	0	0	0
OTU2878	0	0	0	0	0	0	0	0	0	0	0	0	0	0	0	0	0	0	0	0	0	0	1	0	0	0	1	0	0	3
OTU2128	0	0	0	0	0	0	0	0	0	0	0	0	0	0	0	3	2	0	5	4	0	0	0	1	0	0	0	2	0	12
OTU2728	0	0	0	0	0	0	0	0	0	0	0	0	0	0	0	0	0	0	0	0	0	0	31	0	0	1	0	3	0	23
OTU2729	0	0	0	0	0	0	0	0	0	0	0	0	0	0	0	0	0	0	1	0	0	0	0	1	0	0	0	1	0	0
OTU2722	0	0	0	0	0	0	0	0	0	0	0	0	0	0	0	0	0	0	0	0	0	0	0	0	0	0	1	0	0	0
OTU2723	0	0	0	0	0	0	0	0	0	0	0	0	0	0	1	0	0	0	0	0	0	0	0	0	0	0	0	0	0	1
OTU2720	0	0	0	0	1	0	0	0	0	0	0	0	0	0	0	0	0	0	0	0	0	0	0	0	0	0	0	0	0	0
OTU2721	0	0	0	0	0	0	0	0	0	0	0	0	0	0	0	0	0	0	0	0	0	0	0	0	0	0	0	1	0	1
OTU2726	0	0	0	0	0	0	0	0	0	0	0	0	0	0	1	0	1	0	0	0	0	0	1	0	1	1	0	4	0	0
OTU2727	0	0	0	0	0	0	0	0	0	0	0	0	0	0	0	0	0	0	0	0	0	0	0	0	0	1	0	0	0	0
OTU2724	0	0	0	1	0	0	0	0	0	0	0	0	0	0	0	0	0	0	0	0	0	0	0	0	0	0	0	0	0	0
OTU2725	0	0	0	0	0	0	0	0	0	0	0	5	0	0	0	0	0	0	0	0	0	0	0	0	0	0	0	0	0	0
OTU1199	0	0	0	0	0	0	0	0	0	0	0	0	0	0	0	0	0	0	0	0	0	1	0	0	0	0	0	0	0	0
OTU2019	0	0	0	0	0	0	0	0	0	0	0	0	0	0	0	0	0	0	0	0	0	5	0	0	0	0	0	0	0	0
OTU1194	0	0	0	0	0	0	0	0	0	0	0	0	0	0	0	0	0	0	0	0	0	0	0	1	2	6	0	3	0	1
OTU1195	0	0	0	0	0	0	0	0	0	0	0	0	0	0	0	0	3	0	0	0	0	0	0	0	0	0	0	0	0	0
OTU1196	0	0	0	0	0	0	0	0	0	0	0	0	0	0	0	0	1	0	0	0	0	0	52	28	29	31	20	24	66	227
OTU1197	0	0	0	0	0	0	0	0	0	0	0	0	0	0	0	0	0	1	0	0	0	0	0	2	1	1	0	2	1	1
OTU1190	0	0	0	0	0	0	0	0	0	0	0	0	0	0	0	1	0	0	0	0	0	0	0	0	0	0	0	0	0	0
OTU1191	0	0	0	0	0	0	0	0	0	0	0	0	0	0	7	0	3	0	0	0	2	4	0	0	0	1	0	0	0	0
OTU1192	0	0	0	0	0	0	0	0	0	0	0	0	0	0	4	6	3	2	1	0	4	0	0	0	0	0	0	0	0	0
OTU1193	0	0	0	0	0	0	0	0	0	0	0	0	0	0	0	0	0	0	0	0	0	0	2	0	0	0	0	0	0	0
OTU1716	0	0	0	0	0	0	0	0	0	0	0	0	0	0	0	0	0	1	0	0	0	0	0	0	0	0	0	0	0	0
OTU1358	0	0	0	0	0	0	0	0	0	0	0	0	0	0	0	1	0	0	0	1	0	0	0	0	0	0	0	0	0	0
OTU1359	0	0	0	0	0	0	0	0	0	0	0	0	0	0	9	16	12	13	6	14	9	5	10	7	3	5	14	6	9	8
OTU1356	0	0	0	0	0	0	0	0	0	0	0	0	0	0	1	2	3	4	2	1	3	3	1	3	0	0	2	0	1	3
OTU1357	0	0	0	0	0	0	0	0	0	0	0	0	0	0	0	0	0	0	0	0	1	1	0	0	0	0	0	0	0	3
OTU1354	0	0	0	0	0	0	0	0	0	0	0	0	0	0	14	10	5	4	12	9	1	13	6	9	4	5	6	13	0	3
OTU1355	0	0	1	0	0	0	6	0	0	0	0	0	0	0	0	0	0	0	0	0	6	0	0	0	0	0	0	0	0	0
OTU1352	0	0	0	0	0	0	0	0	0	0	0	0	0	0	0	0	0	0	0	0	0	0	0	0	0	4	0	0	0	0
OTU1714	0	0	0	0	0	0	0	0	0	0	0	0	0	0	0	0	0	0	0	0	0	0	0	0	5	0	0	0	0	0
OTU1350	0	0	0	0	0	0	0	0	0	0	0	0	0	0	0	0	0	0	0	0	0	0	15	0	0	0	0	0	0	0
OTU1351	0	0	0	0	0	0	0	0	0	0	0	0	0	0	0	7	0	0	0	1	0	0	0	0	0	0	0	0	0	0
OTU2616	0	0	0	0	0	0	1	0	0	0	0	0	0	2	0	0	0	0	0	0	0	0	0	0	0	0	0	0	0	0
OTU2617	1	0	0	0	0	0	0	0	0	0	0	0	0	0	1640	1095	419	452	441	507	336	266	318	648	80	85	438	259	520	218
OTU2614	1	0	0	0	0	0	0	0	0	0	0	0	0	1	0	0	0	0	0	0	0	0	0	0	2	0	0	0	0	0
OTU1715	0	0	0	0	0	0	0	1	0	0	0	0	0	0	0	0	0	0	0	0	0	0	0	0	0	0	0	0	0	0
OTU2612	0	0	0	0	0	0	0	0	0	0	0	0	0	0	0	0	0	0	1	1	0	0	0	0	0	0	0	0	0	0
OTU2613	0	0	0	0	0	0	0	0	0	0	0	0	0	0	102	64	7	0	0	3	0	0	0	0	0	0	56	0	2	0
OTU2611	0	0	0	0	0	0	0	0	0	0	0	0	0	0	0	0	0	3	0	0	0	0	0	0	0	0	0	0	0	0
OTU2618	0	0	0	0	0	0	0	0	0	0	0	0	0	0	0	0	0	0	0	0	2	1	0	0	0	0	0	0	0	0
OTU1713	0	0	0	0	0	0	0	0	0	0	0	0	0	0	51	66	27	39	5	9	13	27	4	0	1	1	0	7	0	0
OTU459	7	0	0	0	0	0	0	9	0	0	0	0	0	0	0	0	0	0	0	0	0	0	0	0	0	0	0	0	0	0
OTU2502	0	0	0	0	0	0	0	0	0	0	0	0	0	0	0	0	0	0	0	0	7	0	0	0	0	1	0	0	0	0
OTU2500	0	0	0	0	0	0	0	0	0	0	0	0	0	0	9	5	11	2	0	2	0	1	8	24	9	23	7	17	7	10
OTU2501	4	4	4	2	12	8	12	24	10	2	4	5	10	15	0	0	5	0	14	0	0	0	0	1	10	0	38	0	0	0
OTU2506	0	0	0	0	0	0	1	5	0	0	0	0	0	0	0	0	0	0	0	0	0	0	0	0	0	0	0	0	0	0
OTU2507	0	0	0	0	0	0	2	0	0	1	4	0	1	0	0	0	0	0	0	0	0	0	0	0	0	0	0	0	0	0
OTU2504	0	0	0	0	0	0	0	0	0	0	0	0	0	0	22	9	9	14	13	0	4	7	24	7	0	1	10	9	0	3
OTU2505	0	0	0	0	0	0	0	0	0	0	0	0	0	0	98	148	67	147	32	60	115	94	42	38	19	33	13	5	17	31
OTU955	0	0	0	0	0	0	0	0	0	0	0	0	0	0	0	0	0	0	0	0	0	0	0	0	0	0	0	3	0	0
OTU2508	0	0	0	0	0	2	0	0	0	0	0	0	0	1	0	0	0	0	0	0	0	0	0	0	0	0	0	0	0	0
OTU2509	0	0	0	0	1	0	0	0	0	0	0	0	0	0	0	0	0	0	0	0	0	0	0	0	0	0	0	0	0	0
OTU3059	0	0	0	0	0	0	0	0	0	0	0	0	0	0	0	0	0	0	0	0	0	0	0	0	0	0	0	3	0	0
OTU3058	0	0	0	0	2	2	12	4	0	2	0	0	0	8	0	1	0	2	11	0	0	3	5	7	33	9	5	7	0	2
OTU3053	0	0	0	0	0	0	0	0	0	0	0	0	0	0	0	0	0	2	0	0	0	1	0	0	0	0	0	0	0	0
OTU3052	0	0	0	0	0	0	0	0	0	0	0	0	0	0	0	2	0	0	0	1	0	0	0	0	0	0	0	0	2	0
OTU3051	0	0	0	0	0	0	0	0	0	0	0	0	0	0	0	0	0	0	0	0	0	0	0	0	0	1	0	0	0	0
OTU3057	0	0	0	0	0	0	0	0	0	0	0	0	0	0	0	0	0	0	0	0	0	0	0	0	0	6	0	0	0	0
OTU3056	0	0	0	0	0	0	0	0	0	0	0	0	0	0	2	0	0	0	0	0	0	2	0	1	0	1	0	0	0	0
OTU3055	0	0	0	0	0	0	0	0	0	0	0	0	0	0	0	16	0	0	0	0	5	0	0	0	0	4	0	0	8	0
OTU3054	1	0	0	0	0	2	12	1	3	0	1	0	1	5	0	0	1	5	2	0	0	0	0	0	21	6	6	0	0	0
OTU2401	0	0	0	0	0	0	0	0	0	0	0	0	0	0	0	0	0	0	0	0	0	0	2	0	0	0	0	0	0	0
OTU1978	0	0	0	0	0	0	0	0	0	0	0	0	0	0	0	0	0	0	0	0	0	0	0	0	0	0	0	1	0	0
OTU519	0	0	0	0	0	0	0	0	0	0	0	0	0	0	2	5	6	7	4	7	5	4	6	2	3	4	0	5	2	0
OTU1972	0	0	0	0	0	0	0	0	0	0	0	0	0	0	0	0	0	0	0	0	0	2	0	0	0	0	0	0	0	0
OTU457	0	0	0	0	0	0	0	0	0	0	0	0	0	0	2	0	0	0	0	2	1	0	0	0	0	0	0	0	0	0
OTU1970	0	8	6	4	7	5	4	0	8	12	18	8	4	10	0	0	0	0	2	0	0	45	0	3	1	2	2	0	6	0
OTU1971	0	0	0	0	0	0	0	0	0	0	2	0	0	0	18	345	657	114	117	252	171	228	30	2947	723	747	760	1032	906	726
OTU1976	0	0	0	0	0	0	0	1	0	0	0	0	0	0	0	0	0	0	0	0	0	0	0	0	0	0	0	0	0	0
OTU1974	0	0	0	0	0	0	0	0	0	0	0	0	0	0	0	0	0	0	0	0	0	0	2	0	0	1	0	0	0	0
OTU1975	0	0	0	0	0	0	0	0	0	0	0	0	0	0	0	0	0	0	0	0	0	0	0	0	0	1	0	0	0	0
OTU3130	0	0	0	0	0	0	0	0	0	0	0	0	0	0	0	0	0	0	0	0	0	2	0	0	0	0	0	0	0	0
OTU3131	0	0	0	0	0	0	0	0	0	0	0	0	0	0	0	0	0	0	0	0	0	0	0	0	0	0	0	0	0	1
OTU3133	1	0	0	0	0	0	1	0	0	0	0	0	0	0	0	0	0	0	0	0	0	0	0	0	0	0	0	0	0	0
OTU3134	0	0	0	0	0	0	0	0	0	0	0	0	0	0	2	1	0	0	0	1	0	1	1	0	0	0	0	0	1	2
OTU3137	0	0	0	0	0	0	0	0	0	0	0	0	0	0	19	35	42	44	36	12	50	7	6	24	10	8	5	13	32	23
OTU3139	0	0	0	0	0	0	0	0	0	0	0	0	0	0	0	0	0	0	0	0	1	0	0	0	0	0	0	0	0	0
OTU567	0	0	0	0	0	0	0	0	0	0	0	0	0	0	0	0	3	2	2	0	3	3	0	0	0	0	0	0	0	0
OTU566	0	0	0	0	0	0	0	2	0	0	0	0	0	0	0	0	0	0	0	0	0	0	0	0	0	0	0	0	0	0
OTU565	0	0	0	0	0	0	0	0	0	0	0	0	0	0	2	0	0	0	0	0	1	0	0	0	0	3	0	0	0	0
OTU564	0	0	0	0	0	0	0	0	0	0	0	0	0	0	2	42	51	20	50	112	192	102	0	18	4	30	24	27	18	15
OTU563	0	0	0	0	0	0	0	0	0	0	56	0	15	1	0	0	0	0	0	0	0	0	0	0	0	108	13	6	3	79
OTU562	0	0	0	0	0	0	0	0	0	0	0	0	0	0	0	0	0	0	0	0	0	0	0	1	0	2	0	0	0	0
OTU561	0	0	0	0	0	0	0	0	0	0	0	0	0	0	0	0	0	0	0	0	0	0	1	9	5	56	15	24	3	36
OTU560	0	0	0	0	0	0	0	0	0	0	0	0	0	0	0	0	0	0	0	0	0	0	0	0	1	1	0	0	0	0
OTU2476	0	0	3	8	19	10	9	0	0	11	10	17	10	19	0	0	0	0	0	0	0	0	0	0	0	0	0	0	0	0
OTU2477	0	0	0	0	0	1	0	0	0	0	0	0	0	0	0	0	0	0	0	0	0	0	0	0	0	0	0	0	0	0
OTU2475	0	0	0	1	0	1	0	0	0	0	0	0	0	0	0	0	0	0	0	0	0	0	0	0	0	0	0	0	0	0
OTU2472	0	0	1	0	0	0	0	0	0	0	0	0	0	0	0	0	0	0	6	0	0	0	0	0	0	0	0	0	0	0
OTU569	0	0	0	0	0	0	0	0	0	0	0	0	0	0	1	0	0	0	0	0	0	0	0	0	0	0	0	0	0	0
OTU568	0	0	0	0	0	0	0	0	0	0	0	0	0	0	0	3	9	5	4	10	2	0	0	0	0	0	0	0	0	0
OTU217	0	0	0	0	0	0	0	0	0	0	0	0	0	0	0	0	0	0	0	1	0	0	0	0	0	0	0	0	0	0
OTU969	0	0	0	0	0	0	0	0	0	0	0	0	0	0	0	0	0	0	48	0	0	0	0	0	0	0	0	0	0	96
OTU968	0	0	0	0	0	0	0	0	0	0	0	0	0	0	0	0	0	0	0	0	0	1	0	0	0	0	0	3	0	0
OTU219	0	0	0	0	0	0	0	0	0	0	0	0	0	0	0	0	0	0	0	1	1	0	0	0	0	0	0	0	0	0
OTU218	0	0	0	0	0	0	0	0	0	0	0	0	0	0	0	0	0	0	6	0	0	0	30	1	5	25	2	14	11	0
OTU748	0	0	0	0	0	0	0	0	0	0	0	0	0	0	0	0	0	0	0	0	0	0	1	0	0	0	1	13	0	0
OTU747	0	0	0	0	0	0	0	3	0	0	0	0	0	0	0	0	0	0	0	0	0	0	0	0	0	0	0	0	0	0
OTU746	0	0	0	0	0	0	0	0	0	0	0	0	0	0	0	5	3	0	0	0	0	0	0	0	0	0	0	0	0	0
OTU745	0	0	0	0	0	0	0	0	0	0	0	0	0	0	5	0	0	2	3	7	0	16	0	0	0	1	4	1	25	0
OTU960	0	0	0	0	0	0	0	0	0	0	0	0	0	0	0	0	0	0	0	0	18	0	0	0	0	0	0	0	0	0
OTU211	0	0	0	0	0	0	0	0	0	0	0	0	0	0	0	0	0	0	0	0	0	0	25	10	5	8	4	6	11	10
OTU210	0	0	0	0	0	0	0	0	0	0	0	0	0	0	4	1	1	2	3	0	1	3	17	22	15	10	15	29	11	20
OTU965	0	0	0	0	0	0	0	0	0	0	0	0	0	0	0	0	6	0	0	0	0	0	0	0	10	0	0	2	0	0
OTU740	0	0	0	0	0	0	0	0	0	0	0	0	0	0	1	0	0	11	3	0	1	3	0	0	0	1	0	3	3	0
OTU691	0	0	0	0	0	0	0	0	0	0	0	0	0	0	1	0	0	0	0	0	0	0	0	0	1	0	0	0	0	0
OTU690	0	0	0	0	0	0	0	0	0	0	0	0	0	0	0	0	1	1	0	0	0	2	0	0	0	0	0	0	0	0
OTU693	0	0	0	0	0	0	0	0	0	0	0	0	0	0	0	1	4	0	0	1	0	0	0	0	0	0	0	0	0	0
OTU692	0	0	0	0	0	0	0	0	0	0	0	0	0	0	0	4	0	0	0	0	1	0	0	0	0	0	0	0	2	0
OTU695	0	0	0	0	0	0	0	0	0	0	0	0	0	0	0	0	0	0	0	2	1	0	0	0	0	2	0	0	0	0
OTU3229	0	0	0	0	0	0	0	0	0	0	0	0	0	0	0	3	0	3	1	5	5	6	1	4	1	6	1	1	1	1
OTU697	0	0	0	0	0	0	0	0	0	0	0	0	0	0	0	0	0	0	0	1	0	0	0	0	0	0	0	0	0	0
OTU696	0	0	0	0	0	0	0	0	0	0	0	0	0	0	0	0	1	0	0	1	0	0	0	0	0	0	0	0	0	0
OTU3224	0	0	0	0	0	0	0	0	0	0	0	0	0	0	11	11	0	4	6	30	0	9	0	0	0	1	13	6	0	4
OTU3225	0	0	0	0	0	0	0	0	0	0	0	0	0	0	0	0	17	0	0	0	0	0	0	0	2	0	2	0	0	0
OTU3226	0	0	0	0	0	0	0	0	0	0	0	0	0	0	56	68	78	143	37	39	50	32	19	29	19	33	88	38	45	40
OTU3227	1	0	0	0	0	0	0	1	4	1	0	1	0	0	0	0	0	0	0	0	0	0	0	0	0	0	1	0	0	0
OTU3220	0	0	0	0	0	0	0	0	0	0	0	0	0	0	45	55	67	57	92	58	158	123	37	94	63	42	66	107	119	56
OTU3221	0	0	0	0	0	0	0	0	0	0	0	0	0	0	45	48	33	34	14	24	23	15	11	16	44	26	41	8	11	36
OTU3222	0	0	0	0	0	0	0	0	0	0	0	0	0	0	0	0	0	0	0	0	0	0	0	0	0	0	1	0	0	0
OTU3223	0	0	0	0	0	0	0	0	0	0	0	0	0	0	258	0	5	3	0	0	0	0	3	0	0	0	20	0	0	5
OTU361	0	0	0	0	0	0	0	0	0	0	0	0	0	0	19	18	12	12	9	11	9	8	25	12	14	48	46	15	23	17
OTU360	0	0	0	0	0	0	0	0	0	0	0	0	0	0	3	0	14	3	3	0	2	1	6	4	9	13	3	7	6	18
OTU363	0	0	0	0	0	0	0	0	0	0	0	0	0	0	0	0	0	0	0	0	0	0	8	0	0	0	0	0	0	0
OTU362	0	0	0	0	0	0	0	0	0	0	0	0	0	0	0	0	0	0	0	0	1	0	0	2	1	0	0	0	0	0
OTU364	0	0	0	0	0	0	0	0	0	0	0	0	0	0	0	4	0	0	0	0	0	1	0	0	0	0	0	0	0	0
OTU367	0	0	0	0	0	0	0	0	0	0	0	0	0	0	0	0	0	0	0	0	0	0	0	0	2	0	0	0	0	0
OTU366	0	0	0	0	0	0	0	0	0	0	0	0	0	0	0	0	0	0	0	0	0	0	0	0	0	1	0	2	0	4
OTU369	0	0	0	0	0	0	0	0	0	0	0	0	0	0	0	0	0	0	0	0	0	0	0	0	0	0	0	0	0	3
OTU228	0	0	0	0	0	0	0	0	0	0	0	0	0	0	0	0	0	0	0	0	0	0	1	0	0	0	0	0	0	0
OTU229	0	0	0	0	0	0	0	0	0	0	0	0	0	0	0	0	0	0	0	0	0	0	0	0	0	2	0	0	0	0
OTU738	0	0	0	0	0	0	0	0	0	0	0	0	0	0	0	0	0	0	0	0	0	0	7	0	0	0	0	2	0	0
OTU1752	0	0	0	0	0	0	0	0	0	0	0	0	0	0	15	9	1	62	24	0	0	14	49	52	13	17	219	43	0	0
OTU1753	0	0	0	0	0	0	0	0	0	0	0	0	0	0	0	0	0	0	0	0	0	0	0	0	0	0	0	0	0	8
OTU1750	0	0	0	0	0	0	0	0	0	0	0	0	0	0	0	0	0	0	0	0	0	0	3	0	0	1	0	0	0	0
OTU739	0	0	0	0	0	0	0	0	0	0	0	0	0	0	0	0	0	0	0	0	0	0	0	0	0	1	0	0	0	3
OTU1756	0	0	0	0	0	0	0	0	0	0	0	0	0	0	0	0	0	0	0	0	0	0	0	3	0	0	0	0	0	0
OTU1754	0	0	2	0	0	0	0	0	0	0	0	0	0	0	0	0	0	0	0	0	0	0	0	0	0	0	0	0	0	0
OTU1755	0	0	0	0	0	0	0	0	0	0	0	0	0	0	1	0	1	0	0	2	2	0	0	1	1	6	0	2	0	2
OTU2065	0	0	0	0	0	0	0	0	0	0	0	0	0	0	0	0	0	0	0	0	0	5	0	3	0	0	0	0	0	0
OTU2064	5	2	1	1	4	3	1	2	4	1	5	6	4	8	0	0	0	0	0	0	0	0	0	0	0	0	0	0	0	0
OTU2067	0	0	0	1	0	0	0	0	0	0	1	0	0	0	0	0	0	0	0	0	0	0	0	0	0	0	0	0	0	0
OTU1759	0	0	0	0	0	0	0	0	0	0	0	0	0	0	1	0	0	0	0	0	0	0	0	0	6	0	0	0	0	0
OTU2060	0	0	0	1	0	0	0	0	2	1	1	0	0	0	0	0	0	0	0	0	0	8	0	0	0	2	0	0	0	0
OTU2062	0	0	0	0	0	0	0	0	0	0	0	0	0	1	0	0	0	0	0	0	0	0	0	0	0	0	0	0	0	0
OTU1994	0	3	1	0	0	0	0	0	0	0	0	0	0	0	0	0	0	0	0	0	0	0	0	0	0	0	0	0	0	0
OTU1995	0	0	1	7	1	3	8	2	3	4	6	16	10	14	0	0	1	0	0	0	1	0	0	0	0	0	0	0	1	0
OTU1996	0	0	0	0	0	0	0	0	0	0	0	0	0	0	5	2	0	2	0	0	0	0	9	0	0	5	13	12	2	13
OTU1997	0	0	0	0	0	0	0	0	0	0	0	0	0	0	0	0	0	0	0	0	0	0	0	2	0	0	0	0	6	0
OTU1990	0	0	0	0	0	0	0	0	0	0	0	0	0	0	2	0	0	0	2	0	3	0	13	0	0	0	0	0	5	2
OTU1991	0	0	0	0	0	0	0	0	0	0	0	0	0	0	0	1	0	4	2	1	0	4	5	0	0	0	0	0	0	0
OTU2269	0	0	0	0	0	0	0	0	0	0	0	0	0	0	107	49	46	12	11	31	50	53	78	154	118	103	178	148	261	129
OTU2268	821	920	1631	2017	1105	209	183	830	982	566	299	114	54	41	0	0	537	21	166	77	16	0	1	180	128	345	15	25	38	3
OTU2267	0	0	0	0	0	0	0	0	0	0	0	0	0	0	0	0	1	0	0	0	0	0	0	0	81	0	0	0	0	0
OTU2266	0	0	0	0	0	0	0	0	0	0	0	0	0	0	34	20	16	20	16	24	15	20	6	5	6	25	20	2	9	1
OTU2265	0	0	0	0	0	0	0	0	0	0	0	0	0	0	2	2	0	5	1	0	7	5	0	3	4	2	7	0	1	0
OTU2264	0	0	0	0	0	0	0	0	0	0	0	0	0	0	46	14	12	28	21	22	24	2	7	13	16	38	108	46	0	5
OTU2263	0	0	0	0	0	0	0	0	0	0	0	0	0	0	112	69	82	79	73	98	81	109	34	44	29	35	33	43	73	56
OTU2261	0	0	0	0	0	0	0	0	0	0	0	0	0	0	0	0	0	0	0	0	0	1	0	0	0	0	1	0	0	0
OTU2260	0	0	0	0	0	0	0	0	0	0	0	0	0	0	31	23	15	27	16	20	22	18	6	18	12	59	22	26	31	29
OTU732	0	0	0	0	0	0	0	0	0	0	0	0	0	0	0	8	0	0	0	8	0	0	0	8	4	1	0	0	2	0
OTU189	0	0	0	0	0	0	0	0	0	0	0	0	0	0	4	3	2	0	0	1	3	0	0	0	0	0	0	0	0	0
OTU188	0	0	0	0	0	0	0	0	0	0	0	0	0	0	0	0	0	2	0	0	0	0	0	0	0	0	0	0	0	0
OTU221	0	0	0	0	0	0	0	0	0	0	0	0	0	0	0	0	0	0	0	0	0	0	1	1	0	0	0	0	0	2
OTU185	0	0	0	0	0	0	0	0	0	0	0	0	0	0	0	0	0	0	0	0	0	0	0	0	0	0	1	0	0	0
OTU184	0	0	0	0	0	0	0	0	0	0	0	0	0	0	3	1	0	3	2	1	5	0	0	0	0	1	2	0	2	0
OTU187	0	0	0	0	0	0	0	0	0	0	0	0	0	0	0	0	0	0	0	0	0	0	0	1	0	0	0	0	0	0
OTU186	0	0	0	0	0	0	0	0	0	0	0	0	0	0	0	0	0	0	0	0	0	0	0	0	0	0	0	0	1	0
OTU181	0	0	0	0	0	0	0	0	0	0	0	0	0	0	0	6	0	0	1	0	0	0	0	0	0	0	0	0	14	0
OTU180	0	0	0	0	0	0	0	0	0	0	0	0	0	0	0	0	0	3	0	1	6	5	0	0	1	0	0	10	23	8
OTU183	0	0	0	0	0	0	0	0	0	0	0	0	0	0	0	0	0	0	0	1	0	0	0	0	0	0	0	0	0	0
OTU182	0	0	0	0	0	0	0	0	0	0	0	0	0	0	0	0	0	0	0	2	0	0	0	0	0	0	0	0	0	0
OTU223	0	0	0	0	0	0	0	0	0	0	0	0	0	0	1	0	7	2	2	6	2	3	1	3	0	5	5	5	4	5
OTU736	0	0	0	0	0	0	0	0	0	0	0	0	0	0	0	0	0	0	0	0	0	0	0	0	1	0	0	0	0	0
OTU1346	0	0	0	0	0	0	0	0	0	0	0	0	0	0	1	0	3	0	2	2	0	3	1	2	1	0	2	0	0	1
OTU737	0	0	0	0	0	0	0	0	0	0	0	0	0	0	0	0	2	0	0	0	0	0	0	0	0	0	0	0	0	0
OTU226	0	0	0	0	0	0	0	0	0	0	0	0	0	0	2	0	0	0	0	0	0	0	0	0	0	0	0	0	0	0
OTU863	0	0	0	0	0	0	0	0	0	0	0	0	0	0	5	0	0	0	0	0	0	0	0	0	0	0	0	0	0	0
OTU984	0	0	0	0	0	0	0	0	0	0	0	0	0	0	0	0	0	0	1	0	0	0	0	0	0	0	0	0	0	0
OTU986	0	0	0	0	0	0	0	0	0	0	0	0	0	0	4	1	13	0	7	1	6	6	0	0	0	3	0	0	0	0
OTU981	0	0	0	0	0	0	0	0	0	0	0	0	0	0	0	0	0	0	1	0	0	1	0	0	0	0	0	0	0	0
OTU980	34	20	32	9	1	6	1	28	113	37	2	2	3	0	0	0	3	0	12	0	0	0	0	0	0	6	0	0	0	0
OTU983	0	0	0	0	0	0	0	0	0	0	0	0	0	0	411	0	0	0	0	0	0	0	0	0	0	0	0	0	0	0
OTU982	0	0	0	0	0	0	0	0	0	0	0	0	0	0	0	0	0	0	0	3	0	0	0	0	0	0	0	0	0	0
OTU989	0	0	0	0	0	0	0	0	0	0	0	0	0	0	0	0	0	0	0	0	0	0	1	1	0	0	0	0	0	0
OTU988	0	0	0	0	0	0	0	0	0	0	0	0	0	0	0	0	0	0	0	0	0	0	0	0	0	2	0	0	0	2
OTU1503	0	0	0	0	0	0	0	0	0	0	0	0	0	0	0	0	0	0	0	0	0	0	0	0	0	1	0	0	0	0
OTU1502	0	0	0	0	0	0	0	0	0	0	0	0	0	0	0	0	0	0	0	0	0	0	0	0	0	1	0	0	0	0
OTU1501	0	0	0	0	0	0	0	0	0	0	0	0	0	0	1	0	0	0	0	0	0	0	0	0	0	0	0	0	0	0
OTU1500	0	0	0	0	0	0	0	0	0	0	0	0	0	0	2	26	11	0	86	2	4	6	89	219	262	175	203	411	235	157
OTU1507	0	0	0	0	0	0	0	0	0	0	0	0	0	0	0	0	4	7	6	0	0	6	4	2	0	2	2	3	6	2
OTU1506	0	0	0	0	0	0	0	0	0	0	0	0	0	0	0	0	0	0	0	0	0	0	0	0	1	0	0	0	0	0
OTU1505	0	0	0	0	0	0	0	0	0	0	0	0	0	0	0	0	0	0	0	0	0	0	0	0	0	6	0	1	0	0
OTU1504	0	0	0	0	0	0	0	0	2	0	0	0	0	0	0	0	0	0	0	0	0	0	0	0	0	0	0	0	0	0
OTU1509	0	0	0	0	0	0	0	0	0	0	0	0	0	0	0	0	0	0	0	0	0	0	0	0	0	0	8	0	0	0
OTU1508	0	0	0	0	0	0	0	2	0	0	0	0	0	0	0	0	0	0	0	0	0	0	0	0	0	0	0	0	0	0
OTU435	0	0	0	0	0	0	0	0	0	0	0	0	0	0	0	0	0	0	0	0	0	0	0	0	0	0	0	1	0	0
OTU1917	0	0	0	1	0	0	1	0	2	0	0	0	0	0	0	0	0	0	0	0	0	0	0	0	0	0	0	0	0	0
OTU2087	0	0	0	0	0	0	0	0	0	0	1	0	0	1	0	0	0	0	0	0	0	0	0	0	0	0	0	0	0	0
OTU2086	0	0	0	0	0	0	0	0	0	0	0	0	0	0	0	0	0	0	0	0	0	0	17	0	0	0	0	2	0	4
OTU2082	0	0	0	0	0	1	0	0	0	0	0	0	0	0	0	0	0	0	0	0	0	0	0	0	0	0	0	0	0	0
OTU2080	0	0	0	0	1	2	1	0	1	0	5	2	2	2	0	0	0	0	1	0	0	0	0	0	0	0	0	0	0	0
OTU2089	0	0	0	0	0	0	0	0	0	0	0	0	0	0	0	0	0	0	7	1	2	6	17	22	15	28	5	32	24	10
OTU2088	0	0	0	0	0	0	0	0	0	0	0	0	1	0	0	0	0	0	0	0	0	0	0	0	0	0	0	0	0	0
OTU3219	0	0	0	0	0	1	0	0	0	0	0	0	0	0	0	0	0	0	0	0	0	0	0	0	0	0	0	0	0	0
OTU2316	0	0	0	0	0	0	0	0	0	0	1	0	0	0	0	0	0	0	0	0	0	0	0	0	0	0	0	0	0	0
OTU1219	0	0	0	0	0	0	0	0	0	0	0	0	0	0	4	0	0	0	0	0	0	0	0	0	0	0	0	0	0	0
OTU1218	0	0	0	0	0	0	0	0	0	0	0	0	0	0	0	0	0	0	0	0	0	0	0	1	0	0	0	0	0	0
OTU1217	0	0	0	0	0	0	0	0	0	0	0	0	0	0	4	0	0	0	0	0	0	0	2	3	0	2	0	0	0	3
OTU1216	0	0	0	0	0	0	0	0	0	0	0	0	0	0	0	0	0	0	4	0	0	0	0	0	0	0	0	0	0	0
OTU1215	0	0	0	0	0	0	0	0	0	0	0	0	0	0	20	21	9	14	15	10	18	19	11	18	12	6	16	10	9	17
OTU1214	0	0	0	0	0	0	0	0	0	0	0	0	0	0	28	39	40	37	44	34	49	72	104	144	103	128	116	152	126	200
OTU1213	0	0	0	0	0	0	0	0	0	0	0	0	0	0	8	0	0	0	0	0	0	0	0	0	0	0	0	0	0	0
OTU1211	0	0	0	0	0	0	0	0	0	0	0	0	0	0	0	102	18	36	11	11	10	8	0	30	6	4	10	34	0	6
OTU2889	0	0	0	0	0	0	0	0	0	0	0	0	0	0	0	0	0	0	0	0	0	0	0	1	0	0	0	0	0	0
OTU2888	0	0	0	0	0	0	0	0	0	0	1	0	0	0	0	0	0	0	0	0	0	0	0	0	0	0	0	0	0	0
OTU2886	18	2	1	0	11	16	9	19	11	1	15	0	1	5	0	2	8	13	9	32	0	0	2	19	50	41	3	17	0	0
OTU2885	0	0	0	0	0	0	0	0	0	0	0	0	0	0	0	0	0	0	1	0	0	0	0	0	0	0	0	0	0	0
OTU2882	0	0	0	0	0	0	0	0	0	0	0	0	0	0	0	0	0	1	0	1	0	0	0	0	0	0	0	0	0	0
OTU2881	0	0	0	0	0	0	0	0	0	0	0	0	0	0	1	0	4	0	0	0	1	0	0	1	0	0	0	0	0	0
OTU2880	0	0	0	0	0	0	0	0	0	0	0	0	0	0	0	0	0	0	0	0	1	0	0	0	0	0	0	0	0	0
OTU2002	0	0	0	0	0	0	0	0	0	0	0	0	0	0	0	0	3	0	0	0	0	0	0	0	0	2	0	0	0	0
OTU2927	0	0	0	0	0	0	0	0	0	0	0	0	0	0	0	0	0	0	0	0	0	0	0	0	0	1	0	0	0	0
OTU3216	0	0	0	0	0	0	0	0	1	0	0	0	0	0	0	0	0	0	0	0	0	0	0	0	0	0	0	0	0	0
OTU1329	0	0	0	0	0	0	0	0	0	0	0	0	0	0	0	0	0	0	0	0	0	0	0	0	0	4	0	0	4	0
OTU1328	0	0	0	0	0	0	0	0	0	0	0	0	0	0	0	1	1	1	2	1	2	1	0	1	1	3	3	1	1	0
OTU1323	0	0	0	0	0	0	0	0	0	0	0	0	0	0	7	6	3	7	3	0	9	9	3	7	3	3	7	7	6	2
OTU1322	0	0	0	0	0	0	0	0	0	0	0	0	0	0	3	6	5	3	0	4	1	2	0	3	0	6	1	6	1	6
OTU1321	0	0	0	0	0	0	0	0	0	0	0	0	0	0	0	0	0	0	0	0	0	0	0	0	0	2	0	0	0	0
OTU1320	0	0	0	0	0	0	0	0	0	0	0	0	0	0	1	0	1	1	0	2	1	0	0	0	0	1	0	1	1	0
OTU1327	0	0	0	0	0	0	0	0	0	0	0	0	0	0	1	4	2	3	2	2	1	2	0	0	1	2	1	2	2	2
OTU2000	5	19	27	67	55	95	76	14	20	40	49	121	100	132	0	0	3	0	58	0	0	4	1	0	8	3	2	1	0	0
OTU1325	0	0	0	0	0	0	0	0	0	0	0	0	0	0	1	4	3	5	3	3	1	1	1	3	0	1	3	4	2	3
OTU1324	0	0	0	0	0	0	0	0	0	0	0	0	0	0	0	0	0	0	0	0	0	0	0	1	0	0	0	0	0	0
OTU2663	0	0	0	0	0	0	0	0	0	0	0	0	0	0	0	0	0	0	0	0	0	0	2	0	0	0	0	0	0	0
OTU2285	0	0	0	0	0	1	0	0	1	0	0	0	0	0	0	0	0	0	0	0	0	0	0	0	0	0	0	0	0	0
OTU2661	0	0	0	0	0	0	0	0	0	0	0	0	0	0	1	0	1	0	0	0	1	1	0	0	0	0	1	0	0	0
OTU2660	0	0	0	0	0	0	0	0	0	0	0	0	0	0	0	0	0	0	0	0	0	0	19	0	0	0	0	6	0	0
OTU2666	0	0	0	0	0	0	0	0	0	0	0	0	0	0	0	0	0	0	0	0	0	0	1	0	0	0	0	0	0	0
OTU2665	0	0	0	0	0	0	0	0	0	0	0	0	0	0	0	3	0	0	0	0	0	0	0	0	0	0	0	0	0	0
OTU2664	0	0	0	0	0	0	0	0	0	0	0	0	0	0	0	0	0	0	0	0	0	0	1	0	0	0	0	0	0	0
OTU2669	0	0	0	0	0	0	0	0	0	0	0	0	0	0	0	0	0	0	1	0	0	0	0	0	0	0	0	0	0	0
OTU2668	0	0	0	0	0	0	0	0	0	0	0	0	0	0	0	0	1	0	0	0	0	0	0	0	0	0	0	0	0	0
OTU426	0	0	0	0	0	0	0	0	0	0	0	0	0	0	0	0	0	0	0	3	0	0	0	0	0	0	0	0	0	0
OTU424	0	0	0	0	0	0	0	0	0	0	0	0	0	0	0	0	0	0	0	0	0	0	0	1	0	0	0	0	0	0
OTU357	0	0	0	0	0	0	0	0	0	0	0	0	0	0	20	19	9	20	5	18	8	7	19	15	19	11	16	18	13	12
OTU422	0	0	0	0	0	0	0	0	0	0	0	0	0	0	9	9	1	9	1	8	9	2	0	0	0	0	0	0	0	3
OTU351	0	0	0	0	0	0	0	0	0	0	0	0	0	0	0	7	0	0	3	0	0	2	0	0	0	0	0	1	0	0
OTU1037	0	0	0	0	0	0	0	0	0	0	0	0	0	0	0	0	0	0	0	0	0	0	0	0	7	0	0	1	1	4
OTU1036	0	0	0	0	0	0	0	0	0	0	0	0	0	0	0	0	0	0	0	0	0	0	0	3	0	0	0	0	0	0
OTU1035	0	0	0	0	0	0	0	0	0	0	0	0	0	0	0	0	0	0	0	0	0	0	0	1	0	0	0	0	0	0
OTU1034	0	0	0	0	0	0	0	0	0	0	0	0	0	0	0	0	0	0	0	0	0	0	0	0	0	0	0	1	0	0
OTU1033	0	0	0	0	0	0	0	0	0	0	0	0	0	0	0	0	0	0	0	0	0	0	0	0	3	1	0	0	0	0
OTU1032	0	0	0	0	0	0	0	0	0	0	0	0	0	0	102	0	0	0	0	0	0	0	0	0	0	0	0	0	0	0
OTU1031	0	0	0	0	0	0	0	0	0	0	0	0	0	0	135	0	0	0	0	0	0	1	0	0	0	0	0	0	0	0
OTU1030	0	0	0	0	0	0	0	0	0	0	0	0	0	0	0	0	0	0	0	0	0	0	0	0	2	0	0	0	0	0
OTU421	0	0	0	0	0	0	0	0	0	0	0	0	0	0	0	0	0	0	0	0	0	0	0	0	6	4	0	0	0	0
OTU1039	0	0	0	0	0	0	1	0	0	0	0	0	0	0	0	0	0	0	0	0	0	0	0	0	0	0	0	0	0	0
OTU1038	0	0	0	0	0	0	0	0	0	0	0	0	0	0	0	0	0	0	0	0	0	0	0	0	0	2	0	0	0	0
OTU1384	0	0	0	0	0	0	0	0	0	0	0	1	0	0	0	0	0	0	0	0	0	0	0	0	0	0	0	0	0	0
OTU3048	0	3	3	5	2	2	1	0	0	4	1	0	0	0	0	0	0	0	0	0	0	0	0	0	0	0	0	0	0	0
OTU3049	0	0	0	0	0	0	0	0	0	0	0	0	0	0	0	0	0	0	0	0	0	0	0	0	0	1	0	0	0	0
OTU3040	0	0	0	0	0	0	0	0	0	0	0	0	0	0	1	12	8	5	1	11	1	0	3	0	8	4	8	7	17	8
OTU3041	24	0	0	0	1	1	2	0	0	0	0	0	0	0	60	102	170	111	143	89	147	147	11	19	12	31	31	31	132	37
OTU3042	0	0	0	0	0	0	0	5	0	0	0	0	0	0	0	0	0	0	0	0	0	0	0	0	0	0	0	0	0	0
OTU3043	0	0	0	0	0	0	3	0	0	0	0	0	0	0	0	0	0	0	0	0	0	0	0	0	0	0	0	0	0	0
OTU3044	5	2	0	0	0	9	8	8	2	0	0	1	0	4	784	670	679	536	563	751	703	763	782	944	984	936	887	971	1063	1106
OTU3045	0	0	1	0	0	1	0	0	0	0	1	0	0	3	0	0	0	0	0	0	0	0	0	0	0	0	0	0	0	0
OTU3047	0	0	0	0	0	0	0	0	0	0	0	0	0	0	0	0	0	0	0	0	0	1	0	0	0	0	0	0	0	0
OTU3108	0	0	0	0	0	0	0	0	0	0	0	0	0	0	0	0	0	0	0	1	0	0	0	0	0	0	0	0	0	0
OTU3105	0	0	0	0	0	0	0	1	0	0	0	0	0	0	0	0	0	0	0	0	0	0	0	0	0	0	0	0	0	0
OTU3104	0	0	0	0	0	0	0	0	0	0	0	0	0	0	18	51	6	8	5	8	25	6	0	7	2	9	5	1	2	5
OTU3107	0	0	0	0	0	0	0	0	0	0	0	0	0	0	1	0	0	0	1	2	3	1	0	2	3	2	8	8	2	1
OTU3106	0	0	0	0	0	0	0	0	0	0	0	0	0	0	0	0	0	0	0	0	0	0	0	0	0	0	0	3	0	0
OTU3101	0	0	0	0	0	0	0	0	0	0	0	0	0	0	97	88	49	60	56	65	99	93	20	31	34	88	43	58	47	42
OTU3100	4	0	0	0	0	0	0	0	0	0	0	0	0	0	0	0	0	4	1	1	3	0	0	0	0	1	0	0	0	2
OTU3103	0	0	0	0	0	0	0	0	0	0	0	0	0	0	0	0	0	0	0	0	0	0	0	0	0	1	0	0	0	0
OTU3102	0	0	0	0	0	0	0	0	0	0	0	0	0	0	0	0	0	0	0	0	0	0	0	0	1	0	0	0	0	0
OTU512	0	0	0	0	0	0	0	0	0	0	0	0	0	0	548	582	369	346	342	499	455	484	251	357	312	417	433	380	485	483
OTU513	0	0	0	0	0	0	0	0	0	0	0	0	0	0	0	0	0	0	0	0	0	0	2	0	0	1	0	0	0	0
OTU2409	0	0	0	0	0	0	0	0	0	0	0	0	0	0	0	0	0	0	0	0	0	0	0	0	0	0	0	7	0	0
OTU2408	0	0	0	0	0	0	0	0	0	0	0	0	0	0	0	0	0	0	0	0	0	0	0	0	0	0	0	0	0	1
OTU516	79	11	10	2	1	0	0	69	59	9	1	1	0	2	0	9	7	0	2	0	0	0	0	1	0	5	6	3	0	0
OTU517	0	0	0	0	0	0	0	0	0	0	0	0	0	0	5	0	0	0	3	0	0	0	0	0	0	0	0	0	0	0
OTU514	0	0	0	0	0	0	0	3	0	0	0	0	0	0	0	0	0	0	0	0	0	0	0	0	0	0	0	0	0	0
OTU515	0	0	0	0	0	0	0	0	0	0	0	0	0	0	0	0	0	0	0	0	0	2	0	0	0	0	1	0	0	0
OTU2403	0	0	1	0	2	0	0	0	0	0	1	5	2	0	0	0	0	0	0	0	0	0	0	0	0	0	0	0	0	0
OTU2402	0	0	0	0	1	0	0	2	2	0	0	0	0	0	0	0	0	0	0	0	0	0	0	0	0	0	0	0	0	0
OTU518	0	0	0	0	0	0	0	0	0	0	0	0	0	0	2	0	0	1	0	0	0	0	0	0	0	0	0	0	1	0
OTU2400	1	1	0	0	2	16	17	0	0	0	0	2	0	1	0	0	0	0	0	2	0	5	0	0	0	0	0	0	0	0
OTU2407	0	0	2	0	0	0	0	0	0	2	0	1	1	0	0	0	0	0	0	0	0	0	0	0	0	0	0	0	0	0
OTU2406	0	1	0	1	0	0	0	0	0	0	0	0	0	0	0	0	0	0	0	0	0	0	0	0	0	0	0	0	0	0
OTU2405	0	0	0	0	0	0	0	0	0	0	0	2	0	1	0	0	0	0	0	0	0	0	0	0	0	0	0	0	0	0
OTU2404	0	1	0	0	1	0	0	0	0	0	0	0	0	0	0	0	0	0	0	0	0	0	0	0	0	0	0	0	0	0
OTU909	0	0	0	0	0	0	0	0	0	0	0	0	0	0	0	0	0	0	0	0	0	0	0	0	0	0	0	0	4	0
OTU908	0	0	0	0	0	0	0	0	0	0	0	0	0	0	0	0	1	0	0	0	0	0	0	0	0	0	0	0	0	0
OTU1693	0	0	0	0	0	5	0	0	0	0	0	0	0	0	0	0	0	0	0	0	0	0	0	0	0	1	0	0	0	0
OTU1692	0	0	0	0	2	1	0	0	0	0	0	0	0	0	5	1	1	2	5	3	1	1	0	2	4	1	1	1	1	2
OTU1691	0	0	0	0	0	0	0	0	0	0	0	0	0	0	98	161	341	55	44	99	518	157	72	164	31	20	78	5	1	50
OTU1697	0	0	0	0	0	0	0	0	0	0	0	0	0	0	0	0	0	0	0	1	0	0	0	1	0	5	3	1	0	0
OTU1696	0	0	0	0	0	0	0	0	0	0	0	0	0	0	0	1	2	0	4	0	0	0	0	0	0	0	2	0	2	0
OTU1695	1	0	0	0	3	34	2	0	0	0	0	0	1	0	21	32	21	20	25	28	19	20	20	25	19	15	14	16	26	13
OTU1694	0	0	0	0	2	3	1	0	0	0	0	0	0	0	0	0	0	0	2	0	0	2	0	0	0	6	0	0	1	0
OTU220	0	0	0	0	0	0	0	0	0	0	0	0	0	0	1	4	0	0	0	0	4	0	0	0	0	0	0	0	0	1
OTU733	0	0	0	0	0	0	0	1	0	0	0	0	0	0	0	0	0	0	0	0	0	0	0	0	0	0	0	0	0	0
OTU730	0	0	0	0	0	0	0	0	0	0	0	0	0	0	0	27	4	5	0	0	0	5	0	0	0	0	0	0	0	0
OTU1698	0	0	0	0	0	0	0	0	0	0	0	0	0	0	1	1	5	1	0	1	0	0	2	8	3	0	2	4	1	0
OTU225	0	0	0	0	0	0	0	0	0	0	0	0	0	0	0	0	0	0	0	0	0	0	0	0	0	0	0	0	1	0
OTU734	0	0	0	0	0	0	0	0	0	0	0	0	0	0	0	0	0	0	0	0	0	0	0	0	4	0	2	0	0	0
OTU735	0	0	0	0	0	0	0	4	0	0	0	0	0	0	0	0	2	0	0	0	0	0	0	0	0	0	0	0	0	0
OTU907	0	0	0	0	0	0	0	0	0	0	0	0	0	0	0	0	0	0	0	1	1	0	1	0	0	0	0	0	0	0
OTU2315	0	0	0	1	0	1	0	0	0	0	0	0	0	0	0	0	0	0	0	0	0	2	0	0	0	0	0	0	0	0
OTU2314	0	0	0	0	0	0	0	5	0	0	0	0	0	0	0	0	0	0	0	0	0	0	0	0	0	0	0	0	0	0
OTU2313	3	0	0	0	0	0	0	18	7	0	0	0	0	0	0	0	0	0	0	0	0	0	0	0	0	0	0	0	0	0
OTU2312	5	0	0	1	0	0	0	35	5	1	0	0	0	0	0	0	0	0	0	0	0	0	0	0	0	0	0	0	0	0
OTU2310	0	0	0	0	0	0	0	0	1	0	0	0	0	0	0	0	0	0	0	0	0	0	0	0	0	0	0	0	0	0
OTU3210	0	0	0	0	0	0	0	0	0	0	0	0	0	0	0	0	0	0	0	0	0	0	0	0	0	0	0	0	1	0
OTU3213	0	1	0	0	0	0	0	0	0	1	0	0	0	2	0	0	0	0	0	0	0	0	0	0	0	0	0	0	1	0
OTU3214	0	0	0	0	0	0	0	0	0	0	0	0	0	0	0	0	0	1	0	0	0	0	0	0	0	3	2	5	0	0
OTU2319	1	0	0	0	0	0	0	4	0	0	0	0	0	0	0	0	0	0	0	0	0	0	0	0	0	0	0	0	0	0
OTU2318	7	0	0	0	0	0	0	23	2	0	0	0	0	0	0	0	0	0	0	0	0	0	0	0	0	0	0	0	0	0
OTU358	0	0	0	0	0	0	0	0	0	0	0	0	0	0	0	0	0	0	0	0	0	0	8	8	3	8	11	21	13	21
OTU359	0	0	0	0	0	0	0	0	0	0	0	0	0	0	0	0	0	0	0	0	0	0	0	0	0	0	0	0	1	0
OTU428	0	0	0	0	0	0	0	0	0	0	0	0	0	0	2	0	7	6	1	6	2	8	4	0	0	4	4	1	2	5
OTU429	0	0	0	0	0	0	0	0	0	0	0	0	0	0	0	0	0	0	0	0	0	0	0	0	0	0	0	0	0	2
OTU354	0	0	0	0	0	0	0	0	0	0	0	0	0	0	0	0	0	0	0	0	2	0	0	0	0	0	0	2	0	0
OTU355	0	0	0	0	0	0	0	0	0	0	0	0	0	0	0	13	8	12	2	3	11	10	0	6	5	14	12	13	10	3
OTU356	0	0	0	0	0	0	0	0	0	0	0	0	0	0	1	13	23	16	8	30	22	8	0	5	1	12	5	0	4	1
OTU425	0	0	0	0	0	0	0	0	0	0	0	0	0	0	0	0	3	0	0	0	0	0	0	2	1	2	2	1	6	1
OTU350	0	0	0	0	0	0	0	0	0	0	0	0	0	0	1	0	2	0	0	2	7	5	0	1	7	6	4	1	4	4
OTU423	0	0	0	0	0	0	0	0	0	0	0	0	0	0	0	10	6	0	3	6	4	0	0	0	0	1	3	1	0	4
OTU352	0	0	0	0	0	0	0	0	0	0	0	0	0	0	0	0	4	0	0	3	0	0	0	3	4	1	4	1	8	1
OTU353	0	0	0	0	0	0	0	0	0	0	0	0	0	0	2	0	0	0	0	3	0	3	0	0	0	0	0	0	0	0
OTU646	0	0	0	0	0	0	0	0	0	0	0	0	0	0	0	0	0	1	0	0	0	0	0	0	0	0	0	0	0	0
OTU647	0	0	0	0	0	0	0	0	0	0	0	0	0	0	13	8	4	0	4	0	1	2	0	1	4	0	0	0	0	2
OTU644	0	0	0	0	0	0	0	0	0	0	0	0	0	0	0	0	0	0	0	0	0	0	0	0	0	0	1	0	0	0
OTU645	0	0	2	0	0	0	0	0	1	1	0	0	0	0	0	0	0	0	0	0	0	0	0	0	1	0	0	0	0	0
OTU642	0	0	0	0	0	0	0	0	0	0	0	0	0	0	0	0	0	0	0	3	0	0	0	3	0	0	0	0	0	0
OTU643	0	0	0	0	0	0	0	0	0	0	0	0	0	0	9	10	7	6	11	0	4	3	4	0	1	0	0	0	0	0
OTU640	0	0	0	0	0	0	0	0	0	0	0	0	0	0	0	0	0	0	1	0	0	0	0	0	0	0	0	0	0	0
OTU641	1	0	0	0	0	0	0	8	2	0	0	0	0	0	0	0	0	0	0	0	0	0	0	0	0	0	0	0	0	0
OTU648	0	0	0	0	0	0	0	0	0	0	0	0	0	0	9	0	2	1	0	2	3	1	0	0	0	1	6	2	0	0
OTU649	0	0	0	0	0	0	0	0	0	0	0	0	0	0	0	0	0	0	0	0	0	0	26	96	27	18	78	44	65	21
OTU2079	0	1	0	0	0	2	2	0	0	1	2	2	0	3	0	0	0	0	0	0	0	0	0	0	0	0	0	0	0	0
OTU2072	0	0	0	0	0	0	1	0	1	0	0	1	0	0	0	0	0	0	0	0	0	4	0	0	0	0	0	0	0	0
OTU2073	0	0	0	1	0	0	1	0	0	0	0	0	0	0	0	0	0	0	0	0	0	0	0	0	0	0	0	0	0	0
OTU2071	0	5	2	2	3	0	1	1	10	4	3	5	3	2	0	0	1	0	0	0	0	34	0	1	0	5	1	0	0	0
OTU2076	0	0	0	0	0	0	0	0	0	0	0	0	0	0	0	0	0	0	0	0	0	0	0	0	0	0	1	0	0	0
OTU2074	0	0	0	1	0	0	0	0	0	1	0	0	0	0	0	0	0	0	0	0	0	0	0	0	0	0	0	0	1	0
OTU2075	0	0	0	0	1	0	0	0	0	0	0	0	0	1	0	0	0	0	0	0	0	0	0	0	0	0	0	0	0	0
OTU2278	0	0	0	0	0	0	0	0	0	0	0	0	0	0	0	15	0	6	4	0	0	0	2	0	0	2	0	0	0	3
OTU2279	0	1	0	0	0	0	1	0	0	0	0	0	0	0	0	0	0	0	0	0	0	0	0	0	0	0	0	0	0	0
OTU2274	0	0	0	0	0	1	0	1	0	0	0	2	0	0	0	0	0	0	0	0	0	0	0	0	0	0	0	0	0	0
OTU2275	0	0	0	0	0	0	0	0	0	0	0	0	0	0	0	11	58	0	0	0	0	0	0	0	0	0	2	0	0	0
OTU2276	0	0	0	0	0	0	0	0	0	0	0	0	0	0	0	0	0	0	0	1	0	0	0	0	0	0	0	0	0	0
OTU2271	0	0	0	0	0	0	0	0	0	0	0	0	0	0	0	0	1	0	0	0	0	0	13	0	0	0	1	0	0	0
OTU2273	0	0	0	0	0	0	0	9	0	0	0	0	0	0	0	0	0	0	0	0	0	0	0	0	0	0	0	0	0	10
OTU2359	0	0	0	0	0	0	0	0	0	0	0	0	0	0	0	0	0	0	0	0	0	0	21	0	0	0	0	0	0	0
OTU215	0	0	0	0	0	0	0	0	0	0	0	0	0	0	1	0	0	0	0	0	0	0	0	0	0	0	0	0	0	0
OTU2358	0	0	0	0	0	0	0	0	0	0	0	0	0	0	0	0	0	0	0	0	2	0	0	0	0	0	0	0	0	2
OTU2518	0	0	0	0	0	0	0	0	0	0	0	0	0	1	0	0	0	0	0	0	0	0	0	0	0	0	0	0	0	0
OTU214	0	0	0	0	0	0	0	0	0	0	0	0	0	0	0	0	0	0	0	0	0	0	2	0	0	0	0	0	0	0
OTU3288	0	0	0	0	0	0	0	0	0	0	0	0	0	0	0	0	0	0	0	0	0	0	2	0	0	0	0	0	0	0
OTU634	0	0	0	0	0	0	0	0	0	0	0	0	0	0	0	0	0	0	0	0	0	0	0	2	0	1	2	0	0	0
OTU2470	0	0	0	0	0	0	0	0	0	0	0	0	0	0	0	0	0	0	0	1	0	0	0	0	0	0	0	0	0	0
OTU1510	0	0	0	0	0	0	0	0	0	0	0	0	0	0	0	0	0	0	0	0	0	0	0	0	0	0	0	0	2	2
OTU1511	0	0	0	0	0	0	0	1	0	0	0	0	0	0	0	0	0	0	0	0	0	0	0	0	0	0	0	0	0	0
OTU1512	0	0	0	0	0	1	0	0	0	0	0	0	0	0	0	0	0	0	0	0	0	0	0	0	0	0	1	0	0	0
OTU1513	0	0	0	0	0	0	0	0	0	0	0	0	0	0	0	0	0	0	0	0	0	0	1	0	0	0	0	0	0	0
OTU1514	0	0	0	0	0	0	0	0	0	0	0	0	0	0	0	0	0	0	0	0	0	0	0	0	0	1	0	0	0	0
OTU1515	0	0	0	0	0	0	0	0	0	0	0	0	0	0	5	4	5	2	1	2	0	1	6	3	6	16	3	2	6	3
OTU1516	0	0	0	0	0	0	0	0	0	0	0	0	0	0	0	0	0	0	0	2	0	0	10	11	8	3	3	39	0	6
OTU1517	4	0	0	0	0	0	0	4	7	0	0	0	0	0	0	0	0	0	0	0	0	0	0	0	0	0	0	0	0	0
OTU1518	0	0	0	0	0	0	0	0	0	0	0	0	0	0	4	0	0	1	5	1	1	1	8	16	8	21	35	10	36	11
OTU1519	9	0	0	0	0	0	0	0	0	0	0	0	0	0	0	4	0	0	0	0	0	0	0	0	0	0	0	0	0	0
OTU3284	1	0	0	0	0	0	0	1	0	0	0	0	0	0	0	0	0	0	0	0	0	0	0	0	0	0	0	0	0	0
OTU3285	0	0	0	0	0	0	0	0	0	0	0	0	0	0	0	0	0	0	0	0	0	0	0	0	0	0	0	2	0	0
OTU216	0	0	0	0	0	0	0	0	0	0	0	0	0	0	0	2	0	0	0	3	1	1	1	0	0	1	0	0	0	0
OTU2095	0	0	0	1	0	0	0	0	0	0	0	0	0	0	0	0	0	0	0	0	0	0	0	0	0	0	0	0	0	0
OTU2097	0	0	0	0	0	0	0	0	0	0	0	0	0	1	0	0	0	0	0	0	0	0	0	0	0	0	0	0	0	0
OTU2090	0	0	0	0	0	0	1	0	0	0	0	1	0	0	0	0	0	0	0	0	0	0	0	0	0	0	0	0	0	0
OTU2091	0	0	0	0	0	0	0	0	0	0	1	0	0	0	0	0	0	0	0	0	0	0	0	0	0	0	0	0	0	0
OTU2092	0	0	0	0	0	0	1	0	0	0	0	1	0	0	0	0	0	0	0	0	0	0	0	0	0	0	0	0	0	0
OTU2093	0	1	1	0	0	0	0	0	0	0	0	0	1	1	0	0	0	0	0	0	0	0	0	0	0	0	0	0	0	0
OTU2099	1	0	0	1	2	1	0	0	0	0	0	1	0	0	0	0	0	0	0	0	0	0	0	0	1	0	0	0	0	0
OTU345	0	0	0	0	0	0	0	0	0	0	0	0	0	0	0	1	0	0	1	0	0	0	0	1	4	0	0	0	0	0
OTU1790	0	0	0	0	0	0	0	0	0	0	1	0	0	1	0	0	0	0	0	0	0	0	0	0	0	0	0	0	0	0
OTU243	0	0	0	0	0	0	0	0	0	0	0	0	0	0	0	0	0	0	0	0	0	0	0	0	1	0	0	0	0	0
OTU1208	0	0	0	0	0	0	0	0	0	0	0	0	0	0	0	0	0	0	0	0	0	0	0	0	0	3	6	0	0	0
OTU1209	0	0	0	0	0	0	0	0	0	0	0	0	0	0	0	0	0	0	0	0	0	0	3	0	0	0	0	0	0	0
OTU1204	0	0	0	0	0	0	0	0	0	0	0	0	0	0	3	0	3	0	1	6	0	0	10	0	1	2	3	0	1	2
OTU1206	0	0	0	0	0	0	0	0	0	0	0	0	0	0	0	0	0	17	0	0	0	0	0	0	0	0	0	0	0	0
OTU1207	0	0	0	0	0	0	0	0	0	0	0	0	0	0	0	0	0	0	0	0	0	0	0	0	0	0	0	7	0	0
OTU1200	0	0	0	0	0	0	0	0	0	0	0	0	0	0	0	0	0	0	0	0	0	0	0	0	0	1	0	0	0	0
OTU1201	0	0	0	0	0	0	0	1	0	0	0	0	0	0	0	0	0	0	0	0	0	0	0	0	0	0	0	0	0	0
OTU1202	3	1	0	1	0	2	0	0	0	0	0	0	0	0	2018	1944	1828	1919	1430	2052	1890	1966	1188	1649	1277	1914	1800	2349	2183	1965
OTU1203	0	0	0	0	0	0	0	0	0	0	0	0	0	0	0	2	0	6	10	0	0	1	0	0	0	0	0	5	4	4
OTU2898	0	0	1	1	1	12	9	0	3	0	1	2	8	14	0	0	0	0	0	0	0	0	0	0	0	0	0	0	0	0
OTU2899	0	0	0	0	0	0	1	0	0	0	0	0	0	0	0	0	0	0	0	0	0	0	0	0	0	0	0	0	0	0
OTU2894	0	0	0	0	0	1	0	0	0	0	0	0	0	0	0	0	0	0	0	0	0	0	0	0	0	0	0	0	0	0
OTU2890	0	0	0	0	0	0	0	0	0	0	0	0	0	0	0	0	0	0	0	0	1	1	1	0	0	0	0	0	1	0
OTU2891	0	0	0	0	0	0	0	0	0	0	0	0	0	0	0	0	0	0	0	0	0	0	16	0	0	1	0	1	2	1
OTU2892	1	0	0	0	0	0	0	0	0	0	0	0	0	0	0	0	0	0	0	0	0	0	0	0	0	0	0	0	0	0
OTU2893	0	0	0	0	0	0	0	0	0	0	0	0	0	0	0	0	0	0	0	1	0	0	0	0	0	0	0	0	0	0
OTU1338	0	0	0	0	0	0	0	0	0	0	0	0	0	0	2	0	0	0	0	0	0	0	0	0	0	0	5	0	0	0
OTU1339	0	0	0	0	0	0	0	0	0	0	0	0	0	0	2	2	1	0	4	1	1	2	0	1	0	1	0	1	2	1
OTU1330	0	0	0	0	0	0	0	0	0	0	0	0	0	0	0	2	0	0	4	1	4	0	0	3	1	0	1	0	0	2
OTU1331	0	0	0	0	0	0	0	0	0	0	0	0	0	0	0	0	0	0	0	0	0	0	0	0	0	0	0	0	0	1
OTU1332	0	0	0	0	0	0	0	0	0	0	0	0	0	0	5	10	14	17	5	8	12	12	3	3	11	11	2	11	11	8
OTU1333	0	0	0	0	0	0	0	0	0	0	0	0	0	0	0	0	1	0	0	0	0	0	0	0	0	0	0	1	0	0
OTU1334	0	0	0	0	0	0	0	0	0	0	0	0	0	0	0	0	0	0	0	0	0	0	3	0	0	0	0	0	0	0
OTU1335	0	0	0	0	0	0	0	0	0	0	0	0	0	0	0	0	0	0	0	0	0	0	7	6	3	3	10	1	1	12
OTU1336	0	0	0	0	0	0	0	0	0	0	0	0	0	0	3	1	3	1	1	2	2	3	1	1	2	3	2	2	1	1
OTU1337	0	0	0	0	0	0	0	0	0	0	0	0	0	0	3	2	6	2	4	4	4	4	1	6	1	4	5	13	4	3
OTU2672	0	0	0	0	0	0	0	0	0	0	0	0	0	0	1	0	0	0	1	2	1	1	0	0	0	0	1	1	0	0
OTU2674	0	0	0	0	0	0	0	0	0	0	0	0	0	0	1	0	0	0	0	0	0	0	0	0	0	0	0	0	0	0
OTU2675	0	0	1	0	0	0	0	0	0	1	0	0	0	0	0	0	0	0	0	0	0	0	0	0	0	0	0	0	0	0
OTU2676	0	0	0	0	0	1	0	0	0	0	0	0	0	0	0	0	0	0	0	0	0	0	0	0	0	0	0	0	0	0
OTU2677	0	0	0	0	0	0	0	0	0	0	0	0	0	0	1	0	0	0	0	0	0	0	0	0	0	0	0	0	0	0
OTU2678	0	0	0	0	0	0	0	0	0	0	0	0	0	0	89	207	89	106	113	138	81	152	139	174	211	210	222	253	135	408
OTU2679	0	0	0	0	0	0	0	0	0	0	0	0	0	0	237	61	76	115	43	91	31	37	69	64	43	11	30	20	61	19
OTU1024	0	0	0	0	0	0	0	0	0	0	0	0	0	0	0	0	0	0	0	0	0	0	0	0	0	1	1	0	0	0
OTU1026	0	0	0	0	0	0	0	0	0	0	0	0	0	0	0	0	0	0	0	0	5	0	0	0	0	0	0	0	1	0
OTU1027	0	0	0	0	0	0	0	0	0	0	0	0	0	0	0	8	0	2	6	0	1	0	0	0	0	2	6	0	0	3
OTU1020	0	0	0	0	0	0	0	0	0	0	0	0	0	0	0	0	5	0	0	0	0	0	0	3	8	0	0	0	0	0
OTU1021	0	0	0	0	0	0	0	0	1	0	0	0	0	0	0	2	0	0	0	0	0	0	0	0	0	0	0	0	0	0
OTU1022	0	0	0	0	0	0	0	0	0	0	0	0	0	0	0	0	0	0	0	0	0	0	0	0	0	0	1	0	0	0
OTU1028	0	0	0	0	0	0	0	0	0	0	0	0	0	0	0	36	32	29	29	25	32	11	7	22	27	35	5	19	13	26
OTU1734	2	0	0	1	0	3	0	0	1	0	0	1	0	1	0	0	0	0	1	0	1	0	1	0	2	0	0	2	0	0
OTU838	0	0	0	0	0	0	0	0	0	0	0	0	0	0	0	3	0	0	0	0	0	0	0	0	0	0	0	0	0	0
OTU3075	0	0	0	0	0	0	0	0	0	0	0	0	0	0	0	0	0	0	0	0	0	1	0	0	0	0	0	0	0	0
OTU3074	0	0	0	0	0	0	0	0	0	0	0	0	0	0	0	0	0	0	0	0	2	0	0	0	0	0	0	0	0	0
OTU3077	0	0	0	0	0	0	0	0	0	0	0	0	0	0	153	19	103	20	38	73	53	13	0	2	1	8	9	17	4	4
OTU3076	0	0	0	0	0	0	0	0	0	0	0	0	0	0	0	0	0	0	0	0	0	0	0	0	0	0	1	0	0	0
OTU3071	0	0	3	0	0	0	0	0	0	0	0	0	0	0	0	0	0	0	0	0	0	0	0	0	0	0	0	0	0	0
OTU3070	0	0	0	0	0	0	0	0	0	0	0	0	0	0	0	0	0	1	0	0	0	0	0	0	0	0	0	0	0	0
OTU3073	0	0	0	0	0	0	0	0	0	0	0	0	0	0	0	0	0	0	1	0	0	0	0	0	0	0	0	0	0	0
OTU3072	0	0	0	0	0	0	0	0	0	0	0	0	0	0	0	0	0	0	0	0	705	0	0	0	0	0	0	0	0	0
OTU3079	0	0	0	0	0	0	0	0	0	0	0	0	0	0	19	3	14	12	9	13	8	1	0	0	0	1	2	2	1	0
OTU3078	0	0	0	0	0	1	0	0	0	0	0	0	0	0	0	0	0	0	0	0	0	0	0	0	0	0	0	0	0	0
OTU29	0	0	0	0	0	0	0	0	0	0	0	0	0	0	0	0	0	0	0	6	0	0	0	0	0	0	0	0	3	1
OTU28	0	0	0	0	0	0	0	0	0	0	0	0	0	0	3	0	2	1	1	1	1	0	0	0	0	0	1	1	0	0
OTU25	0	0	0	0	0	0	0	0	0	0	0	0	0	0	0	0	0	0	0	0	1	0	0	0	0	0	0	0	0	0
OTU24	0	0	0	0	0	0	0	1	0	0	0	0	0	0	0	0	0	0	0	0	0	0	0	0	1	0	0	0	0	0
OTU27	0	0	0	0	0	0	0	0	0	0	0	0	0	0	0	0	0	0	0	0	2	0	0	0	0	0	0	0	0	0
OTU26	0	0	0	0	0	0	0	0	0	0	0	0	0	0	0	9	8	12	3	12	21	9	0	0	0	0	1	0	0	0
OTU21	0	0	0	0	0	0	0	0	0	0	0	0	0	0	0	0	0	0	0	0	0	0	0	0	0	1	0	0	0	0
OTU20	0	0	0	0	0	0	0	0	0	0	0	0	0	0	0	0	2	0	0	0	0	0	0	0	0	0	0	0	0	0
OTU23	0	0	0	0	0	0	0	0	0	0	0	0	0	0	0	0	0	0	0	0	0	0	0	0	0	0	1	0	0	0
OTU22	0	0	0	0	0	0	0	0	0	0	0	0	0	0	0	1	0	0	0	0	0	1	0	0	0	0	0	0	0	0
OTU831	0	0	0	0	0	0	0	0	0	0	0	0	0	0	4	0	0	1	0	0	0	0	0	0	0	0	0	0	0	0
OTU2005	1	0	0	0	0	0	0	0	0	0	0	0	0	0	0	0	0	0	0	0	0	0	0	0	0	0	0	0	0	0
OTU2004	0	0	0	0	0	0	0	0	0	0	2	0	0	0	0	0	0	0	0	0	0	0	0	0	0	0	0	0	0	0
OTU2003	0	0	0	0	0	0	0	0	0	0	0	0	0	0	0	1	0	0	0	0	0	0	0	0	1	0	0	0	0	0
OTU3118	0	0	0	0	0	0	0	0	0	0	0	0	0	1	0	0	0	0	0	0	0	0	0	0	0	0	0	0	0	0
OTU3119	0	0	0	0	0	0	0	0	0	0	0	0	0	0	0	0	0	0	0	0	0	0	0	0	3	0	0	0	0	0
OTU837	0	0	0	0	0	0	0	0	0	0	0	0	0	0	0	0	0	0	0	0	0	0	0	0	0	0	0	1	0	0
OTU3112	0	0	0	0	0	0	0	0	0	0	0	0	0	0	0	0	0	0	0	0	0	0	0	0	0	0	0	0	2	0
OTU3113	1	0	0	0	0	0	0	0	0	0	0	0	0	0	0	0	0	0	0	0	3	0	0	0	2	3	5	2	1	5
OTU3110	0	0	0	0	0	0	0	0	0	0	0	0	0	0	0	0	0	0	0	0	1	1	0	0	0	1	0	1	0	1
OTU3111	0	0	0	0	0	0	0	0	0	0	0	0	0	0	3	0	0	0	0	0	0	0	0	0	0	1	0	0	0	0
OTU3116	0	0	0	0	0	0	0	0	0	0	0	0	0	1	0	0	0	0	0	0	2	0	0	0	0	0	0	0	0	0
OTU3117	0	0	0	0	0	0	0	0	0	0	0	0	0	0	0	0	0	0	0	0	0	0	0	1	0	0	0	0	0	0
OTU3114	0	0	0	0	0	0	0	0	0	0	0	0	0	0	0	0	0	0	0	0	0	0	0	0	0	1	0	0	0	0
OTU3115	0	0	0	0	0	0	0	0	0	0	0	0	0	0	0	0	0	0	0	0	0	0	0	0	0	1	0	0	0	0
OTU501	0	0	0	0	0	0	0	0	0	0	0	0	0	0	77	115	71	145	54	72	76	109	24	46	35	21	19	37	35	13
OTU2419	0	0	0	0	0	0	0	0	0	0	0	0	0	0	32	44	10	9	20	14	7	44	17	0	2	4	2	19	0	0
OTU503	0	0	0	0	0	0	0	0	0	0	0	0	0	0	0	0	4	0	0	0	0	0	0	0	0	0	0	0	0	0
OTU502	0	0	0	0	0	1	65	0	0	0	0	1	1	10	55	270	71	63	81	59	105	97	35	55	69	199	162	280	46	196
OTU505	0	0	0	0	0	0	0	0	0	0	0	0	0	0	0	0	0	0	0	0	2	1	0	0	0	0	0	0	0	0
OTU504	0	0	0	0	0	0	0	0	0	0	0	0	0	0	0	0	0	0	0	0	2	0	0	0	0	0	0	0	0	0
OTU507	0	0	0	0	0	0	0	0	0	0	0	0	0	0	0	0	0	0	0	0	0	0	0	0	0	1	0	0	0	0
OTU506	0	0	0	0	0	0	0	0	0	0	0	0	0	0	3	0	5	0	0	2	0	2	0	1	0	0	0	1	0	0
OTU2410	14	0	0	0	0	0	0	45	9	4	1	0	0	0	0	0	1	0	0	0	0	0	0	0	0	0	0	0	0	0
OTU2411	3	0	0	0	9	3	2	1	2	0	3	7	3	4	0	0	0	0	0	0	0	0	0	0	0	0	0	0	0	0
OTU2412	0	13	11	9	16	3	6	1	8	5	44	69	44	6	0	0	0	1	0	0	0	0	0	0	0	0	0	2	0	0
OTU2413	0	0	0	0	0	0	0	0	0	0	0	0	0	1	0	0	0	0	0	0	0	0	0	0	0	0	0	0	0	0
OTU2414	64	23	1	2	9	12	15	29	21	12	9	8	4	6	1	1	4	5	0	10	4	0	1	0	0	0	0	0	5	1
OTU2415	0	0	0	0	0	1	0	0	0	0	0	0	0	0	0	0	0	0	0	0	0	0	0	0	0	0	0	0	0	0
OTU2416	0	6	0	0	4	23	10	8	4	1	3	3	0	0	175	220	191	119	95	136	133	140	152	221	220	294	260	328	300	238
OTU2653	0	0	0	0	0	0	0	0	0	0	0	0	0	1	0	0	0	0	0	0	0	0	0	0	0	0	0	0	0	0
OTU1680	0	0	0	0	0	0	0	0	0	0	0	0	0	0	0	0	0	1	0	0	0	0	0	0	0	0	0	0	0	0
OTU1682	0	0	0	0	0	0	0	0	0	0	0	0	0	0	1	5	6	3	2	5	2	3	1	2	1	1	0	1	0	1
OTU1683	5	11	1	1	246	1674	159	24	3	0	6	5	7	4	886	1236	1147	1085	1101	1181	1227	1152	969	914	786	1071	823	965	944	1065
OTU1684	0	0	0	0	0	1	0	0	0	0	0	0	0	0	3	0	0	0	1	1	1	2	1	0	0	0	0	0	1	3
OTU1686	0	0	0	0	1	0	0	0	0	0	0	0	0	0	1	0	0	1	0	0	0	0	0	0	0	0	0	0	0	1
OTU721	0	0	0	0	0	0	0	0	0	0	0	0	0	0	0	0	0	0	0	0	0	0	0	0	1	1	1	1	0	0
OTU720	0	0	0	0	0	0	0	0	0	0	0	0	0	0	80	74	40	35	54	38	42	48	73	61	60	123	107	112	188	122
OTU723	0	0	0	0	0	0	0	0	0	0	0	0	0	0	0	0	0	0	0	4	3	0	0	0	0	1	4	3	6	0
OTU722	0	0	0	0	0	0	0	0	0	0	0	0	0	0	0	0	0	0	0	0	0	0	0	1	0	1	1	2	0	0
OTU724	0	0	0	0	0	0	0	0	0	0	0	0	0	0	1	0	0	0	0	0	0	0	0	0	0	0	0	0	0	0
OTU727	0	0	0	0	0	0	0	0	0	0	0	0	0	0	0	0	0	0	0	0	0	3	0	0	0	0	0	0	0	0
OTU726	0	0	0	0	0	0	0	0	0	0	0	0	0	0	0	0	3	0	0	0	0	0	0	1	0	0	0	0	0	0
OTU3206	3	3	0	0	0	0	2	4	2	0	0	0	0	0	0	0	1	0	0	0	0	0	0	1	0	0	3	0	0	0
OTU3207	0	0	0	0	0	0	0	0	0	0	0	0	0	0	0	0	0	0	0	0	0	0	0	0	0	0	1	0	0	0
OTU3204	1	0	0	0	0	0	0	4	0	0	0	0	0	0	0	0	0	0	0	0	0	0	0	0	0	0	1	0	0	0
OTU3202	0	0	0	0	0	0	0	0	0	0	0	0	0	0	0	0	0	0	0	0	0	0	0	0	1	0	0	0	0	0
OTU3203	0	0	0	0	0	0	0	1	0	0	0	0	0	0	0	0	0	0	0	0	0	0	0	0	0	0	0	0	0	0
OTU3200	0	0	0	0	0	0	0	0	0	0	0	0	0	0	0	0	0	0	0	0	0	0	0	0	0	0	0	0	1	0
OTU3201	0	0	0	0	0	0	0	0	0	0	0	0	0	0	0	0	0	0	0	0	0	5	0	0	0	0	0	0	0	0
OTU3209	0	0	0	0	0	0	0	0	0	0	0	0	0	0	0	0	0	0	0	0	0	0	0	0	0	0	1	0	0	0
OTU2304	0	0	4	3	0	0	0	1	0	1	0	0	0	0	0	0	1	0	0	0	0	0	0	0	0	0	0	0	0	0
OTU2305	0	0	0	0	1	0	0	0	0	0	0	0	0	0	0	0	0	0	0	0	0	0	0	0	0	0	0	0	0	0
OTU2306	2	0	0	0	0	0	0	6	1	0	0	0	0	0	0	0	0	0	0	0	0	0	0	0	0	0	0	0	0	0
OTU2307	0	0	0	0	0	0	0	0	0	0	0	0	0	0	0	0	0	0	0	0	0	0	0	0	4	0	0	0	0	0
OTU2300	0	1	24	4	1	2	0	0	2	0	0	0	0	0	0	0	0	0	15	0	0	0	0	0	0	0	0	0	0	0
OTU2301	0	0	0	0	0	0	0	0	0	0	0	0	0	0	0	0	0	0	0	0	0	1	0	0	0	0	0	0	0	1
OTU2302	0	0	0	0	0	0	0	0	0	0	0	0	1	0	0	0	0	0	0	0	0	0	0	0	0	0	0	0	0	0
OTU2309	0	0	0	0	0	0	0	0	0	0	0	0	0	0	0	0	0	0	0	0	0	0	0	0	0	0	0	1	0	0
OTU2340	0	0	0	0	0	0	0	0	0	0	0	0	0	0	24	6	2	2	1	2	2	3	21	9	1	4	6	3	11	20
OTU349	0	0	0	0	0	0	0	0	0	0	0	0	0	0	0	0	0	0	1	0	0	0	0	0	0	0	0	0	0	0
OTU348	2	0	2	0	1	0	0	5	14	5	1	2	1	4	0	0	0	0	0	0	0	0	0	0	0	8	0	0	0	0
OTU439	0	0	0	0	0	0	0	0	0	0	0	0	0	0	0	0	0	0	0	0	1	0	0	0	0	0	0	1	1	0
OTU438	0	0	0	0	0	0	0	0	0	0	0	0	0	0	0	0	0	0	0	0	0	0	0	2	0	0	0	0	2	0
OTU2341	0	0	0	0	0	0	0	0	0	0	0	0	0	0	0	0	0	1	0	0	0	0	0	0	0	0	0	0	0	0
OTU434	0	0	0	0	0	0	0	0	0	0	0	0	0	0	0	0	0	0	0	2	0	0	0	0	0	0	0	0	0	0
OTU437	0	0	0	0	0	0	0	0	0	0	0	0	0	0	0	0	0	0	0	0	0	0	0	0	25	0	0	0	0	0
OTU340	0	0	0	0	0	0	0	0	0	0	0	0	0	0	0	0	0	0	0	0	0	0	2	4	1	2	7	5	0	0
OTU347	0	0	0	0	0	0	0	0	0	0	0	0	0	0	0	0	0	0	0	1	0	1	0	0	0	0	0	1	0	1
OTU346	0	0	0	0	0	0	0	0	0	0	0	0	0	0	0	1	0	4	1	9	1	0	0	2	0	0	6	0	0	0
OTU433	0	0	0	0	0	0	0	0	0	0	0	0	0	0	0	1	0	0	0	0	0	0	0	0	0	0	0	0	0	0
OTU432	0	0	0	0	0	0	0	0	0	0	0	0	0	0	0	0	1	0	0	0	0	1	0	0	0	0	0	0	6	0
OTU655	0	0	0	0	0	0	0	0	0	0	0	0	0	0	33	38	54	46	50	54	28	53	16	8	3	9	28	24	2	24
OTU654	0	0	0	0	0	0	0	0	0	0	0	0	0	0	0	2	0	0	0	0	0	0	0	0	0	0	0	0	0	0
OTU657	0	0	0	0	0	0	0	0	0	0	0	0	0	0	0	0	0	2	0	1	0	2	2	0	0	2	0	2	0	1
OTU656	0	0	0	0	0	0	0	0	0	1	0	0	0	1	0	0	0	0	0	1	0	0	0	0	0	0	0	2	0	0
OTU651	0	0	0	0	0	0	0	0	0	0	0	0	0	0	24	0	1	0	0	0	1	1	3	0	0	0	0	0	0	1
OTU650	0	0	0	0	0	0	0	0	0	0	0	0	0	0	0	0	0	0	0	0	0	0	0	0	0	0	3	0	0	0
OTU653	0	0	0	0	0	0	0	0	0	0	0	0	0	0	1	0	0	0	0	0	4	1	0	0	2	2	0	0	0	2
OTU652	0	0	0	0	0	0	0	0	0	0	0	0	0	0	2	3	0	1	0	5	0	0	0	0	0	3	0	5	0	4
OTU659	0	0	0	0	0	0	0	0	0	0	0	0	0	0	0	0	0	0	0	0	0	0	0	0	0	0	4	0	0	0
OTU658	0	0	0	0	0	0	0	0	0	0	0	0	0	0	0	0	0	0	0	0	0	0	6	0	0	0	0	0	0	0
OTU2249	0	0	0	0	0	0	0	0	0	0	0	0	0	0	0	0	0	0	1	0	0	0	0	0	0	0	0	0	0	0
OTU2248	0	0	0	0	0	0	0	0	0	0	0	0	0	1	0	0	0	0	0	0	0	0	0	0	0	0	0	0	0	0
OTU2241	1	1	1	1	0	0	0	0	0	1	0	0	0	0	0	0	0	0	0	0	0	0	0	0	0	0	0	0	0	0
OTU2240	0	0	0	0	0	0	0	0	0	0	0	0	0	0	1	0	0	3	5	1	9	0	14	1	0	10	3	10	132	0
OTU2242	0	2	0	0	3	2	13	0	10	0	1	0	0	65	0	0	0	0	0	0	0	0	0	0	0	0	0	0	0	0
OTU2245	1	0	1	0	0	0	0	0	0	1	0	0	0	1	0	0	0	0	0	0	0	0	0	0	0	0	0	0	0	0
OTU2244	0	3	4	2	0	1	4	0	2	5	22	1	0	1	0	0	0	0	0	0	0	0	0	0	0	0	0	0	0	0
OTU2247	0	0	0	0	0	0	0	0	0	0	0	0	0	0	13	23	11	1	0	0	15	0	0	0	0	0	36	2	4	0
OTU2246	0	0	0	0	0	0	0	0	0	0	0	0	0	0	0	7	1	14	3	11	2	15	2	3	8	0	3	12	0	0
OTU237	0	0	0	0	0	0	0	0	0	0	0	0	0	0	0	0	0	0	0	0	0	0	44	11	17	6	6	12	10	9
OTU236	0	0	0	0	0	0	0	0	0	0	0	0	0	0	0	1	0	0	0	0	0	0	0	0	0	0	0	0	0	0
OTU235	0	0	0	0	0	0	0	0	0	0	0	0	0	0	0	0	0	0	0	0	2	0	0	0	0	0	0	3	0	0
OTU234	0	0	0	0	0	0	0	0	0	0	0	0	0	0	0	0	0	1	0	0	0	0	0	0	0	0	0	0	0	0
OTU233	0	0	0	0	0	0	0	0	0	0	0	0	0	0	0	0	0	0	0	0	0	0	3	0	9	0	0	1	5	0
OTU232	0	0	0	0	0	0	0	0	0	0	0	0	0	0	0	0	0	0	0	0	0	0	0	0	2	0	0	0	0	0
OTU231	0	0	0	0	0	0	1	0	0	0	0	9	1	12	0	0	0	0	0	0	0	0	0	0	0	0	0	4	1	0
OTU230	0	0	0	0	0	0	0	0	0	0	0	0	0	0	0	0	0	0	0	0	0	0	1	0	0	1	0	0	1	0
OTU239	0	0	0	0	0	0	0	0	0	0	0	0	0	0	4	4	2	8	0	3	1	3	3	2	1	4	2	4	1	3
OTU238	0	0	0	0	0	0	0	0	0	0	0	0	0	0	0	2	1	0	0	5	0	0	0	0	0	0	0	0	0	0
OTU1161	0	0	0	0	0	0	0	0	0	0	0	0	0	0	0	0	0	0	0	0	0	0	0	0	0	0	0	0	0	2
OTU206	0	0	0	0	0	0	0	0	0	0	0	0	0	0	0	2	2	2	1	8	8	0	0	0	0	0	0	0	0	0
OTU1529	0	0	0	0	0	0	0	0	0	0	0	0	0	0	0	2	0	4	18	0	1	0	0	0	0	0	0	0	0	7
OTU1528	0	0	0	0	0	0	0	0	0	0	0	0	0	0	0	0	0	0	0	0	1	0	0	0	4	0	0	0	0	0
OTU1525	0	0	0	0	0	0	0	0	0	0	0	1	0	5	75	70	31	66	22	65	73	145	111	155	119	131	109	205	141	155
OTU1524	0	0	0	0	0	0	0	0	0	0	0	0	0	0	0	0	0	0	0	0	0	0	0	11	0	1	0	0	0	0
OTU1527	0	0	0	0	0	0	0	0	0	0	0	0	0	0	0	0	0	0	0	0	0	0	0	0	0	0	0	0	0	1
OTU1526	0	0	0	0	0	0	0	0	0	0	0	0	0	0	0	1	0	0	0	0	0	2	0	0	0	0	0	0	0	4
OTU1521	0	0	0	0	0	0	0	0	0	0	0	0	0	0	16	1	0	0	2	1	0	0	3	0	0	1	3	0	0	1
OTU1520	0	0	0	0	0	0	0	0	0	0	0	0	0	0	0	0	0	0	0	0	0	0	0	0	0	1	0	0	0	0
OTU1522	0	0	0	0	0	0	0	0	0	0	0	0	0	0	0	0	0	0	0	0	0	0	0	3	5	3	4	2	2	24
OTU756	0	0	0	0	0	0	0	0	0	0	0	0	0	0	0	0	0	0	0	0	0	0	0	0	2	0	0	0	0	0
OTU757	0	0	0	0	0	0	0	0	0	0	0	0	0	0	0	0	0	0	0	0	1	0	0	0	0	0	0	0	0	0
OTU974	0	0	0	0	0	0	0	0	0	0	0	0	0	0	0	1	0	0	0	0	0	0	0	0	0	0	0	0	0	0
OTU207	0	0	0	0	0	0	0	0	0	0	0	0	0	0	0	0	0	0	0	0	0	0	0	0	0	0	0	0	1	0
OTU976	0	0	0	0	0	0	0	0	0	0	0	0	0	0	0	0	0	0	0	0	0	0	0	0	0	2	0	0	0	0
OTU2937	0	0	0	0	0	0	0	1	0	0	0	0	0	0	0	0	0	0	0	0	0	0	0	0	0	0	0	0	0	0
OTU2936	0	0	0	0	0	1	0	0	0	0	0	0	1	1	0	0	0	0	0	0	0	0	0	0	0	0	0	0	0	0
OTU2935	0	0	0	0	0	0	0	1	0	0	0	0	0	0	0	0	0	0	0	0	0	0	0	0	0	0	0	0	0	0
OTU2933	0	0	0	0	0	0	0	0	0	0	0	0	0	0	0	0	0	1	0	0	0	0	0	16	3	31	3	3	15	0
OTU2930	0	0	0	0	0	0	0	0	0	0	0	0	0	0	8	0	15	0	0	2	13	3	1	4	7	0	12	1	5	16
OTU2939	0	0	0	0	0	0	0	0	0	0	0	0	0	0	0	0	2	0	0	0	0	0	0	0	0	0	0	0	0	0
OTU971	0	0	0	0	0	0	0	0	0	0	0	0	0	0	0	0	0	0	0	0	0	0	0	0	0	0	0	8	0	1
OTU200	0	0	0	0	0	0	0	0	0	0	0	0	0	0	0	0	0	0	0	1	2	0	0	0	0	0	1	0	0	0
OTU201	0	1	0	0	0	0	0	0	0	0	0	0	0	0	0	0	0	0	0	0	0	0	0	0	0	0	0	0	0	0
OTU1239	0	0	0	0	0	0	0	0	0	0	0	0	0	0	0	0	0	0	0	0	0	0	0	0	0	1	0	0	0	0
OTU1238	0	0	0	0	0	0	0	2	0	0	0	0	0	0	0	0	0	0	0	0	0	0	0	0	0	0	0	0	0	0
OTU1231	0	0	0	0	0	0	0	0	0	0	0	0	0	0	0	0	0	0	0	0	0	0	0	0	0	1	0	0	0	3
OTU1230	0	0	0	0	0	0	0	0	0	0	0	0	0	0	0	0	0	0	0	0	0	0	0	2	0	0	0	2	0	0
OTU1233	0	0	0	0	0	0	0	0	0	0	0	0	0	0	0	0	0	0	0	0	0	3	0	0	0	0	0	0	0	0
OTU1232	0	0	0	0	0	0	0	0	0	0	0	0	0	0	3	0	0	0	0	0	0	0	0	0	0	0	0	0	0	0
OTU1235	0	0	0	0	0	0	0	0	0	0	0	0	0	0	5	3	1	4	3	0	2	2	20	21	8	15	11	15	5	8
OTU1234	0	0	0	0	0	2	0	0	0	0	0	0	0	0	0	0	0	0	0	0	0	0	0	0	0	0	0	0	0	0
OTU1237	0	0	0	0	0	0	0	0	0	0	0	0	0	0	1364	1393	1304	1142	957	1546	1447	1364	809	931	761	1100	912	1151	1077	1311
OTU1236	0	0	0	0	0	0	0	0	0	0	0	0	0	0	0	0	0	0	0	0	0	0	0	0	0	2	0	1	0	0
OTU1305	0	0	0	0	0	0	0	0	0	0	0	0	0	0	0	1	0	0	0	0	0	3	0	0	2	1	0	0	0	0
OTU1304	0	0	0	0	0	0	0	0	0	0	0	0	0	0	1	0	0	0	0	0	0	0	1	0	0	0	0	0	0	0
OTU1307	0	0	0	0	0	0	0	0	0	0	0	0	0	0	0	0	0	0	0	0	0	0	2	8	18	0	0	3	0	1
OTU1306	0	0	0	0	0	0	0	0	0	0	0	0	0	0	0	0	1	0	0	0	0	0	0	0	0	0	0	0	0	0
OTU1301	0	0	0	0	0	0	0	0	0	0	0	0	0	0	0	0	1	0	0	0	1	1	0	0	0	0	1	1	0	0
OTU1300	0	0	0	0	0	1	0	0	0	0	0	0	0	0	15	20	9	15	8	12	50	23	3	3	5	0	7	10	3	8
OTU1303	0	0	0	0	0	0	0	0	0	0	0	0	0	0	0	1	0	0	0	0	0	0	0	0	0	0	0	0	0	0
OTU1302	0	0	0	0	0	0	0	0	0	0	0	0	0	0	0	1	0	2	2	2	5	0	1	4	2	2	0	1	0	5
OTU1309	0	0	0	0	0	0	0	0	0	0	0	0	0	0	0	1	1	0	0	0	0	1	0	0	0	2	0	0	0	0
OTU1308	0	0	0	0	0	0	0	0	0	0	0	0	0	0	0	0	4	0	0	0	0	0	1	0	0	0	0	0	0	0
OTU2649	0	0	0	0	0	0	0	0	0	0	0	0	0	0	0	0	0	0	0	1	0	1	0	0	0	1	0	0	0	0
OTU2645	0	0	0	0	0	0	1	0	0	0	0	0	0	0	0	0	0	0	0	0	0	0	0	0	0	0	0	0	0	0
OTU2646	0	0	0	0	0	0	0	0	0	0	0	0	0	2	0	0	0	0	0	0	0	0	0	0	0	0	0	0	0	0
OTU2641	0	0	0	0	0	0	0	0	0	0	0	0	0	0	2	1	0	0	1	0	0	0	1	1	0	1	0	0	0	1
OTU2640	0	0	0	0	0	0	0	0	0	0	0	0	0	0	0	0	0	0	0	0	0	0	0	0	0	0	1	0	0	0
OTU2642	0	0	0	0	0	0	0	0	0	0	0	0	0	0	0	0	2	0	0	0	0	0	1	0	1	0	0	0	0	0
OTU256	0	0	0	0	0	0	0	0	0	0	0	0	0	0	0	1	1	0	1	1	1	0	0	0	0	0	0	0	0	0
OTU684	0	0	0	0	0	0	0	0	0	0	0	0	0	0	0	0	0	0	2	0	0	0	0	21	0	2	0	0	0	0
OTU1983	0	0	0	0	0	0	0	0	0	0	0	0	0	0	0	0	0	0	0	1	0	0	0	0	0	0	0	0	0	0
OTU685	0	0	0	0	0	0	0	0	0	0	0	0	0	0	0	0	0	0	0	0	0	0	0	0	0	0	1	0	0	0
OTU1011	0	0	0	0	0	0	0	0	0	0	0	0	0	0	0	0	0	0	0	0	0	0	0	33	0	0	7	2	0	0
OTU1010	0	0	0	0	0	0	0	0	0	0	0	0	0	0	3	0	0	0	0	1	0	0	0	0	0	0	0	0	6	0
OTU1013	0	0	0	0	0	0	0	1	0	0	0	0	0	0	3	0	0	0	0	0	0	0	0	0	1	0	0	0	0	0
OTU1012	0	0	0	0	0	0	0	0	0	0	0	0	0	0	0	0	0	0	0	0	2	0	0	0	0	0	0	0	0	0
OTU1015	0	0	0	0	0	0	0	0	0	0	0	0	0	0	0	2	0	0	0	0	0	0	0	0	0	0	0	0	0	0
OTU1014	0	0	0	0	0	0	0	0	0	0	0	0	0	0	0	2	0	0	0	0	0	0	0	0	0	2	0	0	1	0
OTU1017	0	0	0	0	0	0	0	0	0	0	0	0	0	0	0	0	0	0	0	0	0	1	0	0	0	0	0	0	0	0
OTU1016	0	0	0	0	0	0	0	0	0	0	0	0	0	0	1	3	0	4	0	0	0	0	0	0	0	0	0	0	0	0
OTU1019	2	0	0	0	0	0	0	0	0	0	0	0	0	0	0	0	0	0	0	0	0	0	0	0	0	0	0	0	0	0
OTU1018	0	0	0	0	0	0	0	0	0	0	0	0	0	0	0	0	0	0	0	5	0	1	2	0	0	0	0	0	0	2
OTU3235	0	0	0	0	0	0	0	0	0	0	0	0	0	0	0	0	0	4	0	0	0	0	0	0	0	3	0	0	0	0
OTU3234	0	0	0	0	1	0	0	0	0	0	0	0	0	0	0	0	0	0	0	0	0	0	0	0	0	0	0	0	0	0
OTU3062	0	0	0	0	0	0	0	0	0	0	0	0	0	1	0	0	0	0	0	0	0	0	0	0	0	0	0	0	0	0
OTU3063	0	0	0	0	0	0	0	0	0	0	0	0	0	0	5	0	8	11	0	2	3	0	11	13	9	23	2	8	32	13
OTU3060	0	0	0	0	0	0	0	0	0	0	0	0	0	0	56	199	207	132	133	218	184	291	61	22	29	78	98	110	71	38
OTU3066	0	0	0	0	0	0	0	0	0	0	0	0	0	0	0	3	0	3	0	1	0	0	0	0	0	3	0	0	0	0
OTU3067	0	0	0	0	0	0	0	0	0	0	0	0	0	0	0	0	0	0	0	0	0	0	0	0	0	1	0	0	0	0
OTU3064	0	0	0	0	0	0	0	0	0	0	0	0	0	0	0	0	0	0	0	0	0	0	10	6	9	4	1	0	0	0
OTU3065	0	0	0	0	0	0	0	0	0	0	0	0	0	0	3	9	13	53	13	25	21	23	0	0	2	2	0	1	1	0
OTU3069	0	0	0	0	0	0	0	0	0	0	0	0	0	0	0	0	0	2	1	1	0	0	0	0	0	0	0	0	0	0
OTU2799	1	1	0	0	0	1	2	1	0	0	0	0	0	1	219	202	301	199	163	143	269	270	322	259	168	176	92	217	82	183
OTU38	0	0	0	0	0	0	0	0	0	0	0	0	0	0	0	0	0	0	1	0	0	0	0	0	0	0	0	0	0	0
OTU39	0	0	0	0	0	0	0	0	0	0	0	0	0	0	0	0	0	0	0	0	0	0	1	0	0	1	0	0	0	0
OTU36	0	0	0	0	0	0	0	1	0	0	0	0	0	0	0	0	0	0	0	0	0	0	0	0	0	0	0	0	0	0
OTU2792	17	5	3	0	0	0	1	7	12	15	2	0	5	1	0	0	0	0	0	0	0	0	0	0	0	0	0	0	0	0
OTU2791	0	0	0	0	0	0	0	0	0	0	0	0	0	0	0	0	0	0	0	0	0	0	0	0	0	0	0	0	3	0
OTU2790	0	0	0	1	1	5	3	0	1	0	128	0	6	1	5	2	4	20	0	1	0	21	76	20	44	29	125	21	13	5
OTU2797	0	0	0	0	0	0	0	0	0	0	0	0	0	0	0	0	0	0	0	0	0	0	0	0	0	1	0	1	0	0
OTU33	0	0	0	0	0	0	0	0	0	0	0	0	0	0	0	2	1	1	1	10	3	5	0	0	0	0	0	1	0	0
OTU2795	0	0	0	0	0	0	0	0	0	0	0	0	0	0	0	0	0	0	0	0	0	0	0	0	0	1	0	0	0	0
OTU2794	2	0	0	0	0	0	0	0	0	0	0	0	0	0	0	0	0	0	0	0	0	0	0	0	0	0	0	0	0	0
OTU450	0	0	0	0	0	0	0	0	0	0	0	0	0	0	0	0	0	0	0	0	1	0	0	0	0	0	0	0	0	0
OTU2425	1	0	0	0	0	0	0	0	0	0	0	0	0	0	0	0	0	0	0	0	0	0	0	0	0	0	0	0	0	0
OTU273	0	0	0	0	0	0	0	0	0	0	0	0	0	0	0	0	0	0	0	0	0	0	0	0	0	1	0	0	0	0
OTU2427	1	3	7	6	4	0	2	4	3	2	0	0	0	0	0	0	1	0	1	0	0	0	0	0	0	0	0	0	0	0
OTU2426	0	0	0	0	0	0	0	0	0	0	0	0	0	0	0	5	2	0	0	0	2	0	0	0	0	6	0	0	0	0
OTU2423	10	9	33	25	62	42	106	22	12	46	50	75	89	55	0	0	0	0	1	0	0	0	0	2	2	4	0	0	1	0
OTU2422	0	0	0	0	0	0	1	0	0	0	0	0	0	0	0	0	0	0	0	0	0	0	0	0	0	0	0	0	0	0
OTU2429	0	0	0	0	0	0	0	0	0	0	0	0	0	0	0	0	0	0	0	0	0	0	0	0	0	1	0	0	0	0
OTU2428	0	0	0	0	0	1	0	0	0	0	0	0	0	0	5	2	4	0	0	0	2	0	2	6	4	4	3	3	11	4
OTU538	0	0	0	0	0	0	0	0	0	0	0	0	0	0	0	0	0	0	0	0	0	0	0	0	0	0	1	0	0	0
OTU539	0	0	0	0	0	0	0	0	0	0	0	0	0	0	1	3	0	0	1	3	1	0	11	3	1	0	1	0	3	0
OTU534	0	0	0	0	0	0	0	0	0	0	0	0	0	0	1	1	3	1	0	0	0	1	0	0	0	0	0	0	0	0
OTU535	0	0	0	0	0	0	0	0	0	0	0	0	0	0	0	0	0	0	0	0	0	0	2	0	0	0	0	0	0	0
OTU536	0	0	0	0	0	0	0	0	0	0	0	0	0	0	123	498	8	90	4	164	1203	11	3	0	282	551	284	4	259	0
OTU537	0	0	0	0	0	0	0	0	0	0	0	0	0	0	7	7	9	5	2	2	6	6	2	3	1	5	4	2	2	9
OTU530	0	0	0	0	0	0	0	0	0	0	0	0	0	0	0	0	0	2	0	0	0	0	0	0	0	0	0	0	0	0
OTU531	0	0	0	0	0	0	0	0	0	0	0	0	0	0	0	0	0	3	0	0	0	0	0	0	0	0	0	0	0	0
OTU532	0	0	0	0	0	0	0	0	0	0	0	0	0	0	1	0	0	0	0	0	0	0	0	0	0	0	0	0	0	0
OTU533	0	0	0	0	0	0	0	0	0	0	0	0	0	0	15	13	6	7	10	10	19	20	4	15	13	10	26	15	18	14
OTU456	0	0	0	0	0	0	0	0	0	0	0	0	0	0	0	0	0	0	0	0	0	0	4	0	0	0	0	0	0	0
OTU1982	0	0	0	1	0	0	0	0	0	0	0	0	0	0	0	0	0	0	0	0	0	0	0	0	0	0	0	0	0	0
OTU3273	0	0	0	0	0	0	0	0	0	0	0	0	0	0	0	0	0	0	0	0	0	0	0	0	0	0	14	0	0	0
OTU3272	0	0	0	0	0	0	0	0	0	0	0	0	0	0	3	42	14	5	7	7	8	33	29	5	6	41	26	29	19	38
OTU3271	0	0	0	0	0	0	0	0	0	0	0	0	0	0	0	0	0	5	0	0	1	0	0	4	0	8	2	0	0	0
OTU3270	0	0	0	0	0	0	0	0	0	0	0	0	0	0	0	0	0	0	0	0	0	0	13	16	0	4	0	16	11	20
OTU3277	3	4	1	0	11	3	3	13	7	9	1	2	0	8	0	0	0	0	26	0	10	7	0	6	11	6	3	0	1	0
OTU3276	0	0	0	0	0	0	0	0	0	0	0	0	0	0	5	7	0	12	1	0	0	0	11	3	2	5	1	5	0	2
OTU3275	0	0	0	0	0	0	0	0	2	1	0	0	0	0	0	0	0	0	0	0	0	0	0	0	0	1	0	0	0	0
OTU3274	0	0	0	0	0	0	0	0	1	1	0	0	0	0	0	0	0	0	0	0	0	0	0	0	0	0	0	0	0	0
OTU1837	0	0	0	0	0	0	0	0	0	0	0	0	0	0	23	160	79	31	56	39	24	18	13	32	16	73	16	35	95	14
OTU1836	0	0	0	0	0	0	0	0	0	0	0	0	0	0	0	0	0	1	0	0	0	0	0	0	0	0	0	0	0	0
OTU1835	2	1	0	0	0	0	0	4	2	1	0	0	1	1	0	0	0	0	0	0	0	0	0	0	0	0	0	0	0	0
OTU1834	0	0	0	0	0	0	0	0	0	0	0	0	0	0	0	0	0	0	0	0	0	0	0	16	0	0	0	0	0	0
OTU1832	0	0	0	0	1	0	0	0	0	0	4	1	0	0	14	14	1	6	1	2	10	11	13	38	35	22	27	49	64	57
OTU1831	0	0	0	0	0	0	0	1	0	0	0	0	0	1	0	0	0	0	0	0	0	0	0	0	0	0	0	0	0	0
OTU1830	0	0	0	0	0	0	0	0	0	0	0	0	0	0	0	1	0	1	3	1	0	1	0	3	2	1	2	1	2	33
OTU2331	0	0	0	0	0	0	0	0	0	0	0	0	0	1	0	0	0	0	0	0	0	0	0	0	0	0	0	0	0	0
OTU2330	0	0	0	0	0	0	0	0	0	0	0	0	0	0	15	3	24	146	15	3	0	32	325	65	30	116	42	117	62	201
OTU2333	4	0	1	0	0	0	0	22	2	0	0	0	0	0	0	0	1	0	0	0	0	0	0	0	0	0	0	0	0	0
OTU2332	0	0	0	0	0	0	0	0	0	0	0	0	0	0	0	0	0	0	0	0	0	1	0	0	0	0	0	0	0	0
OTU2335	0	0	1	0	1	0	0	0	0	0	0	0	1	1	0	0	0	0	0	0	0	6	0	0	0	0	0	0	0	0
OTU2334	0	0	0	0	0	0	0	0	0	0	0	0	0	0	4	13	3	4	8	7	2	5	5	3	1	3	3	3	1	2
OTU2337	0	0	0	0	0	0	0	0	0	0	0	0	0	0	0	0	0	10	0	0	0	0	0	0	0	0	0	0	0	0
OTU2336	0	0	0	0	0	0	0	0	0	0	0	0	0	1	0	0	0	0	0	0	0	0	0	0	0	0	0	0	0	0
OTU2339	0	0	0	0	0	0	0	0	0	0	0	0	0	0	0	0	0	0	0	1	0	0	0	0	0	0	0	0	0	0
OTU408	0	0	0	0	0	0	0	0	0	0	0	0	0	0	0	0	1	1	0	2	3	0	0	0	0	0	0	23	0	0
OTU409	0	0	0	0	0	0	0	0	0	0	0	0	0	0	1	4	0	5	4	4	1	0	3	1	0	1	1	0	0	0
OTU400	0	0	0	0	0	0	0	0	0	0	0	0	0	0	0	0	0	0	0	0	0	0	0	1	0	0	0	0	0	1
OTU401	0	0	0	0	0	0	0	0	0	0	0	0	0	0	0	8	11	6	0	2	11	9	0	0	0	0	0	3	0	0
OTU402	0	0	0	0	0	0	0	0	0	0	0	0	0	0	0	0	0	0	0	0	0	0	0	0	0	2	0	0	0	0
OTU403	0	0	0	0	0	0	0	0	0	0	0	0	0	0	0	1	3	0	0	0	0	1	1	0	2	1	0	1	0	0
OTU404	0	0	0	0	0	0	0	0	0	0	0	0	0	0	0	0	1	0	1	1	0	0	0	0	0	0	0	0	0	0
OTU405	1	0	0	0	0	0	0	0	2	0	0	0	0	0	0	0	0	0	0	0	0	0	0	0	0	0	0	0	0	0
OTU406	0	0	0	0	0	0	0	0	0	0	0	0	0	0	0	0	8	0	0	0	0	0	1	0	1	0	0	10	0	0
OTU407	0	0	0	0	0	0	0	0	0	0	0	0	0	0	0	0	0	0	0	0	0	0	1	0	0	0	0	0	0	0
OTU660	0	0	0	0	0	0	0	0	0	0	0	0	0	0	0	0	0	0	0	15	0	0	0	0	0	0	0	0	0	0
OTU661	0	0	0	0	0	0	0	0	0	0	0	0	0	0	0	0	0	0	0	0	5	0	0	8	0	0	0	0	0	0
OTU662	0	0	0	0	0	0	0	0	0	0	0	0	0	0	0	0	2	0	0	0	0	0	0	0	0	0	0	0	0	0
OTU663	0	0	0	0	0	0	0	0	0	0	0	0	0	0	0	0	0	0	0	0	0	0	0	11	5	1	16	19	0	10
OTU664	0	0	0	0	0	0	0	0	0	0	0	0	0	0	0	8	0	0	0	0	0	0	0	0	0	0	0	0	0	0
OTU665	0	0	0	0	0	0	0	0	0	0	0	0	0	0	0	0	0	0	0	0	0	5	0	0	0	0	0	0	0	0
OTU666	0	0	0	0	0	0	0	0	0	0	0	0	0	0	0	0	0	0	0	0	0	1	0	0	0	1	0	0	0	0
OTU667	0	0	0	0	0	0	0	0	0	0	0	0	0	0	0	0	0	0	0	3	0	0	8	4	0	1	2	7	0	2
OTU884	0	0	0	0	0	0	0	0	0	0	0	0	0	0	1	4	10	0	0	1	0	0	106	22	68	33	51	39	52	47
OTU885	0	0	0	0	0	0	0	0	0	0	0	0	0	0	0	0	0	0	0	0	0	3	0	0	0	0	0	0	0	0
OTU886	0	0	0	0	0	0	0	0	0	0	0	0	0	0	0	7	0	0	0	0	0	0	0	0	0	0	0	0	0	0
OTU887	0	0	0	0	0	0	0	0	0	0	0	0	0	0	0	0	0	0	0	0	0	0	0	0	0	2	0	0	0	0
OTU880	0	0	0	0	0	0	0	0	0	0	0	0	0	0	0	0	0	0	0	0	0	0	4	0	0	0	0	0	0	0
OTU881	1	0	0	0	0	0	0	0	1	2	0	0	1	0	0	0	0	0	0	0	0	0	0	0	0	0	0	0	0	0
OTU882	0	0	0	0	0	0	0	0	0	0	0	0	0	0	0	0	0	0	0	0	0	0	0	0	1	0	0	4	0	0
OTU883	0	0	0	0	0	0	0	0	0	0	0	0	0	0	0	0	0	0	0	0	0	0	3	0	0	0	0	0	0	0
OTU1789	0	0	0	0	0	0	0	0	0	0	0	0	0	0	2	0	0	0	0	0	0	0	0	0	0	0	0	0	0	0
OTU391	0	0	0	0	0	0	0	0	0	0	0	0	0	0	0	8	0	0	0	0	0	0	0	0	0	0	0	0	0	0
OTU393	0	0	0	0	0	0	0	0	0	0	0	0	0	0	1	0	0	0	0	2	3	0	0	0	0	0	0	0	12	0
OTU394	303	9	1	2	3	3	0	196	39	3	4	0	0	0	0	0	2	3	9	4	0	0	3	9	22	13	15	5	0	0
OTU2253	0	0	0	0	1	0	0	0	0	0	0	0	0	0	0	0	0	0	0	0	0	0	0	0	0	0	0	0	0	0
OTU2250	0	2	2	0	0	5	1	3	7	4	3	8	1	0	1	0	1	0	16	0	0	28	0	0	0	0	1	0	0	0
OTU397	0	0	0	0	0	0	0	0	0	0	0	0	0	0	3	0	6	10	5	4	4	3	4	0	1	1	1	3	7	6
OTU398	0	0	0	0	0	0	0	0	0	0	0	0	0	0	3	0	1	0	3	5	0	0	8	21	6	15	5	9	15	8
OTU1780	0	0	0	0	0	0	0	0	1	0	0	0	0	0	0	0	0	0	0	0	0	0	0	0	0	0	0	0	0	0
OTU1783	0	0	0	0	0	0	0	0	0	0	0	0	0	0	0	3	15	1	6	1	0	14	0	7	3	4	5	5	1	23
OTU1782	0	0	0	0	0	0	0	0	0	0	0	0	0	0	2	7	5	4	2	0	2	1	0	0	0	0	0	0	0	0
OTU1785	27	5	3	15	14	58	35	16	6	1	110	74	21	40	9	57	0	0	17	15	28	31	5	0	2	20	59	13	14	14
OTU1784	0	0	0	0	0	0	0	0	0	0	0	0	0	0	0	6	3	7	6	25	1	9	0	1	0	1	0	1	0	0
OTU2258	0	0	0	0	0	0	0	0	0	0	0	0	0	0	41	23	79	86	248	226	23	46	4	2	12	29	21	2	11	0
OTU1786	0	0	0	0	0	0	0	0	0	0	0	0	0	0	0	0	0	2	0	0	0	0	0	0	0	0	0	0	0	0
OTU3302	0	0	0	0	0	0	0	0	0	0	0	0	0	0	0	0	0	5	0	0	0	0	0	1	0	0	0	0	0	0
OTU3300	2	5	0	0	0	0	0	0	0	0	0	0	0	1	1	10	15	39	12	14	10	14	0	11	20	22	11	16	12	11
OTU240	0	0	0	0	0	0	0	0	0	0	0	0	0	0	0	0	0	0	0	0	0	0	6	5	4	2	4	6	0	3
OTU1746	0	0	0	0	0	0	0	0	0	0	0	0	0	0	0	1	0	0	0	0	2	0	0	0	0	0	0	0	0	0
OTU246	0	0	0	0	0	0	0	0	0	0	0	0	0	0	0	0	0	0	0	0	0	0	11	3	4	2	0	0	0	0
OTU711	0	0	0	0	0	0	0	0	0	0	0	0	0	0	0	2	0	0	0	0	0	0	0	0	0	1	2	0	0	0
OTU244	0	0	0	0	0	0	0	0	0	0	0	0	0	0	0	0	0	0	0	0	0	0	0	0	0	1	0	0	0	0
OTU245	0	0	0	0	0	0	0	0	0	0	0	0	0	0	0	0	0	0	0	0	0	0	0	3	0	0	0	0	0	0
OTU1741	0	0	0	0	0	0	0	0	0	0	0	0	0	0	0	0	0	0	0	0	0	0	0	0	0	3	0	0	0	0
OTU248	0	0	0	0	0	0	0	0	0	0	0	0	0	0	0	0	0	0	0	0	0	0	0	3	1	0	1	0	0	1
OTU249	0	0	0	0	0	0	0	0	0	0	0	0	0	0	0	0	0	0	0	0	0	0	7	0	0	0	0	0	0	0
OTU718	0	0	0	0	0	0	0	0	0	0	0	0	0	0	0	1	0	0	0	0	0	0	0	0	0	0	0	0	0	0
OTU719	0	0	0	0	0	0	0	0	0	0	0	0	0	0	0	0	0	1	0	0	0	0	0	0	0	0	0	0	0	0
OTU2055	0	0	0	0	0	0	0	0	3	0	0	0	0	0	0	0	0	0	0	0	0	0	0	0	0	0	0	0	0	0
OTU1743	0	0	0	0	0	0	0	0	0	0	0	0	0	0	0	0	0	0	0	0	0	0	0	0	0	1	0	0	0	0
OTU2057	0	0	0	0	0	0	0	0	0	0	0	1	0	0	0	0	0	0	0	0	0	0	0	0	0	0	0	0	0	0
OTU1657	0	0	0	0	0	0	0	0	0	0	0	0	0	0	0	0	0	0	2	0	0	0	0	0	0	0	0	0	0	0
OTU1656	0	0	0	0	0	0	0	0	0	0	0	0	0	0	0	0	0	0	0	0	0	1	0	0	0	0	0	0	0	0
OTU1655	0	0	0	0	0	0	0	0	0	0	0	0	0	0	1	0	4	0	0	0	0	0	0	0	0	0	0	0	0	0
OTU1654	0	0	0	0	0	0	0	0	0	0	0	0	0	0	0	0	1	0	0	0	0	0	0	0	0	0	0	0	0	0
OTU1653	0	0	0	0	0	0	0	0	0	0	0	0	0	0	70	97	61	89	65	92	74	88	46	31	38	95	76	81	116	79
OTU1652	3	0	0	0	5	24	12	0	0	0	1	1	0	63	154	146	120	158	86	130	188	112	242	175	257	220	178	287	159	250
OTU1651	0	0	0	0	0	0	0	0	0	0	0	0	0	0	22	22	0	8	13	3	12	12	0	0	0	3	0	0	0	1
OTU1650	0	0	0	0	0	0	0	0	0	0	0	0	0	0	0	0	0	0	0	0	1	1	0	0	1	0	0	0	0	1
OTU1659	0	0	0	0	0	0	0	0	0	0	0	0	0	0	0	0	0	0	0	0	0	0	0	0	3	1	0	0	0	0
OTU1658	1422	295	122	151	123	289	102	1739	592	120	100	63	50	73	1	1	42	4	39	4	11	13	14	27	119	33	26	18	4	0
OTU2292	0	0	0	0	0	0	0	0	0	0	0	0	0	0	3	0	0	0	0	0	0	0	0	0	0	0	0	0	0	0
OTU2293	0	0	0	0	0	0	0	0	0	0	0	0	0	1	0	0	0	0	0	0	2	0	0	0	0	0	0	0	0	0
OTU1985	5	1	0	0	0	1	0	11	1	2	0	2	0	2	0	0	0	0	1	3	0	0	0	0	0	0	0	0	0	0
OTU1538	0	0	0	0	0	0	0	0	0	0	0	0	0	0	123	249	174	127	150	191	207	170	113	118	156	112	127	161	143	98
OTU1539	0	0	0	0	0	0	0	0	0	0	0	0	0	0	0	0	3	0	0	0	1	0	4	0	0	0	4	2	1	1
OTU1532	0	0	0	0	0	0	0	0	0	0	0	0	0	0	0	0	0	0	0	0	0	0	0	0	0	1	0	0	2	0
OTU1533	0	0	0	0	0	0	0	0	0	0	0	0	0	0	22	62	25	19	21	42	57	19	47	67	82	75	23	76	63	54
OTU1530	0	0	0	0	0	0	0	0	0	0	0	0	0	0	0	0	0	0	0	3	0	0	0	0	0	0	0	0	0	0
OTU1531	0	0	0	0	0	0	0	0	0	0	0	0	0	0	0	0	2	0	0	0	0	0	1	0	0	0	0	0	0	0
OTU1536	0	0	0	0	0	0	0	0	0	0	0	0	0	0	0	0	0	0	0	0	0	1	0	0	2	9	2	6	7	16
OTU1537	0	0	0	0	0	0	0	0	0	0	0	0	0	0	0	0	0	0	2	0	0	0	0	1	0	0	0	0	0	0
OTU1535	0	0	0	0	0	0	0	0	0	0	0	0	0	0	0	3	1	0	0	0	1	0	0	9	3	1	0	0	2	2
OTU867	0	0	0	0	0	0	0	0	0	0	0	0	0	0	1	32	28	12	27	26	48	32	0	5	0	8	1	19	0	0
OTU864	0	0	0	0	0	0	0	0	0	0	0	0	0	0	0	0	0	0	0	0	0	0	0	0	0	0	1	0	0	0
OTU865	0	0	0	0	0	0	0	0	0	0	0	0	0	0	0	3	0	2	0	4	0	0	0	1	0	0	0	0	0	0
OTU862	0	0	0	0	0	0	0	0	0	0	0	0	0	0	1	0	12	1	27	193	5	13	0	0	0	0	0	0	0	0
OTU2294	0	0	0	0	0	0	0	0	0	0	0	0	0	0	1	0	0	0	0	3	2	0	0	0	0	1	0	1	0	0
OTU860	0	0	0	0	0	0	0	0	0	0	0	0	0	0	0	10	0	0	0	0	0	0	0	0	0	0	0	0	0	0
OTU861	0	0	0	0	0	0	0	0	0	0	0	0	0	0	0	0	0	0	0	0	0	0	3	0	0	1	0	0	0	0
OTU1980	0	0	0	0	0	0	0	0	0	0	0	0	0	0	0	0	0	0	0	0	0	0	0	0	0	1	0	0	0	0
OTU869	0	0	0	0	0	0	0	0	0	0	0	0	0	0	0	0	0	0	0	1	0	4	0	0	0	1	0	0	0	0
OTU1666	0	0	0	0	0	0	0	0	0	0	0	0	0	0	0	0	0	0	0	0	0	0	0	0	0	0	0	2	0	0
OTU1664	0	0	0	0	0	0	0	0	0	0	0	0	0	0	0	0	0	0	0	0	0	0	0	0	0	0	0	0	0	7
OTU2924	1	0	0	0	0	0	0	0	0	0	0	0	0	0	2	0	0	0	0	0	0	0	0	0	0	0	0	0	0	0
OTU2925	0	0	0	0	0	0	0	0	0	0	0	0	0	0	0	0	0	0	0	0	0	0	0	0	0	2	0	0	0	0
OTU2926	0	0	0	0	0	0	0	0	0	0	0	0	0	0	0	0	0	1	0	0	0	0	0	1	0	0	0	0	0	0
OTU2112	0	2	1	0	2	1	0	0	0	0	3	1	1	0	0	0	0	0	0	0	0	14	0	0	0	1	0	0	0	0
OTU2920	40	8	8	3	38	312	871	144	39	16	124	15	38	485	0	27	62	76	258	43	13	45	0	147	229	144	163	39	49	152
OTU2921	0	0	0	0	0	0	2	0	0	0	0	0	0	0	0	0	0	0	0	0	0	0	0	0	0	0	0	0	0	0
OTU2922	2	0	0	0	0	0	1	0	0	4	0	0	0	0	0	0	0	0	0	0	0	0	0	0	0	0	0	0	0	0
OTU2923	0	0	0	0	0	0	0	0	0	0	0	0	0	0	22	8	12	1	16	12	8	17	2	13	12	1	0	7	9	30
OTU1662	0	0	0	0	0	0	0	0	0	0	0	0	0	0	0	0	0	0	4	0	0	0	0	0	0	0	0	0	0	0
OTU2928	0	0	0	0	0	0	0	0	0	0	0	0	0	0	0	0	0	0	2	0	0	0	0	0	0	0	0	0	0	0
OTU2114	0	0	0	0	0	0	0	0	0	0	0	0	0	0	0	0	0	0	0	0	0	0	0	0	0	0	0	0	3	0
OTU1226	0	0	0	0	0	0	0	0	0	0	0	0	0	0	0	0	0	0	0	0	0	0	1	0	0	0	0	1	3	0
OTU1225	0	0	0	0	0	0	0	0	0	0	0	0	0	0	0	0	0	0	0	0	2	0	0	0	0	0	0	0	0	0
OTU1222	0	0	0	0	0	0	0	0	0	0	0	0	0	0	0	0	0	0	0	0	0	0	0	0	0	0	0	1	0	0
OTU1223	0	0	0	0	0	0	0	0	0	0	0	0	0	0	0	0	0	0	0	0	0	0	0	1	0	0	0	9	0	1
OTU1220	0	0	0	0	0	0	0	0	0	0	0	0	0	0	0	0	0	0	0	0	0	0	0	0	0	0	2	0	0	0
OTU1221	0	0	0	0	0	0	0	0	0	0	0	0	0	0	300	0	0	0	0	0	0	0	509	0	0	0	245	1	0	2
OTU1661	1	0	0	0	0	0	0	0	0	0	0	0	0	0	0	0	0	0	0	0	0	0	7	0	0	0	0	0	0	0
OTU1228	6	0	0	0	0	0	1	4	0	0	0	0	0	0	0	0	0	0	0	0	0	0	0	0	0	0	0	0	0	0
OTU1229	0	0	0	0	0	0	0	0	0	0	0	0	0	0	5	0	0	0	0	0	0	0	0	6	0	0	2	7	0	0
OTU2471	0	0	0	0	0	0	0	0	0	0	0	0	0	0	0	0	0	0	1	0	0	0	0	0	0	0	0	0	0	0
OTU2539	2	0	0	0	0	0	0	0	0	0	0	0	0	0	0	0	0	0	0	0	0	0	0	0	0	0	0	0	0	0
OTU2009	0	0	0	0	0	0	0	0	0	0	0	0	0	0	0	0	0	0	0	0	0	0	2	0	0	0	0	0	0	0
OTU241	0	0	0	0	0	0	0	0	0	0	0	0	0	0	0	2	1	4	0	0	2	0	0	0	0	0	0	0	0	0
OTU1353	0	0	0	0	0	0	0	0	0	0	0	0	0	0	0	0	0	0	0	0	0	1	0	0	0	0	6	0	0	0
OTU1312	0	0	0	0	0	0	0	0	0	0	0	0	0	0	0	0	0	0	2	0	0	0	0	0	0	0	0	0	0	3
OTU1313	0	0	0	0	0	0	0	0	0	0	0	0	0	0	0	0	0	0	0	0	0	0	0	0	0	1	0	0	0	0
OTU1310	0	0	0	0	0	0	0	0	0	0	0	0	0	0	2	3	3	3	3	1	3	2	2	2	0	1	1	2	1	2
OTU1311	0	0	0	0	0	0	0	0	0	0	0	0	0	0	0	0	0	0	0	0	0	0	0	1	0	0	0	0	0	0
OTU1316	0	0	0	0	0	0	0	0	0	0	0	0	0	0	0	0	0	0	0	0	0	0	0	0	0	0	1	0	0	0
OTU1317	0	0	0	0	0	0	0	0	0	0	0	0	0	0	1	2	2	1	0	0	0	5	0	2	2	1	0	2	12	1
OTU1314	0	0	0	0	0	0	0	0	0	0	0	0	0	0	0	0	0	0	0	0	0	0	0	0	0	1	0	0	0	1
OTU1315	0	0	0	0	0	0	0	0	0	0	0	0	0	0	35	18	48	59	48	35	54	47	32	44	39	74	68	54	95	53
OTU1318	0	0	0	0	0	0	0	0	0	0	0	0	0	0	12	12	4	12	6	7	10	25	3	13	13	14	10	18	9	10
OTU1319	0	0	0	0	0	0	0	0	0	0	0	0	0	0	0	0	0	0	0	0	0	0	0	0	1	0	1	0	1	1
OTU2658	0	0	0	1	1	0	1	0	1	0	0	1	1	5	0	0	0	0	0	0	0	0	0	0	0	0	0	0	0	0
OTU2659	0	0	0	0	0	0	0	0	0	0	0	0	0	0	0	0	0	0	0	0	0	0	4	8	0	0	0	0	0	0
OTU2652	0	0	0	0	0	0	0	0	0	0	0	0	0	0	0	0	0	0	0	0	0	0	0	0	0	0	0	0	0	1
OTU2537	0	0	0	0	0	0	0	0	0	0	0	0	0	0	112	79	72	123	34	41	69	158	14	28	25	8	12	14	12	11
OTU2650	0	0	0	0	0	0	0	0	0	0	0	0	0	0	0	0	0	0	0	0	0	0	0	0	0	0	0	1	0	0
OTU2657	0	0	0	0	0	0	0	0	0	0	0	0	0	0	0	0	0	0	2	0	0	0	0	0	0	0	0	0	0	3
OTU2654	0	0	0	0	0	0	0	0	0	0	0	0	0	0	0	0	0	0	0	0	0	0	0	0	0	0	0	0	0	1
OTU2536	1	0	0	0	0	0	0	0	0	0	1	4	0	0	0	0	0	0	0	0	0	1	0	0	0	0	0	0	0	0
OTU1008	0	0	0	0	0	0	0	0	0	0	0	0	0	0	223	89	1	21	0	178	0	21	121	9	131	115	21	81	0	91
OTU1009	0	0	0	0	0	0	0	0	0	0	0	0	0	0	0	0	0	0	0	0	0	0	0	0	1	0	0	2	0	0
OTU1006	0	0	0	0	0	0	0	0	0	0	0	0	0	0	0	6	0	0	0	0	0	0	0	0	0	0	0	0	0	0
OTU1007	0	0	0	0	0	0	0	0	0	0	0	0	0	0	0	1	0	0	0	0	0	0	0	3	0	0	0	0	0	6
OTU1004	0	0	0	0	0	0	0	0	0	0	0	0	0	0	0	0	12	0	0	0	0	0	0	0	0	2	0	3	0	0
OTU1005	0	0	0	0	0	0	0	0	0	0	0	0	0	0	0	0	0	0	0	0	0	0	1	0	0	0	0	0	0	0
OTU1002	0	0	0	0	0	0	0	0	0	0	0	0	0	0	0	0	0	0	0	0	0	0	0	0	7	3	0	9	0	9
OTU1003	0	0	0	0	0	5	3	1	0	0	0	1	3	3	0	0	0	0	1	0	0	0	0	0	1	0	0	0	0	0
OTU1000	0	0	0	0	0	0	0	0	0	0	0	0	0	0	0	0	0	0	0	0	0	0	0	0	0	1	0	0	0	0
OTU1001	0	0	0	0	0	0	0	0	0	0	0	0	0	0	8	45	35	27	69	102	141	117	0	5	2	18	17	21	8	21
OTU3099	0	0	0	0	2	0	0	0	0	0	0	0	0	0	0	0	0	0	0	0	0	0	0	0	0	0	0	0	0	0
OTU3098	3090	1	0	0	0	0	0	1432	39	0	0	0	0	0	0	17	7	2	0	2	0	0	8	16	0	14	2	0	0	0
OTU3097	0	0	0	0	0	0	0	0	0	0	0	0	0	0	0	0	0	0	0	0	0	0	0	0	0	0	0	5	0	0
OTU3096	0	0	0	0	0	0	1	0	0	0	0	0	0	0	0	0	0	0	0	0	0	0	0	0	0	0	0	0	0	0
OTU3095	0	0	0	0	0	0	0	0	0	0	0	0	0	0	0	0	0	1	0	1	0	5	0	0	0	0	0	0	0	0
OTU3094	0	0	0	0	0	0	0	0	0	0	0	0	0	0	0	0	0	0	0	0	0	0	0	0	0	1	0	0	0	0
OTU3093	0	0	0	0	0	0	0	0	0	0	0	0	0	0	0	5	0	0	0	4	0	0	0	0	0	4	0	0	0	0
OTU3092	0	0	0	0	0	0	0	0	0	0	0	0	0	0	0	5	7	9	4	2	1	7	5	0	0	4	0	0	0	1
OTU3091	4	0	0	0	0	0	0	0	4	1	2	0	0	0	0	0	0	0	0	0	0	0	0	0	0	0	0	0	0	0
OTU3090	0	0	0	2	0	0	0	0	0	0	0	0	0	0	0	0	0	0	0	0	0	0	0	0	0	0	0	0	0	0
OTU2788	0	0	0	0	0	0	0	0	0	0	0	0	0	0	0	0	0	0	0	0	0	0	0	0	0	1	0	0	0	1
OTU2789	0	0	0	0	0	0	0	0	0	0	0	0	0	0	0	0	0	0	0	0	0	5	5	6	3	5	2	1	3	2
OTU2780	0	0	0	0	0	0	0	0	0	0	0	0	0	0	0	0	0	4	1	0	0	0	0	0	0	0	0	0	0	0
OTU2781	0	0	0	0	0	0	0	0	0	0	0	0	0	0	0	0	0	0	0	0	0	0	1	0	0	0	0	1	0	0
OTU2782	0	0	0	0	0	0	0	0	0	0	0	0	0	0	1	0	0	0	0	0	0	0	0	1	0	0	0	0	0	0
OTU2783	0	0	0	0	0	0	0	0	0	0	0	0	0	0	0	0	0	0	1	0	0	0	0	0	0	0	0	0	0	0
OTU2784	0	0	0	0	0	0	0	0	1	0	0	0	0	0	0	0	0	0	0	0	0	0	0	0	0	0	0	0	0	0
OTU2785	0	0	0	0	0	0	0	0	0	0	0	0	0	0	0	0	0	0	0	0	0	0	0	0	0	0	0	2	0	0
OTU2786	0	0	0	0	0	0	0	0	0	1	0	0	0	0	0	0	0	0	0	0	0	0	0	0	0	0	0	0	0	0
OTU2787	5	0	0	0	0	0	0	0	0	0	0	0	0	0	0	0	0	0	0	0	0	0	0	0	0	0	0	0	0	0
OTU1943	0	0	0	0	0	0	0	0	0	0	0	0	0	0	1	0	0	0	0	0	0	0	0	0	0	0	0	0	0	0
OTU1942	0	0	0	0	0	0	0	0	0	0	0	0	0	0	7	5	13	9	7	16	6	13	4	12	17	57	23	27	24	20
OTU2432	0	0	0	0	0	0	0	0	0	0	0	0	0	0	0	0	0	0	0	0	0	0	0	0	0	0	0	1	0	0
OTU2433	0	0	0	0	0	0	0	0	0	0	0	0	0	0	0	0	0	0	0	0	0	0	0	0	0	0	0	1	0	0
OTU2430	0	0	0	0	0	0	1	0	0	0	0	0	0	0	0	0	0	0	0	0	0	0	0	0	0	0	1	0	0	0
OTU2431	0	0	0	0	0	0	0	0	0	0	0	0	0	0	0	0	0	0	0	0	0	0	0	0	0	0	2	0	0	0
OTU2437	0	1	0	0	0	0	0	0	0	0	0	0	0	0	0	0	0	0	1	0	0	0	0	0	0	0	0	0	0	0
OTU2434	0	0	0	0	0	0	0	0	0	0	2	0	1	1	0	0	0	0	0	0	0	0	0	0	0	0	0	0	0	0
OTU2435	7	10	9	11	20	25	39	8	7	17	23	29	29	33	0	0	0	0	3	0	0	0	0	0	3	1	0	0	0	0
OTU2438	0	0	0	0	0	0	0	0	0	0	0	0	0	0	0	2	0	0	0	0	0	0	0	0	0	0	0	0	0	0
OTU2439	0	0	0	0	0	0	0	0	1	0	5	1	0	2	0	0	0	0	0	0	0	0	0	0	0	0	2	2	0	0
OTU529	0	0	0	0	0	0	0	0	0	0	0	0	0	0	0	0	0	0	0	0	0	0	0	0	1	0	0	0	0	0
OTU528	0	0	0	0	0	0	0	0	0	0	0	0	0	0	0	0	0	0	0	0	0	0	0	0	0	1	0	0	0	0
OTU523	1	0	0	0	0	0	0	1	0	0	0	0	0	0	0	0	0	0	0	0	0	0	0	0	0	0	0	0	0	0
OTU522	0	0	0	0	1	0	0	0	0	0	0	0	0	0	4	0	3	17	0	4	1	82	3	1	220	0	1	1	4	0
OTU521	0	0	0	0	0	0	0	0	0	0	0	0	0	0	0	0	0	0	0	0	0	0	0	0	0	1	0	0	0	0
OTU520	0	0	0	0	0	0	0	0	0	0	0	0	0	0	0	0	0	0	0	1	0	0	0	0	0	0	0	0	0	0
OTU527	0	0	0	0	0	0	0	0	0	0	0	0	0	0	0	0	0	0	4	0	0	0	0	0	0	0	0	0	0	0
OTU526	0	0	0	0	0	0	0	0	0	0	0	0	0	0	0	0	0	0	0	0	0	0	0	0	0	0	0	0	0	1
OTU525	0	0	0	0	0	0	0	0	0	0	0	0	0	0	8	10	1	9	8	2	1	0	1	0	0	4	0	1	4	9
OTU524	0	0	0	0	0	0	0	0	0	0	0	0	0	0	73	85	74	68	55	96	95	66	78	151	127	148	138	155	152	144
OTU1949	59	199	324	542	657	702	923	208	189	462	1030	1199	1255	2166	0	2	44	16	117	43	39	163	1	11	31	114	76	80	151	56
OTU313	0	0	0	0	0	0	0	0	0	0	0	0	0	0	0	0	0	0	0	0	0	0	2	1	0	0	1	0	0	0
OTU3260	54	29	26	32	36	17	27	30	140	71	22	21	44	26	0	0	15	3	4	0	3	0	1	9	4	39	23	0	0	0
OTU3261	0	0	0	0	0	1	0	0	0	0	0	0	0	0	0	0	0	0	0	0	0	0	0	0	0	0	0	0	0	0
OTU3262	0	0	0	0	0	0	0	0	0	0	0	0	0	0	6	0	0	0	6	17	0	1	0	0	0	0	0	0	0	0
OTU3263	0	0	1	0	0	0	0	0	0	0	0	0	0	0	0	0	0	0	0	0	0	0	0	0	0	0	0	0	0	0
OTU1828	0	0	0	0	0	0	0	0	0	0	0	0	0	0	0	0	0	0	0	0	0	0	0	1	0	0	0	0	0	0
OTU1829	0	2	1	4	0	37	81	4	0	0	4	4	7	3	637	511	589	528	371	522	430	433	376	422	396	408	359	481	357	390
OTU3266	0	0	0	0	0	0	0	0	0	0	0	0	0	0	0	0	1	0	0	0	0	0	0	0	0	0	0	0	0	0
OTU3267	0	0	0	0	0	0	0	0	0	1	0	0	0	1	0	0	0	0	0	0	0	0	0	0	0	0	0	0	0	0
OTU1825	0	0	0	0	0	0	0	0	0	0	0	0	0	0	0	0	6	0	0	5	17	34	0	32	0	18	4	5	22	4
OTU1826	0	0	0	0	0	0	0	0	0	0	0	0	0	0	2	0	0	5	0	0	7	0	0	0	0	1	0	0	0	0
OTU1827	0	0	0	0	0	0	0	0	0	0	0	0	0	0	1	0	0	0	6	0	0	0	0	0	0	0	0	0	0	0
OTU1820	0	0	0	0	0	0	0	0	0	0	0	0	0	1	0	0	0	0	0	0	0	0	0	0	0	0	0	0	0	0
OTU1821	0	0	0	0	0	0	0	0	0	0	0	0	0	0	0	0	0	0	0	0	0	0	0	0	4	0	0	6	4	0
OTU1823	0	0	0	0	0	0	0	0	0	0	0	0	0	0	0	0	2	0	0	0	1	1	0	0	0	0	0	0	0	0
OTU417	0	0	0	0	0	0	0	0	0	0	0	0	0	0	0	0	0	0	0	0	0	2	0	0	0	0	0	0	0	0
OTU416	0	0	0	0	0	0	0	0	0	0	0	0	0	0	0	3	3	1	0	0	1	0	0	0	0	2	6	0	0	6
OTU415	0	0	0	0	0	0	0	0	0	0	0	0	0	0	0	0	0	4	1	2	2	0	0	4	5	26	12	1	25	9
OTU414	0	0	0	0	0	0	0	0	0	0	0	0	0	0	8	0	0	0	0	0	10	0	1	0	0	0	0	0	0	0
OTU413	0	0	0	0	0	0	0	0	0	0	0	0	0	0	0	0	0	0	0	0	0	0	0	0	0	0	0	1	4	0
OTU412	0	0	0	0	0	0	0	0	0	0	0	0	0	0	0	0	0	0	0	0	0	0	0	0	0	2	0	0	0	0
OTU2328	0	0	0	0	0	0	0	0	0	0	0	0	0	0	2	4	0	1	1	2	0	0	1	2	0	0	0	0	1	2
OTU2329	0	1	2	2	0	0	2	0	1	2	1	2	0	0	0	0	0	0	1	0	0	8	0	0	0	2	0	0	0	0
OTU2327	2	10	7	13	15	24	21	8	8	16	15	31	21	26	0	0	0	0	5	0	0	0	0	0	1	0	0	0	0	0
OTU2324	0	0	0	0	0	0	0	0	0	0	0	0	0	0	36	33	30	41	37	50	47	43	55	60	52	46	61	195	88	152
OTU2325	0	0	0	0	0	0	0	0	0	0	0	1	0	0	0	0	0	0	0	0	0	0	0	0	0	0	0	0	0	0
OTU2322	3	0	0	0	0	0	0	15	6	0	0	0	0	0	0	0	0	0	0	0	0	0	0	0	0	0	0	0	0	0
OTU2323	0	0	0	0	0	0	0	0	0	0	0	0	0	0	0	0	3	0	0	0	0	0	0	48	141	2	1	111	5	2
OTU2320	0	0	0	0	0	0	0	0	0	0	0	0	0	0	3	0	0	0	0	0	0	0	0	0	7	1	0	2	0	0
OTU2321	0	0	0	0	0	0	0	0	0	0	0	0	0	0	17	228	0	0	0	0	0	0	0	0	0	0	0	0	0	0
OTU3264	0	0	0	0	0	0	0	0	0	0	0	0	0	2	0	0	0	0	0	0	0	0	0	0	0	0	0	0	0	0
OTU3265	0	0	0	0	0	0	0	0	0	0	0	0	0	0	0	2	1	0	0	0	0	0	0	0	0	0	0	0	0	4
OTU1796	0	0	0	0	0	0	0	0	0	0	0	0	0	0	10	15	3	15	5	0	2	23	8	0	0	3	8	4	0	0
OTU1797	0	0	0	0	0	0	0	0	0	0	0	0	0	0	11	9	0	0	5	0	0	0	3	0	5	0	0	0	6	2
OTU1794	0	0	0	0	0	0	0	0	0	0	0	0	0	1	0	0	0	0	0	0	0	0	0	0	0	0	0	0	0	0
OTU1795	0	0	0	0	0	0	0	0	0	0	0	0	0	0	1	2	0	2	7	0	0	4	1	7	4	8	4	5	1	4
OTU1792	0	0	0	0	0	0	0	0	0	0	0	0	0	0	10	5	9	10	1	6	3	4	7	2	1	18	4	3	0	14
OTU1793	0	0	0	0	0	0	0	0	0	0	0	0	0	0	1	13	16	11	8	2	9	11	2	12	7	1	7	1	1	3
OTU679	0	0	0	0	0	0	0	0	0	0	0	0	0	0	0	0	0	0	0	0	1	0	0	0	0	0	0	0	0	0
OTU678	0	0	0	0	0	0	0	0	0	0	0	0	0	0	0	0	0	0	0	0	0	1	0	0	1	0	0	0	0	0
OTU677	0	0	0	0	0	0	0	0	0	0	0	0	0	0	15	0	0	0	0	0	0	0	0	0	0	0	0	0	0	0
OTU676	0	0	0	0	0	0	0	0	0	0	0	0	0	0	0	0	0	0	0	0	0	0	0	0	1	0	0	0	0	0
OTU675	0	0	0	0	0	0	0	0	0	0	0	0	0	0	0	1	0	0	0	0	1	2	3	25	10	13	35	57	32	20
OTU674	0	0	0	0	0	0	0	0	0	0	0	0	0	0	0	6	0	0	2	1	2	8	0	3	0	0	16	17	5	1
OTU673	0	0	0	0	0	0	0	0	0	0	0	0	0	0	32	865	4	0	250	802	0	0	0	554	346	4	0	0	377	0
OTU672	0	0	0	0	0	0	0	0	0	0	0	0	0	0	0	0	0	0	1	0	0	0	43	0	0	0	0	0	0	0
OTU895	0	0	0	0	0	0	0	0	0	0	0	0	0	0	0	0	0	0	0	0	0	0	4	0	0	0	0	0	0	0
OTU1799	0	7	3	10	6	2	1	0	4	6	8	19	9	5	0	0	0	0	0	0	0	0	0	0	0	0	0	0	0	0
OTU2223	0	0	0	0	0	0	0	0	0	0	0	0	0	0	18	11	27	28	9	11	31	58	28	13	9	18	13	28	43	26
OTU3268	0	0	0	0	0	0	0	0	0	0	0	0	0	0	0	2	1	1	2	0	1	3	0	0	1	0	0	0	0	2
OTU2221	0	0	0	0	0	0	0	0	0	0	0	0	0	0	0	0	0	0	0	0	0	0	0	1	0	0	0	0	0	0
OTU2220	0	0	0	0	0	0	0	0	0	0	0	0	0	0	1	0	0	0	0	0	0	0	0	0	0	0	0	0	0	0
OTU2227	0	0	0	0	0	0	0	0	0	0	0	0	0	0	0	0	0	0	0	0	0	0	0	0	0	1	0	0	0	0
OTU2226	2	1	9	1	0	2	1	1	1	2	8	4	1	3	13	1	0	17	0	7	0	6	22	2	0	0	0	0	4	16
OTU2225	0	0	0	0	0	1	0	0	0	0	0	0	0	0	0	0	0	0	0	0	0	0	0	0	0	0	0	0	0	0
OTU2224	0	0	0	0	0	1	2	2	0	1	0	1	0	5	0	0	0	0	0	0	0	0	0	0	0	0	0	0	0	0
OTU387	0	0	0	0	0	0	0	0	0	0	0	0	0	0	0	0	0	9	0	0	0	0	0	0	0	0	0	0	0	0
OTU386	0	0	0	0	0	0	0	0	0	0	0	0	0	0	0	0	0	1	0	4	0	0	0	0	0	0	0	0	0	0
OTU385	0	0	0	0	0	0	0	0	0	0	0	0	0	0	8	2	7	9	0	3	0	1	0	2	0	1	0	0	2	0
OTU384	0	0	0	0	0	0	0	0	0	0	0	0	0	0	0	0	2	0	8	3	0	1	5	5	8	6	0	4	0	0
OTU383	0	0	0	0	0	0	0	0	0	0	0	0	0	0	6	9	12	1	3	1	7	2	4	13	5	23	17	39	27	15
OTU382	0	0	0	0	0	0	0	0	0	0	0	0	0	0	7	3	8	9	0	1	2	1	4	12	45	1	36	42	8	22
OTU381	0	0	0	0	0	0	0	0	0	0	0	0	0	0	1	1	0	2	7	4	6	0	0	0	3	0	0	2	0	0
OTU380	0	0	0	0	0	0	0	0	0	0	0	0	0	0	0	0	0	0	0	0	0	0	0	0	0	1	0	0	0	0
OTU251	0	0	0	0	0	0	0	0	0	0	0	0	0	0	0	0	0	0	0	0	0	0	0	0	0	0	0	0	0	1
OTU702	0	0	0	0	0	0	0	0	0	0	0	0	0	0	0	0	0	2	0	2	0	1	0	0	0	0	1	0	0	0
OTU701	0	0	0	0	0	0	0	0	0	0	0	0	0	0	0	1	0	0	0	0	0	0	0	0	0	0	0	0	0	0
OTU252	0	0	0	0	0	0	0	0	0	0	0	0	0	0	0	0	0	0	0	0	0	0	0	0	0	0	1	0	0	0
OTU255	0	0	0	0	0	0	0	0	0	0	0	0	0	0	2	5	0	0	5	2	3	2	11	13	8	6	5	7	0	1
OTU254	0	0	0	0	0	0	0	0	0	0	0	0	0	0	18	18	12	15	11	7	8	14	2	0	0	0	0	1	2	3
OTU705	0	0	0	0	0	0	0	0	0	0	0	0	0	0	0	0	0	0	0	0	0	0	3	2	0	0	4	10	7	9
OTU704	0	0	0	0	0	0	0	0	0	0	0	0	0	0	0	0	0	0	0	0	0	3	1	2	0	0	0	0	3	2
OTU259	2	0	0	0	0	0	0	0	0	0	0	0	0	0	0	0	0	0	0	0	0	0	0	0	0	0	0	0	0	0
OTU258	0	0	0	0	0	0	0	0	0	0	0	0	0	0	0	2	1	1	0	1	0	0	80	83	91	65	59	96	64	73
OTU709	0	0	0	0	0	0	0	0	0	0	0	0	0	0	1	2	0	1	0	0	0	2	0	0	0	0	0	1	0	0
OTU708	0	0	0	0	0	0	0	0	0	0	0	0	0	0	0	0	0	2	0	0	0	0	0	0	0	0	0	0	0	0
OTU3149	0	0	0	0	1	0	0	2	1	0	0	0	0	0	0	0	0	0	0	0	0	0	0	0	0	0	0	0	0	0
OTU3148	0	0	0	0	0	0	0	0	0	0	0	0	0	0	129	128	92	108	59	106	143	82	40	60	28	57	31	69	78	36
OTU2443	0	0	0	0	0	0	0	0	0	0	0	0	0	0	0	0	0	0	0	0	0	0	0	0	0	0	0	2	0	0
OTU2442	0	0	0	0	0	0	1	0	0	0	0	0	0	0	0	0	0	0	0	0	0	0	0	0	0	0	0	0	0	0
OTU1644	0	0	0	0	0	0	0	0	1	0	0	0	0	0	0	1	0	0	0	1	0	9	4	1	1	6	1	3	0	4
OTU1645	0	0	0	0	0	0	0	0	0	0	0	0	0	0	5	57	24	23	1	16	2	16	5	0	5	15	15	12	8	0
OTU1646	0	0	0	0	0	0	0	0	0	0	0	0	0	0	20	27	13	28	3	30	17	17	11	22	7	15	1	18	4	26
OTU1647	0	0	0	0	0	0	0	0	1	0	0	0	0	0	360	552	324	510	451	357	297	469	304	215	99	173	283	188	267	229
OTU1640	0	0	0	0	0	0	0	0	0	0	0	0	0	0	20	17	11	0	0	8	29	1	27	8	13	17	13	6	0	10
OTU411	0	0	0	0	0	0	0	0	0	0	0	0	0	0	0	0	0	0	0	0	0	0	3	3	0	10	4	7	4	1
OTU2139	0	0	0	0	0	0	0	0	0	0	0	0	0	0	0	0	0	0	0	0	0	0	0	0	0	0	11	0	0	0
OTU2138	0	0	0	0	0	0	0	0	0	0	0	0	0	0	0	0	0	0	0	0	0	0	6	0	0	0	10	12	0	0
OTU2137	1	14	3	13	8	30	38	3	28	11	19	38	74	73	1	0	0	0	0	0	0	0	0	0	0	0	0	0	1	0
OTU2136	0	0	0	0	1	0	0	4	0	0	0	0	0	0	0	0	0	0	0	0	0	0	0	0	0	0	0	0	0	0
OTU410	0	0	0	0	0	0	0	0	0	0	0	0	0	0	0	0	0	1	0	0	0	0	0	0	0	0	0	0	0	0
OTU1648	0	0	0	0	1	0	0	0	0	0	0	0	0	0	0	10	0	0	0	3	1	0	0	0	0	0	0	0	0	0
OTU2132	0	0	0	0	0	0	0	0	0	0	0	0	0	0	0	3	2	9	0	3	1	1	0	6	1	4	4	1	0	7
OTU2131	0	0	0	0	0	0	0	0	0	0	0	0	0	0	8	0	4	11	9	2	5	5	1	0	0	5	0	0	0	0
OTU2130	7	0	0	0	1	4	5	6	1	2	1	1	0	7	0	0	0	0	0	0	0	0	0	0	0	5	0	0	0	0
OTU794	0	0	0	0	0	0	0	0	0	0	0	0	0	0	0	0	10	0	1	0	0	0	0	1	0	0	0	1	0	1
OTU795	0	0	0	0	0	0	0	0	0	0	0	0	0	0	0	0	0	0	0	1	0	0	0	0	0	0	0	0	0	0
OTU1979	0	0	0	0	0	0	0	0	0	0	0	0	0	0	0	0	0	0	0	0	0	0	0	0	0	0	1	0	0	0
OTU796	0	0	0	0	0	0	0	0	0	1	0	0	0	0	0	0	0	0	0	0	0	0	0	0	0	0	0	0	0	0
OTU3142	0	0	0	0	0	0	0	1	0	0	0	0	0	0	0	0	0	0	0	0	0	0	0	0	0	0	0	0	0	0
OTU790	0	0	0	0	0	0	0	0	0	0	0	0	0	0	2	0	0	0	0	0	0	0	0	0	0	0	0	0	0	0
OTU791	0	0	0	0	0	0	0	0	0	0	0	0	0	0	0	0	0	0	0	0	0	0	0	0	3	0	0	0	0	0
OTU50	0	0	0	0	0	0	0	0	0	0	0	0	0	0	0	0	5	0	0	0	0	0	0	1	0	1	0	0	0	0
OTU3147	0	0	0	0	0	0	0	0	0	0	0	0	0	0	0	1	0	0	0	0	0	10	0	0	2	9	13	0	0	0
OTU2770	0	0	0	0	0	0	0	0	0	0	0	0	0	0	1	0	0	0	0	0	0	0	0	0	0	0	0	0	0	0
OTU2448	0	0	0	0	0	0	0	0	0	0	0	0	0	0	1	0	1	0	0	0	0	0	1	2	0	1	2	0	0	1
OTU2773	0	0	0	0	0	0	0	0	0	0	0	0	0	0	0	0	0	0	1	0	0	0	0	0	0	0	0	0	0	0
OTU875	0	0	0	0	0	0	0	0	0	0	0	0	0	0	0	0	0	0	0	0	0	0	3	0	0	1	0	0	0	0
OTU874	0	0	0	0	0	0	0	0	0	0	0	0	0	0	23	18	15	10	10	14	39	7	5	2	22	18	7	14	4	11
OTU877	0	0	0	0	0	0	0	0	0	0	0	0	0	0	0	0	2	0	0	0	0	0	0	0	0	0	0	0	1	0
OTU53	0	0	0	0	0	0	0	0	0	0	0	0	0	0	0	0	0	0	0	0	0	0	2	0	0	0	0	0	0	0
OTU871	0	0	0	0	0	0	0	0	0	0	0	0	0	0	0	0	0	0	0	0	0	0	0	0	0	0	0	0	1	0
OTU870	0	0	0	0	0	0	0	0	0	0	0	0	0	0	0	0	0	0	0	0	0	0	1	0	0	0	0	0	0	0
OTU873	0	0	0	0	0	0	0	0	0	0	0	0	0	0	0	0	0	0	0	0	2	0	0	0	0	0	0	2	0	4
OTU872	0	0	0	0	0	0	0	0	0	0	0	0	0	0	0	0	0	0	0	0	0	3	0	0	0	0	0	0	0	0
OTU54	0	0	0	0	0	0	0	0	0	0	0	0	0	0	0	0	0	0	0	0	0	0	0	0	0	0	0	0	0	1
OTU879	0	0	0	0	0	0	0	0	0	0	0	0	0	0	0	0	0	0	0	0	0	0	0	0	0	0	9	1	0	0
OTU878	0	0	0	0	0	0	0	0	0	0	0	0	0	0	0	7	0	0	0	0	0	0	0	5	1	0	0	1	0	0
OTU55	0	0	0	0	0	0	0	0	0	0	0	0	0	0	0	0	0	1	0	0	0	0	0	0	0	0	0	0	0	0
OTU2777	0	0	0	0	0	0	0	0	0	0	0	0	0	0	0	0	8	0	0	0	0	0	0	0	0	0	0	0	0	0
OTU2776	0	0	0	0	0	0	0	4	0	0	0	0	0	0	0	0	0	0	0	0	0	0	0	0	0	0	0	0	0	0
OTU2911	0	0	0	0	0	0	0	0	0	0	0	0	0	0	0	0	0	0	0	0	0	0	0	0	0	0	0	10	0	0
OTU2910	0	0	0	0	0	0	0	0	0	0	0	0	0	0	0	10	4	11	2	0	0	2	0	0	0	0	0	0	0	0
OTU2913	0	0	0	0	0	0	0	0	0	0	0	0	0	0	3	2	0	0	10	5	0	11	10	0	0	0	0	25	0	0
OTU2912	0	0	0	0	0	0	0	0	0	0	0	0	0	0	151	124	145	136	45	97	97	117	145	62	48	60	67	63	12	111
OTU2915	2	2	7	2	1	8	7	4	2	1	3	4	3	3	0	0	1	5	1	1	1	0	1	0	0	2	0	0	1	2
OTU2917	1	0	0	0	1	0	6	0	0	0	0	1	0	0	0	0	0	0	0	0	0	0	0	0	0	0	0	0	0	0
OTU2916	0	0	0	0	0	0	0	0	0	0	0	0	0	0	0	0	1	0	0	0	0	0	0	0	0	0	0	0	0	0
OTU2919	60	7	3	5	19	40	66	110	59	10	42	9	14	26	0	0	24	0	16	20	0	28	9	42	276	37	15	4	1	0
OTU2918	0	0	0	0	0	0	0	0	0	0	0	0	0	0	0	0	0	0	0	0	0	0	2	0	0	0	0	1	5	0
OTU559	0	0	0	0	0	0	0	0	0	0	0	0	0	0	0	0	0	0	0	2	3	0	0	0	0	0	0	0	0	0
OTU1253	0	0	0	0	0	0	0	0	0	0	0	0	0	0	0	0	0	0	6	0	2	0	0	0	0	0	0	1	1	0
OTU1251	0	0	0	0	0	0	0	0	0	0	0	0	0	0	0	0	0	0	0	0	0	0	0	4	2	0	0	1	0	0
OTU1250	0	0	0	0	0	0	0	0	0	0	0	0	0	0	0	0	0	0	0	1	0	0	0	0	0	0	0	0	0	0
OTU1257	0	0	0	0	0	0	0	0	0	0	0	0	0	0	8	3	3	3	2	4	3	3	1	3	3	1	7	0	4	4
OTU1256	0	0	0	0	0	0	0	0	0	0	0	0	0	0	0	0	0	0	0	0	0	0	6	0	0	0	0	0	0	0
OTU1255	0	0	0	0	0	0	0	0	0	0	0	0	0	0	4	0	3	0	0	0	7	0	9	0	0	0	0	0	6	0
OTU1254	0	1	0	0	0	0	0	0	0	0	0	0	0	0	0	0	0	0	0	0	0	0	0	0	0	0	0	0	0	0
OTU1259	0	0	0	0	0	0	0	0	0	0	0	0	0	0	0	0	0	1	0	0	0	0	0	0	0	0	0	1	0	0
OTU1258	0	0	0	0	0	0	0	0	0	0	0	0	0	0	0	0	0	0	2	0	0	0	0	0	0	0	0	0	0	0
OTU1495	0	0	0	1	0	0	0	0	0	0	0	0	0	0	0	0	0	0	0	0	0	0	0	0	0	0	0	0	0	0
OTU1494	0	0	0	0	0	0	0	0	0	0	0	0	0	0	0	0	0	0	0	0	0	0	0	0	0	0	0	6	0	27
OTU1496	0	0	0	0	0	0	0	0	0	0	0	0	0	0	0	1	0	0	0	0	0	1	0	0	0	0	0	0	0	0
OTU1491	0	0	0	0	0	0	0	0	0	0	0	0	0	0	0	0	1	0	0	0	0	0	0	0	0	0	0	0	0	0
OTU1490	0	0	0	0	0	2	0	0	0	0	0	0	0	0	0	0	0	0	0	0	0	0	0	0	0	0	0	0	0	0
OTU1493	0	0	0	0	0	0	0	0	0	0	0	0	0	0	0	0	0	0	0	0	0	1	0	6	6	16	2	5	0	63
OTU1492	0	0	0	0	0	0	0	0	0	0	0	0	0	0	0	0	0	1	0	0	0	0	3	0	4	1	5	19	4	2
OTU1499	0	0	0	0	0	0	0	0	0	0	0	0	0	0	0	0	0	0	0	0	0	0	2	0	0	0	0	0	0	0
OTU470	0	0	0	0	0	0	0	0	0	0	0	0	0	0	0	1	0	0	0	0	0	0	1	0	0	0	0	0	0	0
OTU321	0	0	0	0	0	0	0	0	0	0	0	0	0	0	0	0	0	0	0	0	0	0	0	0	0	0	0	1	0	0
OTU776	0	0	0	0	0	0	0	0	0	0	0	0	0	0	0	0	0	0	0	0	0	0	0	0	0	0	0	0	1	0
OTU953	0	0	0	0	0	0	0	0	0	0	1	0	1	0	0	0	0	0	0	0	0	0	0	0	0	0	0	0	0	0
OTU899	0	0	0	0	0	0	0	0	0	0	0	0	0	0	34	22	18	12	11	15	24	25	14	20	16	27	24	42	32	42
OTU898	0	0	0	0	0	0	0	0	0	0	0	0	0	0	0	0	3	0	0	0	0	0	2	6	0	0	1	1	2	0
OTU956	0	0	0	0	0	0	0	0	0	0	0	0	0	0	0	0	0	0	0	0	0	0	0	0	1	0	0	0	0	0
OTU957	0	0	0	0	0	0	0	0	0	0	0	0	0	0	0	0	0	0	0	0	1	0	0	0	0	0	0	0	0	0
OTU770	0	0	0	0	0	0	0	0	0	0	0	0	0	0	0	0	0	0	0	0	0	0	0	0	0	0	0	1	0	0
OTU1791	0	0	0	0	0	0	0	0	0	0	0	0	0	0	0	3	2	1	2	0	2	3	1	0	0	1	0	1	0	0
OTU893	0	0	0	0	0	0	0	0	0	0	0	0	0	0	0	5	2	8	3	14	25	5	0	0	0	0	0	0	0	0
OTU892	0	0	0	0	0	0	0	0	0	0	0	0	0	0	0	0	2	0	0	0	6	2	0	0	0	2	0	5	0	0
OTU891	0	0	0	0	0	0	0	0	0	0	0	0	0	0	0	0	0	1	0	0	0	0	0	0	0	0	0	0	0	0
OTU1143	0	0	0	0	0	0	0	0	0	0	0	0	0	0	1	15	7	1	1	0	5	1	0	7	0	1	0	4	0	1
OTU1798	0	0	0	0	0	0	0	0	0	0	0	0	0	0	0	0	0	0	0	0	0	0	0	0	1	0	1	0	0	0
OTU894	0	0	0	0	0	0	0	0	0	0	0	0	0	0	1	0	0	0	0	0	0	0	0	0	0	0	0	0	0	0
OTU2222	0	2	0	0	0	0	0	0	0	0	0	1	0	0	0	0	0	0	0	0	0	0	0	0	0	0	0	0	0	0
OTU1079	0	0	0	0	0	0	0	0	0	0	0	0	0	0	0	0	0	0	0	0	0	0	0	0	0	0	0	0	0	7
OTU1078	0	0	0	1	0	3	3	3	0	0	0	2	0	1	0	0	0	0	1	0	0	0	0	0	0	0	0	0	0	0
OTU1073	0	0	0	0	0	0	0	0	0	0	0	0	0	0	0	0	0	0	0	0	0	0	2	1	3	0	0	0	0	0
OTU1072	0	0	0	0	0	0	0	0	0	0	0	0	0	0	0	0	0	0	0	0	0	0	0	0	0	0	0	0	0	9
OTU1071	0	0	0	0	0	0	0	0	0	0	0	0	0	0	2	0	0	0	0	0	0	0	0	0	0	0	0	0	0	0
OTU1070	0	0	0	0	0	0	0	0	0	0	0	0	0	0	0	1	0	0	0	0	0	0	0	0	0	0	0	0	0	0
OTU1077	0	0	0	0	0	0	0	0	0	0	0	0	0	0	0	0	1	0	0	0	0	0	0	0	0	1	0	0	0	0
OTU1076	0	0	0	0	0	0	0	0	0	0	0	0	0	0	322	264	271	243	235	309	266	236	354	421	367	453	452	553	336	442
OTU1075	0	0	0	0	0	0	0	0	0	0	0	0	0	0	0	0	0	0	0	0	0	0	0	0	0	0	0	1	0	0
OTU388	0	0	0	0	0	0	0	0	0	0	0	0	0	0	5	8	26	6	14	15	8	9	14	9	2	1	3	4	17	3
OTU14	0	0	0	0	0	0	0	0	0	0	0	0	0	0	0	0	0	1	0	0	0	0	0	0	0	0	0	0	0	0
OTU15	0	0	0	0	0	0	0	0	0	0	0	0	0	0	0	0	0	0	0	0	2	0	0	0	4	0	0	0	0	0
OTU16	0	0	0	0	0	0	0	0	0	0	0	0	0	0	5	1	0	0	2	3	1	3	4	11	2	1	0	3	0	0
OTU17	0	0	0	0	0	0	0	0	0	0	0	0	0	0	0	0	0	0	0	0	0	1	0	0	0	0	0	0	0	0
OTU3088	0	0	0	0	0	0	0	11	1	0	0	0	0	0	0	0	0	0	0	0	0	0	0	0	0	0	0	0	0	0
OTU11	0	0	0	0	0	0	0	0	0	0	0	0	0	0	0	0	0	0	0	0	0	0	0	0	0	0	0	1	0	1
OTU12	0	0	0	0	0	0	0	0	0	0	0	0	0	0	0	1	0	0	0	0	0	0	0	0	0	0	0	0	0	0
OTU13	0	0	0	0	0	0	0	0	0	0	0	0	0	0	0	0	0	1	0	0	0	0	0	0	0	0	0	0	0	0
OTU3084	0	0	0	0	0	1	6	0	0	0	0	0	0	2	0	0	0	5	3	0	0	0	0	0	8	4	4	0	0	0
OTU3085	0	0	0	0	0	0	0	0	0	0	0	0	0	0	13	13	22	33	0	14	7	26	21	22	17	14	57	11	28	22
OTU3086	0	0	0	0	0	0	0	0	0	0	0	0	0	0	1	0	0	7	5	11	0	1	0	0	0	0	0	0	0	0
OTU3087	0	0	0	0	0	0	0	0	0	0	0	0	0	0	0	0	0	10	0	0	0	0	0	0	0	0	0	0	0	0
OTU3081	0	0	0	0	0	0	0	0	0	0	0	0	0	0	46	1	4	9	32	12	5	13	8	2	13	6	7	1	1	13
OTU3082	0	0	0	0	0	0	0	0	0	0	0	0	0	0	28	53	33	15	33	23	102	27	13	24	39	6	16	25	38	7
OTU3083	0	0	0	0	0	0	0	0	0	0	0	0	0	0	14	1	4	4	21	32	62	3	0	0	0	1	0	0	0	0
OTU2228	0	0	2	0	0	0	0	0	0	0	0	0	0	0	0	0	0	0	0	0	0	0	0	0	0	0	0	0	0	0
OTU418	0	0	0	0	0	0	0	0	0	0	0	0	0	0	0	0	0	0	0	0	0	0	0	0	3	0	0	0	0	0
OTU1107	0	0	0	0	0	0	0	0	0	0	0	0	0	0	0	0	0	0	0	0	0	0	0	1	0	0	0	0	0	0
OTU1105	0	0	0	0	0	0	0	0	0	0	0	0	0	0	0	0	0	0	0	0	0	0	0	1	0	0	0	0	0	0
OTU1104	0	0	0	0	0	0	0	0	0	0	0	0	0	0	8	1	0	2	0	3	0	0	0	0	2	0	3	0	15	7
OTU1103	0	0	0	0	0	0	0	0	0	0	0	0	0	0	0	0	0	0	0	0	0	0	0	0	1	0	0	0	0	0
OTU1102	0	0	0	0	0	0	0	0	0	0	0	0	0	0	0	0	0	0	0	0	0	0	14	0	0	0	0	0	0	0
OTU1101	0	0	0	0	0	0	0	0	0	0	0	0	0	0	0	0	0	0	0	0	1	0	0	0	0	0	0	0	0	0
OTU1100	124	11	17	28	714	2490	2120	299	95	34	167	2118	2018	3940	1	1	4	18	645	8	29	17	0	34	92	88	25	39	35	35
OTU1109	0	0	0	0	0	0	0	0	0	0	0	0	0	0	0	0	0	0	0	0	0	0	0	0	0	0	0	0	14	0
OTU1108	0	0	0	0	0	0	0	0	0	0	0	0	0	0	0	0	0	0	0	0	0	0	1	0	0	0	0	0	0	0
OTU337	0	0	0	0	0	0	0	0	0	0	0	0	0	0	0	0	0	0	2	0	0	0	0	0	0	0	0	0	0	0
OTU2680	0	0	0	0	0	0	0	0	0	0	0	0	0	0	208	0	7	4	8	3	3	1	38	15	14	18	6	51	3	21
OTU2683	0	0	0	0	0	0	0	0	0	0	0	0	0	0	0	10	0	2	2	16	15	11	0	0	0	0	2	5	0	0
OTU2682	0	0	0	0	0	0	0	0	0	0	0	0	0	0	9	1	0	0	2	0	0	0	0	0	0	0	0	0	0	0
OTU2685	7926	24164	26719	22463	21166	15105	15614	7118	21840	27549	22395	19056	19908	13394	435	457	2313	1010	4696	1491	1204	977	335	1352	2651	1423	1479	957	1323	863
OTU2684	1	0	0	0	0	0	0	0	0	0	0	0	0	0	24	41	1	10	3	15	30	3	14	24	10	22	17	26	21	24
OTU2687	0	0	0	0	0	0	0	0	0	0	0	0	0	0	1	3	1	1	2	2	0	0	0	0	0	0	0	0	0	0
OTU2686	0	0	0	0	0	0	0	0	0	0	0	0	0	0	39	16	30	13	26	9	17	11	134	56	89	40	92	107	73	236
OTU2689	0	0	0	0	0	0	0	0	0	0	0	0	0	0	0	0	0	0	0	0	0	0	0	0	0	0	0	0	0	2
OTU2688	0	0	0	0	0	0	0	0	0	0	0	0	0	0	0	0	0	0	1	0	0	0	23	26	9	2	4	16	0	11
OTU1819	0	0	0	0	0	0	0	0	0	0	0	0	0	0	0	0	0	0	0	0	6	0	0	0	0	0	0	0	0	0
OTU1818	0	0	0	0	0	0	0	0	0	0	0	0	0	0	0	0	0	0	0	0	0	0	2	0	0	0	0	1	0	1
OTU3259	0	0	0	0	0	0	0	0	0	0	0	0	0	0	0	0	0	0	0	0	5	0	0	2	0	0	0	0	0	0
OTU3258	0	0	0	0	0	0	0	0	0	0	0	0	0	0	0	0	0	0	2	0	0	0	0	0	0	0	0	0	0	0
OTU1811	0	0	0	0	0	0	0	0	0	0	0	0	0	0	0	0	0	0	0	0	0	0	0	0	0	0	0	0	0	1
OTU3254	0	0	0	0	0	0	0	0	0	0	0	0	0	0	266	159	108	79	63	86	115	162	129	111	78	118	180	188	145	193
OTU1813	0	1	0	0	1	8	1	3	2	3	12	33	7	14	0	14	0	0	1	0	0	9	0	1	0	0	0	0	0	0
OTU1812	0	0	0	0	0	0	0	0	0	0	0	0	0	0	16	15	10	14	9	26	16	13	19	13	18	44	23	21	24	26
OTU3251	0	0	0	0	0	0	0	0	0	0	0	0	0	0	33	2	0	21	1	6	10	0	13	11	1	2	10	13	1	0
OTU1814	0	0	0	0	0	0	0	0	0	0	0	0	0	0	11	6	13	15	0	11	11	2	1	35	25	33	7	39	39	18
OTU1817	0	0	0	0	0	0	0	0	0	0	0	0	0	0	1	0	0	1	0	1	3	0	1	2	0	5	5	2	1	1
OTU3252	0	0	0	0	0	0	0	0	0	0	0	0	0	0	0	0	0	0	1	0	0	0	0	0	0	0	0	0	1	0
OTU462	1	0	0	0	0	0	0	0	1	0	0	0	0	0	0	0	0	0	0	0	0	0	0	0	0	0	0	0	0	0
OTU703	0	0	0	0	0	0	0	0	0	0	0	0	0	0	0	0	1	0	0	0	0	0	0	6	0	1	3	0	0	1
OTU460	0	0	0	0	0	0	0	0	0	0	0	0	0	0	2	0	0	0	1	0	0	0	8	14	0	1	0	4	1	19
OTU461	0	0	0	0	0	0	0	0	0	0	0	0	0	0	1	3	0	0	1	0	1	0	1	2	1	0	2	2	0	1
OTU466	487	11	2	2	0	2	1	438	106	2	5	2	0	0	0	5	1	3	9	1	2	0	0	9	33	19	3	3	0	4
OTU467	0	0	0	0	0	0	0	0	0	0	0	0	0	0	0	1	0	0	0	0	0	0	0	0	0	0	0	0	0	0
OTU464	0	0	0	0	0	0	0	0	0	0	0	0	0	0	0	0	0	0	0	0	0	0	0	0	5	0	3	0	0	2
OTU465	0	0	0	0	0	0	0	0	0	0	0	0	0	0	6	0	0	0	0	5	4	0	20	3	3	4	0	1	3	2
OTU2352	4	6	9	4	45	79	78	2	1	5	33	28	2	22	0	0	5	0	7	0	5	1	0	0	0	0	0	0	16	4
OTU2351	69	2	0	0	0	0	3	0	0	0	0	0	0	0	33	72	62	71	37	84	64	45	6	1	26	36	34	13	2	9
OTU469	0	0	0	1	0	1	0	0	2	0	0	0	0	0	0	0	0	0	0	0	0	0	0	0	0	2	0	0	0	0
OTU2357	0	0	0	0	0	0	0	0	0	0	0	0	0	0	24	6	5	0	8	4	10	16	16	5	4	27	34	15	8	28
OTU2356	0	0	0	0	0	0	0	0	0	0	0	0	0	0	9	20	8	24	6	30	19	2	4	11	12	7	51	6	21	6
OTU2355	1	5	0	1	0	7	1	2	0	0	0	1	2	7	0	4	0	15	0	10	70	6	65	33	4	0	5	0	15	16
OTU2354	8	0	0	0	0	10	11	12	1	0	5	2	5	44	0	0	0	0	0	0	0	4	0	0	11	0	0	1	0	0
OTU700	0	1	0	0	0	0	0	0	0	0	0	0	0	0	0	0	0	0	0	0	0	0	0	0	0	0	0	2	0	0
OTU707	0	0	0	0	0	0	0	0	0	0	0	0	0	0	0	0	0	0	2	0	0	0	0	0	0	0	0	0	0	0
OTU706	0	0	0	0	0	0	0	0	0	0	0	0	0	0	0	0	0	0	4	0	0	0	0	0	0	0	0	0	0	0
OTU608	0	0	0	0	0	0	0	0	0	0	0	0	0	0	0	5	9	3	13	28	22	8	0	0	2	3	2	3	0	0
OTU609	0	0	0	0	0	0	0	0	0	0	0	0	0	0	0	0	0	0	0	0	0	0	2	0	0	0	0	0	0	0
OTU257	0	0	0	0	0	0	0	0	0	0	0	0	0	0	0	0	0	0	0	0	0	0	0	0	0	0	0	1	0	0
OTU602	0	0	0	0	0	0	0	0	0	0	0	0	0	0	0	0	0	0	0	0	0	1	0	0	0	0	5	0	0	78
OTU603	0	0	0	0	0	0	0	0	0	0	0	0	0	0	0	0	0	0	0	0	0	1	0	0	1	0	0	0	0	4
OTU600	0	0	0	0	0	0	0	0	0	0	0	0	0	0	0	1	0	0	0	0	0	0	0	0	0	0	0	0	0	0
OTU601	0	0	0	0	0	0	0	0	0	0	0	0	0	0	0	0	0	0	0	0	0	2	0	0	2	0	3	0	0	0
OTU606	0	0	0	0	0	0	0	0	0	0	0	0	0	0	3	5	0	3	3	2	1	2	1	6	1	0	5	9	2	1
OTU604	0	0	0	0	0	0	0	0	0	0	0	0	0	0	0	0	1	2	0	3	0	1	0	0	0	0	0	0	0	0
OTU605	0	0	0	0	0	0	0	0	0	0	0	0	0	0	0	2	0	0	0	1	0	0	0	0	0	0	0	0	0	3
OTU2230	0	0	0	0	0	0	0	0	0	0	0	0	0	0	9	47	31	33	10	36	32	19	27	80	69	91	53	70	165	84
OTU2232	0	0	0	0	0	0	0	1	0	0	0	0	0	0	0	0	0	0	0	0	0	0	0	0	0	0	0	0	0	0
OTU2235	1	4	1	0	2	9	8	5	0	1	2	3	1	25	0	0	0	0	0	0	0	2	0	1	0	0	0	0	0	0
OTU2236	0	0	0	0	0	1	0	0	0	0	0	0	0	0	0	0	0	0	0	0	0	0	0	0	0	0	0	0	0	0
OTU2237	0	1	0	0	1	0	0	0	0	0	0	0	0	3	0	0	0	0	0	0	0	0	0	0	0	0	0	0	0	0
OTU268	0	0	0	0	0	0	0	0	0	0	0	0	0	0	3	3	0	2	1	1	1	3	2	0	4	1	0	0	0	0
OTU269	0	0	0	0	0	0	0	0	0	0	0	0	0	0	0	0	0	0	0	0	1	0	0	0	0	0	0	0	0	0
OTU264	0	0	0	0	0	0	0	0	0	0	0	0	0	0	0	0	0	0	0	0	0	0	0	0	0	0	0	0	0	2
OTU265	0	0	0	0	0	0	0	0	0	0	0	0	0	0	0	1	2	3	2	8	5	3	0	0	0	0	0	0	0	0
OTU266	0	0	0	0	0	0	0	0	0	0	0	0	0	0	0	0	2	0	0	0	0	0	0	1	2	1	10	2	0	2
OTU260	0	0	0	0	0	0	0	0	0	0	0	0	0	0	199	14	9	97	44	15	17	5	870	114	134	147	54	133	182	157
OTU261	0	0	0	0	0	0	0	0	0	0	0	0	0	0	0	0	0	2	2	0	2	3	0	0	0	0	0	0	0	0
OTU262	0	0	0	0	0	0	0	0	0	0	0	0	0	0	0	0	0	0	0	0	0	3	0	1	0	0	0	0	0	0
OTU263	0	0	0	0	0	0	0	0	0	0	0	0	0	0	0	0	0	0	0	0	0	0	0	0	1	0	0	0	0	0
OTU116	0	0	0	0	0	0	0	0	0	0	0	0	0	0	0	0	0	0	0	0	0	0	0	0	0	1	0	0	0	0
OTU117	0	0	0	0	0	0	0	0	0	0	0	0	0	0	0	0	0	0	2	2	0	0	0	0	0	0	0	0	0	0
OTU114	0	0	0	0	0	0	0	0	0	0	0	0	0	0	0	1	0	0	0	0	0	0	0	0	0	1	0	0	0	0
OTU115	0	0	0	0	0	0	0	0	0	0	0	0	0	0	0	0	0	0	0	0	0	0	0	0	0	0	0	0	1	0
OTU113	0	0	0	0	0	0	0	0	0	0	0	0	0	0	0	0	0	0	0	0	0	0	0	0	0	1	0	0	0	0
OTU110	0	0	0	0	0	0	0	0	0	0	0	0	0	0	1	0	0	0	0	0	0	0	0	0	0	1	0	0	0	0
OTU111	0	0	0	0	0	0	0	0	0	0	0	0	0	0	1	0	0	0	1	0	0	2	1	0	0	1	1	0	2	1
OTU118	0	0	0	0	0	0	0	0	0	0	0	0	0	0	0	0	0	0	1	0	0	0	0	1	0	2	2	1	0	0
OTU119	0	0	0	0	0	0	0	0	0	0	0	0	0	0	0	0	0	0	0	0	0	0	0	0	0	0	0	0	3	0
OTU287	0	0	0	0	0	0	0	0	0	0	0	0	0	0	0	0	0	0	0	0	0	0	0	0	0	0	0	0	1	0
OTU284	0	0	0	0	0	0	0	0	0	0	0	0	0	0	0	0	1	0	2	0	0	0	0	0	0	1	0	0	0	0
OTU285	0	0	0	0	0	0	0	0	0	0	0	0	0	0	0	0	0	0	0	0	0	0	0	0	0	0	1	0	0	0
OTU282	0	0	0	0	0	0	0	0	0	0	0	0	0	0	0	0	0	0	0	0	0	0	0	0	0	0	3	0	0	0
OTU280	0	0	0	0	0	0	0	0	0	0	0	0	0	0	0	0	0	0	0	0	1	0	0	0	0	0	0	0	0	0
OTU281	0	0	0	0	0	0	0	0	0	0	0	0	0	0	0	0	0	0	0	0	0	0	0	0	0	0	1	0	0	0
OTU288	80	45	85	44	42	21	6	89	570	150	95	22	17	26	0	2	7	0	16	13	2	2	0	2	8	88	11	3	13	1
OTU289	0	0	0	0	0	0	0	0	0	0	0	0	0	0	1	0	0	0	1	0	0	0	1	0	1	0	0	0	1	0
OTU1670	0	0	0	0	0	0	0	0	0	0	0	0	0	0	0	0	0	0	0	0	0	0	0	0	0	1	0	0	0	0
OTU1673	0	0	0	0	2	3	1	0	0	0	0	0	0	0	0	0	0	0	0	0	1	0	1	0	0	3	0	0	0	0
OTU1672	0	0	0	0	0	0	0	0	0	0	0	0	0	0	3	2	3	4	4	6	4	3	1	5	1	7	2	3	3	4
OTU1675	0	0	0	0	0	0	0	0	0	0	0	0	0	0	0	0	0	0	7	0	0	0	7	0	0	0	0	0	0	0
OTU2129	0	0	0	0	0	0	0	0	0	0	0	0	0	0	86	55	28	40	17	64	11	34	0	5	6	0	0	15	0	15
OTU1677	0	0	0	1	0	3	0	0	0	0	0	0	0	0	2	3	1	2	4	4	1	3	0	1	1	2	2	1	3	2
OTU1676	0	0	0	0	0	1	0	1	0	0	0	0	0	0	1	2	5	3	3	2	1	1	5	1	0	7	2	1	5	2
OTU1679	0	0	0	0	0	0	0	0	0	0	0	0	0	0	0	0	0	0	1	0	0	0	38	82	31	113	11	51	48	220
OTU2125	0	0	0	0	0	0	0	0	0	0	0	0	0	0	1	0	15	0	1	24	0	0	16	32	17	9	34	105	32	56
OTU2127	0	0	0	0	0	0	0	0	0	0	0	0	0	0	42	14	12	8	11	18	29	7	0	0	0	0	0	0	0	0
OTU2120	0	0	0	0	0	0	0	0	0	0	0	1	0	0	0	0	0	0	0	0	0	0	0	0	0	0	0	0	0	0
OTU2122	0	0	0	0	1	1	0	0	1	0	0	3	2	0	0	0	0	0	0	0	0	6	0	0	0	2	0	0	0	0
OTU2123	0	0	0	0	0	0	0	0	0	0	0	0	0	0	2	4	3	2	10	16	12	6	0	0	0	0	0	0	1	0
OTU1674	0	0	0	0	0	0	0	0	0	0	0	0	0	0	4	0	0	0	0	0	1	0	0	0	0	1	0	2	0	1
OTU840	0	0	0	0	0	0	0	0	0	0	0	0	0	0	0	0	0	0	0	0	0	0	0	0	1	0	0	0	0	0
OTU841	0	0	0	0	0	0	0	0	0	0	0	0	0	0	0	0	0	0	0	0	0	0	0	0	2	0	0	0	0	0
OTU842	0	0	0	0	0	0	0	0	0	0	0	0	0	0	3	5	0	0	0	0	0	0	0	2	0	2	2	0	1	0
OTU843	0	0	0	0	0	0	0	0	0	0	0	0	0	0	0	0	0	0	0	0	48	0	0	4	15	0	0	0	0	0
OTU844	0	0	0	0	0	0	0	0	0	0	0	0	0	0	0	0	0	0	0	0	0	0	0	0	0	2	0	0	0	0
OTU845	0	0	0	0	0	0	0	0	0	0	0	0	0	0	6	0	0	0	0	0	0	0	0	0	3	0	2	3	0	13
OTU846	0	0	0	0	0	0	0	0	0	0	0	0	0	0	0	0	0	0	0	0	0	0	0	0	10	0	0	0	0	0
OTU847	0	0	0	0	0	0	0	0	0	0	0	0	0	0	0	0	0	0	0	0	0	0	0	3	0	0	0	0	0	1
OTU848	0	0	0	0	0	0	0	0	0	0	0	0	0	0	0	5	0	8	3	14	29	4	0	0	0	0	0	1	0	0
OTU849	0	0	0	0	0	0	0	0	0	0	0	0	0	0	0	3	0	0	0	0	0	0	0	0	0	0	0	0	0	0
OTU509	0	0	0	0	0	0	0	0	0	0	0	0	0	0	0	0	2	0	0	0	0	0	0	0	0	0	0	0	0	0
OTU2908	0	0	0	0	0	0	0	0	0	0	0	0	0	0	61	194	148	464	168	260	232	227	12	22	132	42	39	30	27	16
OTU2909	252	0	0	0	0	8	1	0	0	0	1	0	0	0	241	338	376	343	210	326	306	281	55	229	223	357	354	321	399	189
OTU2906	470	943	1187	1396	1737	1629	1752	494	858	710	614	590	821	980	77	57	225	271	425	282	288	235	119	81	210	201	188	138	203	141
OTU2907	0	0	0	0	0	1	0	0	0	0	0	0	0	1	0	0	0	0	0	0	0	0	0	0	0	0	0	0	0	0
OTU2904	0	0	0	0	0	0	0	0	0	0	0	0	0	0	0	0	0	0	0	0	0	0	0	0	0	0	0	4	0	0
OTU2905	0	0	0	0	0	0	0	0	0	0	0	0	0	0	0	0	0	0	0	0	0	2	1	1	0	1	0	0	0	0
OTU2902	0	10	3	6	3	3	0	0	2	3	3	3	0	0	0	0	0	0	0	0	0	0	0	0	1	1	0	0	0	0
OTU2903	14	1	0	0	0	4	0	4	1	0	2	0	1	3	0	0	0	0	0	0	0	0	0	0	0	0	0	0	0	0
OTU2900	0	3	6	11	11	4	16	0	1	4	11	9	6	16	0	0	0	0	1	0	0	0	0	0	1	0	0	0	2	0
OTU2901	0	0	0	0	0	0	1	1	0	0	0	0	0	0	0	0	0	0	0	0	0	0	0	0	0	0	2	0	0	0
OTU1240	0	0	0	0	0	0	0	0	0	0	0	0	0	0	1	0	0	0	0	0	0	0	19	12	0	0	0	32	4	27
OTU1241	0	0	0	0	1	0	0	0	0	0	0	0	0	0	0	0	0	0	0	2	6	3	1	0	0	0	5	2	1	11
OTU1242	0	0	0	0	0	0	0	0	0	0	0	0	0	0	0	0	4	0	0	0	0	0	0	12	30	0	0	0	23	0
OTU1243	0	0	0	0	0	0	0	0	0	0	0	0	0	0	0	0	0	0	0	0	0	0	0	1	0	0	0	0	0	6
OTU1244	0	0	0	0	0	0	0	2	0	0	0	0	0	0	0	0	0	0	0	0	0	0	0	0	0	0	0	0	0	0
OTU1245	0	0	0	0	0	0	0	0	0	1	0	0	0	0	0	0	0	0	0	0	0	0	0	0	0	0	0	0	0	0
OTU1246	0	0	0	0	0	0	0	0	0	0	0	0	0	0	0	1	1	0	0	1	0	0	0	0	0	0	0	0	1	0
OTU1247	0	0	0	0	0	0	0	0	0	0	0	0	0	0	0	0	0	0	0	0	0	0	2	0	0	0	0	0	0	0
OTU1248	0	0	0	0	0	0	0	0	1	0	0	0	0	0	0	0	0	0	0	0	0	0	0	0	0	0	2	0	0	0
OTU1249	0	0	0	0	0	0	0	0	0	0	0	0	0	0	0	0	0	0	0	0	0	0	0	0	0	1	2	0	0	0
OTU1482	0	0	0	0	0	0	0	0	0	0	0	0	0	0	0	0	9	12	0	1	32	2	5	0	4	3	2	39	6	22
OTU1483	0	0	0	0	0	0	0	0	0	0	0	0	0	0	4	0	0	0	0	7	0	0	1	9	0	8	7	8	37	5
OTU1480	246	63	77	47	27	25	21	232	609	242	91	51	35	28	1	0	9	6	45	8	0	1	1	0	47	139	23	0	0	1
OTU1481	0	0	0	0	0	0	0	0	0	0	0	0	0	0	0	0	0	0	0	0	0	0	0	0	2	2	0	0	0	0
OTU1486	0	0	0	0	0	0	0	0	0	0	0	0	0	0	1	0	2	0	2	0	0	7	0	0	1	7	5	25	69	12
OTU1487	0	0	0	0	0	0	0	0	0	0	0	0	0	0	0	0	0	0	0	0	0	0	0	0	0	3	0	0	0	0
OTU1484	0	0	0	0	0	0	0	1	0	0	0	0	0	0	7	4	7	5	4	7	6	8	9	6	7	37	5	7	2	16
OTU1485	0	0	0	0	0	0	0	0	0	0	0	0	0	0	5	26	20	4	10	11	13	16	2	7	2	10	10	14	16	2
OTU1488	0	0	0	0	0	0	0	0	0	0	0	0	0	0	0	0	0	0	0	0	0	0	0	0	0	0	0	13	0	0
OTU1489	0	0	0	0	0	0	0	0	0	0	0	0	0	0	3	2	0	10	0	0	0	0	0	0	0	15	12	23	15	12
OTU775	0	0	0	0	0	0	0	0	0	0	0	0	0	0	0	0	0	0	0	0	0	0	0	0	0	0	1	1	0	1
OTU2875	0	0	0	0	0	0	0	0	0	0	0	0	0	0	0	0	0	0	0	0	0	0	8	0	0	1	1	3	1	0
OTU463	0	0	0	0	0	0	0	0	0	0	0	0	0	0	0	0	0	0	0	0	0	0	0	1	0	0	0	2	0	0
OTU1641	0	0	0	0	0	0	0	0	0	0	0	0	0	0	131	64	67	100	5	18	44	54	92	85	135	148	157	142	142	189
OTU2879	0	0	0	0	0	0	0	0	0	0	0	0	0	0	0	0	0	0	0	0	0	0	0	0	0	0	0	0	0	1
OTU1642	0	0	0	0	0	0	0	0	0	0	0	0	0	0	0	0	0	0	0	0	0	8	0	0	0	0	0	0	0	0
OTU1643	0	0	0	0	0	0	0	0	0	0	0	0	0	0	75	79	111	114	57	99	143	115	13	20	37	46	47	57	42	38
OTU2134	0	0	0	0	0	0	1	0	0	0	0	0	0	0	0	0	0	0	0	0	0	0	0	0	0	0	0	0	0	0
OTU2133	0	0	1	0	0	0	0	0	0	0	0	0	0	0	0	0	0	0	1	0	0	0	0	0	0	0	0	0	0	0
OTU1649	0	0	0	0	0	0	0	0	0	0	0	0	0	0	0	0	0	0	0	0	0	7	0	0	0	0	0	0	0	0
OTU2673	1	0	0	0	0	0	0	0	0	0	0	0	0	0	0	0	0	0	0	0	0	0	0	0	0	0	0	0	0	0
OTU1068	0	0	0	0	0	0	0	0	0	0	0	0	0	0	0	0	0	0	0	1	0	0	0	0	0	1	7	3	0	0
OTU1069	0	0	0	0	0	0	0	0	0	0	0	0	0	1	0	0	0	0	0	0	0	0	0	0	0	0	0	0	0	0
OTU1060	0	0	0	0	0	0	0	0	0	0	0	0	0	0	0	0	0	0	0	0	1	0	0	0	0	0	0	0	0	0
OTU1061	0	0	0	0	0	0	0	0	0	0	0	0	0	0	1	0	0	0	0	0	0	0	0	0	0	0	0	0	0	0
OTU1062	0	0	0	1	4	14	11	3	0	0	0	15	10	16	0	0	0	0	1	0	0	0	0	0	0	0	0	0	2	0
OTU1063	0	0	0	0	0	0	0	0	0	0	0	0	0	0	0	0	0	0	0	0	0	0	3	0	0	0	0	0	0	0
OTU1064	1	0	0	0	0	0	0	0	0	0	0	0	0	0	0	0	0	0	0	0	0	0	0	0	0	0	0	0	0	0
OTU1065	0	0	0	0	0	0	0	0	0	0	0	0	0	0	0	0	0	0	0	0	0	0	22	73	12	85	79	86	117	160
OTU1066	0	0	0	0	0	0	0	0	0	0	0	0	0	0	0	0	0	0	0	0	6	6	2	0	1	0	0	0	3	0
OTU1067	0	0	0	0	0	0	0	0	0	0	0	0	0	0	0	0	0	0	0	0	0	0	0	1	0	0	0	0	0	0
OTU2418	0	1	0	0	1	0	0	0	0	0	0	0	0	0	0	0	0	0	0	0	0	0	0	0	0	0	0	0	0	0
OTU3038	0	0	0	0	0	0	0	0	0	0	0	0	0	0	0	0	0	0	0	0	0	9	0	0	0	0	0	0	0	0
OTU500	0	0	0	0	0	0	0	0	0	0	0	0	0	0	0	0	0	0	0	0	0	0	0	1	0	0	0	3	0	0
OTU61	30	0	0	0	0	0	0	13	5	0	0	0	0	0	0	0	0	0	1	0	0	0	0	0	0	0	0	0	0	0
OTU60	0	0	0	0	0	0	0	0	0	0	0	0	0	0	0	0	0	0	1	0	0	0	0	0	0	0	0	0	0	0
OTU63	0	0	0	0	0	0	0	0	0	0	0	0	0	0	0	0	1	0	0	0	0	2	0	3	0	0	0	1	0	0
OTU62	0	0	0	0	0	0	0	0	0	0	0	0	0	0	0	0	0	0	0	0	0	0	0	0	0	0	0	0	1	0
OTU65	0	0	0	0	0	0	0	0	0	0	0	0	0	0	0	1	0	0	0	0	0	0	0	0	0	0	0	0	0	0
OTU64	0	0	0	0	0	0	0	0	0	0	0	0	0	0	0	1	1	1	0	0	1	0	0	0	0	2	0	0	0	0
OTU66	0	0	0	0	0	0	0	0	0	0	0	0	0	0	0	0	0	1	0	1	0	0	0	0	0	0	0	0	0	0
OTU69	0	0	0	0	0	0	0	0	0	0	0	0	0	0	3	5	9	2	1	4	3	3	6	8	1	8	4	7	11	8
OTU68	0	0	0	0	0	0	0	0	0	0	0	0	0	0	2	0	0	0	0	0	0	0	0	0	0	0	0	0	0	0
OTU1681	0	0	0	0	0	0	0	0	0	0	0	0	0	0	0	0	0	0	0	0	0	0	0	0	1	0	0	0	0	0
OTU1114	0	0	0	0	0	0	0	0	0	0	0	0	0	0	0	0	0	2	0	0	0	0	0	0	0	0	6	2	0	0
OTU1115	0	0	0	0	0	0	0	2	1	1	2	0	1	0	0	0	0	0	0	0	0	0	0	0	0	0	0	0	0	0
OTU1116	0	0	0	0	0	0	0	0	0	0	0	0	0	0	0	0	0	0	0	0	0	0	41	0	0	2	169	4	0	13
OTU1117	0	0	0	0	0	0	0	0	0	0	0	0	0	0	13	0	0	0	14	0	0	0	0	0	24	1	159	4	0	0
OTU1110	0	0	0	0	0	0	0	0	0	0	0	0	0	0	1	4	37	0	8	0	0	0	0	0	0	0	0	0	0	6
OTU1112	0	0	0	0	0	0	0	0	0	0	0	0	0	0	0	0	0	2	0	2	2	0	5	0	3	1	0	0	2	4
OTU1118	0	0	0	0	0	0	0	0	0	0	0	0	0	0	2	15	12	13	5	1	6	4	0	1	4	0	0	1	1	1
OTU1119	0	0	0	0	0	0	0	0	0	0	0	0	0	0	0	0	0	0	0	0	0	0	0	0	0	0	0	0	0	2
OTU2698	0	0	0	0	1	0	0	0	0	0	0	1	0	1	0	0	0	0	0	0	0	0	0	0	0	0	0	0	0	0
OTU2699	0	0	0	0	0	0	0	0	0	0	0	0	0	0	0	0	0	0	0	1	0	0	0	0	0	0	0	0	0	4
OTU2696	0	0	0	0	0	0	0	0	0	0	0	0	0	0	0	1	29	0	0	3	1	0	49	234	1	15	64	7	13	37
OTU2697	0	0	0	0	0	0	0	0	0	0	0	0	0	0	0	0	6	0	0	0	0	0	0	0	0	0	0	0	0	0
OTU2694	0	0	0	0	0	0	0	0	0	0	0	0	0	0	0	0	0	0	0	1	0	0	0	0	0	0	0	1	0	0
OTU2695	0	0	0	0	0	0	0	0	0	0	0	0	0	0	5	0	0	1	0	0	0	0	1	2	0	1	1	0	4	0
OTU2692	0	0	0	0	0	0	0	0	0	0	0	0	0	0	0	7	0	0	4	0	6	0	0	10	0	9	7	1	0	0
OTU2693	0	0	0	0	0	0	0	0	0	0	0	0	0	0	0	0	0	0	0	0	0	0	0	0	0	0	0	0	0	6
OTU2690	0	0	0	0	0	0	0	0	0	0	0	0	0	0	1	0	0	0	0	0	0	0	0	0	0	0	0	0	0	2
OTU2691	0	0	0	0	0	0	0	0	0	0	0	0	0	0	0	0	6	0	0	0	1	0	0	0	0	0	0	3	0	2
OTU1806	0	0	0	0	0	0	0	0	0	0	0	0	0	0	7	12	16	14	6	1	32	0	0	0	0	0	0	0	0	0
OTU1807	0	0	0	0	0	0	0	0	0	0	0	0	0	0	0	0	0	0	0	0	0	3	0	0	0	0	0	0	0	0
OTU1804	0	0	0	0	0	0	0	0	0	0	0	0	0	0	62	0	0	0	0	0	0	9	10	0	0	14	0	0	0	11
OTU1805	0	0	0	0	0	0	0	0	0	0	0	0	0	0	32	44	24	30	17	44	26	40	40	40	35	37	116	47	38	43
OTU1802	0	0	0	0	0	0	0	0	0	0	0	0	0	0	0	0	0	0	0	0	0	0	0	0	0	0	0	0	24	0
OTU1803	0	0	0	0	0	0	0	0	0	0	0	0	0	0	0	0	0	0	2	2	0	0	0	0	0	0	0	0	0	0
OTU1800	0	0	0	0	0	0	0	0	0	0	0	0	0	0	0	0	0	0	0	0	0	0	0	0	2	1	11	0	0	0
OTU1801	0	0	0	0	0	0	0	0	0	0	0	0	0	0	0	23	0	3	26	0	9	0	5	9	6	4	0	2	1	5
OTU1733	0	0	0	0	0	0	0	0	0	0	0	0	0	0	0	0	0	0	0	0	1	3	0	0	2	0	0	0	0	2
OTU1808	0	0	0	0	0	0	0	0	0	0	0	0	0	0	60	46	44	32	41	65	40	97	36	64	27	40	19	67	63	53
OTU1809	0	0	0	0	0	0	0	0	0	0	0	0	0	0	0	0	0	0	0	0	2	0	0	0	0	0	0	0	0	0
OTU3248	0	0	0	0	0	0	0	0	0	0	0	0	0	0	0	0	0	0	0	0	0	0	0	0	0	0	0	2	0	0
OTU3249	0	0	0	0	0	0	0	0	0	0	0	0	0	0	0	0	0	0	1	0	0	0	0	0	16	3	9	0	0	0
OTU3242	0	0	0	0	0	0	0	0	0	0	0	0	0	0	0	2	0	0	0	0	0	0	0	0	0	0	0	0	0	0
OTU3243	9	0	0	1	0	0	0	10	3	1	0	1	0	0	0	0	0	0	0	0	0	0	0	0	2	0	0	0	0	0
OTU3240	128	102	125	82	92	31	49	87	772	480	108	128	72	98	0	0	15	12	65	27	0	4	1	11	32	210	89	15	74	28
OTU3241	2	0	0	0	0	0	0	0	0	0	0	0	0	2	0	0	0	0	0	0	0	0	0	0	0	0	0	0	0	0
OTU3246	0	0	0	0	0	0	0	0	0	0	0	0	0	0	155	168	96	64	52	89	104	73	40	75	42	122	75	96	84	95
OTU3247	0	0	0	0	0	0	0	0	0	0	0	0	0	1	0	0	0	0	0	0	0	0	0	0	0	0	0	0	0	0
OTU3244	0	0	0	0	0	0	0	0	0	0	0	0	0	0	0	0	0	1	0	0	0	0	0	0	0	0	0	0	0	0
OTU3245	0	0	0	0	0	0	0	0	0	0	0	0	0	0	0	0	0	0	0	0	0	0	0	0	0	0	4	0	0	0
OTU471	0	0	0	0	0	0	0	0	0	0	0	0	0	0	1	9	7	5	7	3	3	6	1	2	0	1	4	1	1	1
OTU2349	0	4	3	0	2	0	2	0	0	5	2	4	0	2	0	0	0	0	0	0	0	1	0	0	0	0	0	0	0	0
OTU473	0	0	0	0	0	0	0	0	0	0	0	0	0	0	0	0	1	0	1	0	0	1	0	0	0	0	0	0	0	0
OTU472	0	0	0	0	0	0	0	0	0	0	0	0	0	0	1	1	2	1	0	3	1	0	1	1	0	1	1	0	0	0
OTU475	0	0	0	0	0	0	0	0	0	0	0	0	0	0	0	0	0	0	0	1	0	0	0	0	0	0	2	0	2	0
OTU474	0	0	0	0	0	0	0	0	0	0	0	0	0	0	5	0	0	0	0	1	0	0	0	0	0	0	0	0	0	0
OTU477	0	0	0	0	0	0	0	0	0	0	0	0	0	0	0	0	0	0	0	0	0	0	0	1	0	0	0	0	0	0
OTU476	0	0	0	0	0	0	0	0	0	0	0	0	0	0	0	0	0	0	0	0	4	0	0	0	0	0	0	0	0	0
OTU479	0	0	0	0	0	0	0	0	0	0	0	0	0	0	2	3	0	2	7	5	7	3	0	0	1	1	0	2	0	1
OTU478	0	0	0	0	0	0	0	0	4	0	1	0	0	0	1	3	0	8	1	0	9	3	3	0	12	4	1	9	4	2
OTU2342	0	0	0	0	1	0	0	0	0	0	0	0	0	0	0	0	0	0	0	0	0	0	0	0	0	0	0	0	0	0
OTU2343	0	0	0	0	0	0	1	0	0	0	0	0	0	1	0	0	0	0	0	0	0	0	0	0	0	0	0	0	0	0
OTU2344	0	0	0	0	0	0	0	0	0	0	0	0	0	0	0	0	0	0	0	1	0	0	0	0	0	0	0	0	0	0
OTU2346	0	0	0	0	0	0	1	0	0	0	0	0	0	0	0	0	0	0	0	0	0	0	0	0	0	0	0	0	0	0
OTU2347	0	0	0	0	0	0	0	0	0	0	0	0	0	0	0	0	0	0	0	0	1	4	6	25	69	50	128	49	65	24
OTU619	0	0	0	0	0	0	0	0	0	0	0	0	0	0	38	9	6	9	11	5	42	10	31	14	23	4	0	13	12	3
OTU618	0	0	0	0	0	0	0	0	0	0	0	0	0	0	5	0	3	3	1	4	0	1	4	0	0	0	0	0	0	0
OTU728	0	0	0	0	0	0	0	0	0	0	0	0	0	0	0	0	0	0	0	0	0	0	0	1	0	0	0	0	0	3
OTU610	0	0	0	0	0	0	0	0	0	0	0	0	0	0	0	1	1	0	0	0	3	0	0	1	1	4	0	0	0	0
OTU613	0	0	0	0	0	0	0	0	0	0	0	0	0	0	0	0	0	0	3	0	0	0	0	0	0	0	0	0	0	0
OTU612	0	0	0	0	0	0	0	0	0	0	0	0	0	0	76	0	0	0	0	1	159	51	0	0	0	0	0	0	0	0
OTU615	0	0	0	0	0	0	0	0	0	0	0	0	0	0	2	0	0	0	3	0	3	0	0	0	0	0	0	3	0	0
OTU614	0	0	0	0	0	0	0	0	0	0	0	0	0	0	0	0	0	0	0	0	0	0	0	2	0	1	0	0	0	0
OTU617	0	0	0	0	0	0	0	0	0	0	0	0	0	0	0	0	0	0	0	0	0	1	0	0	0	1	5	1	0	0
OTU616	0	0	0	0	0	0	0	0	0	0	0	0	0	0	0	0	0	0	0	0	0	1	0	0	0	2	0	5	0	1
OTU2209	0	0	0	0	0	0	0	0	0	0	0	0	0	0	0	1	0	0	0	0	0	0	0	3	0	2	14	2	4	4
OTU2208	0	0	0	0	0	0	0	0	0	0	0	0	0	0	0	0	0	0	0	0	1	0	0	2	0	0	0	0	0	5
OTU2205	1	1	1	3	1	2	3	0	3	1	0	5	4	4	0	0	0	0	3	0	0	0	0	0	0	0	0	7	0	0
OTU2204	0	0	0	0	0	0	0	0	0	0	0	0	0	0	2	2	0	8	2	7	0	0	0	0	0	2	3	0	0	0
OTU2207	0	0	0	0	0	0	0	0	0	0	0	0	0	0	0	0	1	0	0	0	0	0	0	0	11	0	0	0	0	9
OTU2206	593	4153	4127	4401	4729	4439	4403	1728	1598	2946	3875	2826	3444	3942	26	18	357	217	3611	2046	1089	1294	14	143	338	185	601	1023	1091	834
OTU2201	0	0	0	0	0	0	0	0	0	0	0	0	0	0	0	0	2	0	0	2	0	0	2	13	8	3	3	3	1	3
OTU2200	0	0	0	0	0	0	0	0	0	0	0	0	0	0	2	0	6	0	0	3	0	0	1	1	0	0	10	5	2	0
OTU2202	0	0	0	0	0	0	0	0	0	0	0	0	0	0	93	35	18	6	26	59	54	17	42	48	62	72	66	83	110	54
OTU338	0	0	0	0	0	0	0	0	0	0	0	0	0	0	0	0	0	0	0	0	0	0	0	0	0	0	0	0	0	2
OTU336	0	0	0	0	0	0	0	0	0	0	0	0	0	0	0	0	1	0	0	0	0	0	0	0	0	0	0	0	0	0
OTU279	0	0	0	0	0	0	0	0	0	0	0	0	0	0	0	0	0	0	0	0	0	0	6	0	0	0	0	0	0	0
OTU278	0	0	0	0	0	0	0	0	0	0	0	0	0	2	0	0	0	0	0	0	0	0	0	0	0	0	0	0	0	1
OTU1688	0	0	0	0	0	0	0	0	0	0	0	0	0	0	0	1	0	0	0	0	0	0	0	0	0	0	0	0	0	0
OTU272	0	0	0	0	0	0	0	0	0	0	0	0	0	0	0	0	0	0	0	0	0	0	0	1	0	0	0	0	0	0
OTU271	0	0	0	0	0	0	0	0	0	0	0	0	0	0	0	0	0	2	0	0	0	0	0	0	0	0	0	0	0	0
OTU270	0	0	0	0	0	0	0	0	0	0	0	0	0	0	254	306	234	224	114	94	173	152	90	95	143	86	63	75	90	72
OTU277	0	0	0	0	0	0	0	0	0	0	0	0	0	0	392	68	42	207	81	93	266	113	105	34	89	42	119	55	22	57
OTU276	0	0	0	0	0	0	0	0	0	0	0	0	0	0	1	0	0	0	1	0	6	0	0	0	0	0	11	0	0	0
OTU275	1	0	0	0	0	0	0	0	0	0	0	0	0	0	6	2	5	0	1	0	2	0	0	0	0	0	0	0	0	0
OTU105	0	0	0	0	0	0	0	0	0	0	0	0	0	0	0	0	0	0	1	0	1	0	0	0	0	0	1	0	0	0
OTU104	0	0	0	0	0	0	0	0	0	0	0	0	0	0	0	4	0	0	0	0	0	0	1	0	0	0	1	1	0	0
OTU107	0	0	0	0	0	0	0	0	0	0	0	0	0	0	0	0	0	0	1	0	0	0	0	0	0	0	0	1	0	0
OTU106	0	0	0	0	0	0	0	0	0	0	0	0	0	0	0	2	0	4	0	1	0	0	0	0	0	0	0	0	0	0
OTU101	0	0	0	0	0	0	0	0	0	0	0	0	0	0	0	0	0	0	0	0	0	0	0	0	1	0	4	0	0	0
OTU100	0	0	0	0	0	0	0	0	0	0	0	0	0	0	0	0	0	0	0	0	0	0	0	0	1	0	1	0	0	0
OTU103	0	0	0	0	0	0	0	0	0	0	0	0	0	0	0	0	0	0	0	0	0	0	0	0	0	0	0	2	0	1
OTU102	0	0	0	0	0	0	0	0	0	0	0	0	0	0	2	0	0	0	0	1	0	0	0	1	0	1	3	2	0	1
OTU109	0	0	0	0	0	0	0	0	0	0	0	0	0	0	0	0	0	0	0	0	0	0	0	0	0	0	2	0	0	0
OTU108	0	0	0	0	0	0	0	0	0	0	0	0	0	0	0	1	0	0	0	0	0	0	0	0	0	0	0	2	0	0
OTU295	0	0	0	0	0	0	0	0	0	0	0	0	0	0	0	2	0	0	0	0	0	0	1	0	0	1	0	0	0	4
OTU294	0	0	0	0	0	0	0	0	0	0	0	0	0	0	0	2	0	0	0	1	0	0	0	0	0	0	0	3	1	0
OTU297	0	0	0	0	0	0	0	0	0	0	0	0	0	0	0	0	0	0	0	0	0	0	1	0	0	0	0	0	0	0
OTU296	0	0	0	0	0	0	0	0	0	0	0	0	0	0	1	3	5	9	0	1	5	1	0	9	1	7	0	0	0	2
OTU291	0	0	0	0	0	0	0	0	0	0	0	0	0	0	0	0	0	0	0	1	0	0	0	0	0	0	0	0	0	0
OTU290	0	0	0	0	0	0	0	0	0	0	0	0	0	0	0	0	0	0	0	0	0	0	0	0	0	0	0	0	2	0
OTU293	0	0	0	0	0	0	0	0	0	0	0	0	0	0	0	0	0	0	0	0	0	0	0	0	1	0	0	0	0	0
OTU292	0	0	0	0	0	0	0	0	0	0	0	0	0	0	0	0	0	0	0	0	0	0	0	0	0	0	0	0	1	0
OTU299	0	0	0	0	0	0	0	0	0	0	0	0	0	0	0	0	0	0	0	0	0	0	0	0	0	1	0	0	0	0
OTU298	0	0	0	0	0	0	0	0	0	0	0	0	0	0	0	0	0	0	1	0	0	0	0	5	0	2	0	0	0	0
OTU2119	0	0	0	0	0	0	1	0	0	0	0	0	0	0	0	0	0	0	0	0	0	0	0	0	0	0	0	0	0	0
OTU2118	0	3	0	2	2	1	2	0	3	2	1	2	2	3	0	0	0	2	0	0	0	13	0	0	0	3	0	0	0	0
OTU1668	0	0	0	0	0	1	0	0	0	0	0	0	0	0	1	1	2	1	0	1	3	0	0	1	2	0	0	0	2	0
OTU1669	0	0	0	0	1	3	0	0	0	0	0	1	0	0	0	4	5	3	3	2	8	3	2	2	2	2	3	3	1	3
OTU2111	0	0	0	0	0	0	0	0	0	0	0	0	1	0	0	0	0	0	0	0	0	0	0	0	0	0	0	0	0	0
OTU1665	0	0	0	0	2	5	0	0	0	0	0	0	0	0	4	2	0	3	2	4	3	3	1	6	6	5	3	2	5	3
OTU2115	0	0	0	2	1	0	4	0	0	0	0	0	0	0	0	0	0	0	0	0	0	1	0	0	0	0	0	0	0	0
OTU1663	0	0	0	0	0	0	0	0	0	0	0	0	0	0	18	42	9	9	8	16	5	8	16	19	10	11	2	9	13	4
OTU1660	0	0	0	0	0	4	0	0	0	0	0	0	0	0	1	1	1	1	1	2	3	6	5	3	2	1	2	0	2	1
OTU2116	0	1	1	3	4	6	9	2	1	1	2	6	7	10	0	0	0	0	1	0	0	0	0	0	1	0	0	0	0	0
OTU2615	0	0	0	0	0	0	0	0	0	0	0	0	0	0	3	0	0	0	0	0	1	0	0	0	0	0	0	0	0	0
OTU859	0	0	0	0	0	0	0	0	0	0	0	0	0	0	1	0	1	1	0	0	0	0	0	0	0	0	0	0	0	0
OTU858	0	0	0	0	0	0	0	0	0	0	0	0	0	0	0	0	0	0	0	0	0	0	0	0	0	3	0	0	0	0
OTU857	0	0	0	0	0	0	0	0	0	0	0	0	0	0	0	0	0	0	0	0	0	0	0	3	0	0	0	3	0	0
OTU856	0	0	0	0	0	0	0	0	0	0	0	0	0	0	0	0	0	0	0	0	0	0	0	0	0	0	2	0	0	2
OTU855	0	0	0	0	0	0	0	0	0	0	0	0	0	0	0	0	0	0	0	0	0	0	0	0	0	0	0	0	0	1
OTU854	0	0	0	0	0	0	0	0	0	0	0	0	0	0	0	0	0	0	0	0	0	0	0	0	0	2	0	0	0	0
OTU853	0	0	0	0	0	0	0	0	0	0	0	0	0	0	0	0	0	0	1	2	0	0	0	1	0	1	0	0	0	0
OTU852	0	0	0	0	0	0	0	0	0	0	0	0	0	0	0	0	1	0	0	0	0	0	0	0	0	0	0	0	0	0
OTU851	0	0	0	0	0	0	0	0	0	0	0	0	0	0	0	0	0	0	0	0	0	0	0	0	2	0	2	0	0	0
OTU850	29	12	9	6	16	6	10	1	68	18	10	13	22	11	0	0	3	0	9	1	4	0	0	0	0	10	1	3	0	6
OTU2979	0	0	0	0	0	0	0	0	0	0	0	0	0	0	1	1	0	0	0	0	0	0	0	0	0	0	0	1	1	0
OTU2978	0	0	0	0	0	0	0	0	0	0	0	0	0	0	0	1	1	18	0	0	0	0	0	0	0	0	1	0	0	2
OTU2973	0	0	0	0	1	0	0	0	0	0	0	0	0	0	0	0	0	0	0	0	0	0	0	0	0	0	0	0	0	0
OTU2972	0	0	0	0	0	0	0	0	0	0	0	0	0	0	0	0	0	0	1	0	0	0	0	0	0	0	0	0	0	0
OTU2971	0	1	0	0	0	0	0	0	0	0	0	0	0	2	5	24	50	8	46	28	23	38	35	24	33	27	31	31	1	21
OTU2970	0	0	0	0	1	0	1	5	1	2	0	0	0	0	0	0	0	1	0	0	0	0	3	0	0	3	0	0	0	0
OTU2977	0	0	0	0	0	0	0	0	0	0	0	0	0	0	4	0	0	2	0	0	0	3	1	2	6	1	1	1	3	2
OTU2976	1	0	0	0	0	0	0	0	0	0	0	0	0	0	0	0	0	0	0	0	0	0	0	0	0	0	0	0	0	0
OTU1279	0	0	0	0	0	0	0	0	0	0	0	0	0	0	1	0	0	4	4	2	3	4	1	0	0	7	3	2	2	1
OTU1278	0	0	0	0	0	0	0	0	0	0	0	0	0	0	1	0	0	1	0	2	1	0	0	0	0	0	1	0	0	2
OTU1275	0	0	0	0	0	0	0	0	0	0	0	0	0	0	0	0	0	4	0	0	0	0	0	0	0	0	0	0	0	0
OTU1274	0	0	0	0	0	0	0	0	0	0	0	0	0	0	0	0	0	0	0	0	0	3	0	0	0	0	0	0	0	0
OTU1277	0	0	0	0	0	0	0	0	0	0	0	0	0	0	0	1	0	0	0	0	0	0	0	0	0	0	0	0	0	0
OTU1276	0	0	0	0	0	0	0	0	0	0	0	0	0	0	0	0	0	0	0	0	0	0	0	0	2	0	0	0	0	0
OTU1271	0	0	0	0	0	0	0	0	0	0	0	0	0	0	1	1	2	2	1	2	1	4	0	1	1	0	1	3	5	1
OTU1270	0	0	0	0	0	0	0	0	0	0	0	0	0	0	163	27	46	92	36	78	95	78	14	1	9	7	22	10	12	3
OTU1273	0	0	0	0	0	0	0	0	0	0	0	0	0	0	0	0	0	0	0	1	1	0	0	2	0	0	0	1	0	1
OTU1272	0	0	0	0	0	0	0	0	0	0	0	0	0	0	3	35	37	0	37	11	26	0	0	0	0	0	1	0	0	0
OTU1479	0	0	0	0	0	0	0	0	0	0	0	0	0	0	0	0	0	1	0	0	1	0	0	0	0	0	0	0	0	0
OTU1478	0	0	0	0	0	0	0	0	0	0	0	0	0	0	0	0	0	0	0	0	0	0	0	0	1	0	0	11	0	3
OTU1477	0	0	0	0	0	0	0	0	0	0	0	0	0	3	0	0	0	0	0	0	0	0	2	0	0	0	0	0	0	8
OTU1476	1	0	0	0	0	0	0	1	0	0	0	0	0	0	0	0	0	0	0	2	2	0	0	0	2	0	3	0	0	0
OTU1475	0	0	0	0	0	0	0	0	0	0	0	0	0	0	0	0	0	0	0	0	0	0	0	1	0	0	0	1	0	0
OTU1474	0	0	0	0	0	0	0	0	0	0	0	0	0	0	0	0	0	0	0	0	0	0	0	0	0	0	0	0	0	3
OTU1473	0	0	0	0	0	0	0	0	0	0	0	0	0	0	0	0	0	0	0	0	0	0	0	0	0	0	0	0	4	0
OTU1472	0	0	0	0	0	0	0	0	0	0	0	0	0	0	0	0	0	0	0	0	0	0	5	0	0	0	0	0	0	0
OTU1471	0	0	0	0	0	0	0	0	0	0	0	0	0	56	0	0	0	0	0	0	0	0	0	0	0	0	0	0	0	0
OTU1470	0	0	0	0	0	0	0	0	0	0	0	0	0	0	0	1	0	0	0	0	0	0	0	0	0	0	2	0	0	2
OTU2807	0	0	0	0	0	0	0	0	0	0	0	0	0	0	0	0	0	0	0	0	0	0	17	0	0	0	1	0	0	0
OTU2806	0	0	0	0	0	0	0	0	0	0	0	0	0	0	0	0	0	0	0	0	0	0	0	0	0	0	1	1	0	0
OTU2804	5	0	0	0	0	0	0	0	1	0	0	0	0	0	5939	2989	4045	4377	1871	4084	3885	3200	14501	9652	10127	4454	7522	7359	8711	9481
OTU2802	0	0	0	1	0	0	0	0	0	0	0	0	0	1	0	0	0	0	0	0	0	0	0	0	0	0	0	0	0	0
OTU2800	0	0	0	0	0	0	0	0	0	0	0	0	0	0	0	0	0	0	0	0	0	0	1	0	0	0	0	0	0	0
OTU75	0	0	0	0	0	0	0	0	0	0	0	0	0	0	0	0	0	0	0	0	0	0	0	0	0	0	0	0	0	1
OTU2809	0	2	0	0	0	5	222	2	0	0	0	1	0	0	174	202	193	242	141	176	176	243	90	105	98	111	156	131	88	103
OTU2808	0	0	0	0	0	0	0	0	0	0	0	0	0	0	0	0	0	0	0	2	2	0	0	1	1	1	0	1	0	0
OTU2755	0	0	0	0	0	0	0	0	0	0	0	0	0	0	0	0	0	0	0	0	1	0	0	0	0	0	0	0	0	0
OTU79	0	0	0	0	0	0	0	0	0	0	0	0	0	0	0	0	0	0	0	0	0	0	0	0	0	0	1	1	0	0
OTU1399	0	0	0	0	0	0	0	0	0	0	0	0	0	0	1	0	0	0	0	0	0	0	0	2	0	0	0	0	0	0
OTU1589	0	0	0	0	0	0	0	0	0	0	0	0	0	0	1	0	0	0	0	7	0	0	1	0	4	1	6	0	0	0
OTU1583	0	0	0	0	0	0	0	0	0	0	0	0	0	0	122	151	113	143	158	102	137	151	74	48	36	68	59	52	84	30
OTU1581	0	0	0	0	0	0	0	0	0	0	0	0	0	0	0	0	0	0	1	0	0	1	0	0	0	0	1	0	0	2
OTU1580	0	0	0	0	0	0	0	0	0	0	0	0	0	0	0	0	0	0	0	0	0	0	0	0	1	0	0	0	0	0
OTU1587	0	0	0	0	0	0	2	0	0	0	0	0	0	2	0	0	0	0	0	0	0	0	0	0	0	0	0	0	0	0
OTU1586	0	0	0	0	0	0	0	0	0	0	0	0	0	0	1	0	0	0	0	0	0	0	0	0	0	6	0	4	1	0
OTU1585	0	0	0	0	0	0	0	0	0	0	0	0	0	0	219	281	387	589	588	541	653	357	93	121	129	147	281	151	118	109
OTU2449	0	0	0	0	0	0	0	0	0	0	0	0	0	0	0	0	1	0	0	0	0	0	0	0	0	0	0	0	0	0
OTU342	0	0	0	0	0	0	0	0	0	0	0	0	0	0	0	0	0	0	0	0	0	0	0	0	0	0	0	1	0	0
OTU341	0	0	0	0	0	0	0	0	0	0	0	0	0	0	0	0	0	0	1	0	0	0	0	0	0	0	0	0	0	0
OTU1055	0	0	0	0	0	0	0	0	0	0	0	0	0	0	0	0	0	0	0	0	0	0	0	0	0	0	5	1	3	1
OTU1054	0	0	0	0	0	0	0	0	0	0	0	0	0	0	0	0	7	0	5	0	5	7	0	0	1	0	1	1	1	1
OTU1057	0	0	0	0	0	0	0	0	0	0	0	0	0	1	0	0	0	0	0	0	0	0	0	0	0	0	0	0	0	0
OTU1056	0	0	0	0	0	0	0	0	0	0	0	0	0	0	0	0	0	0	0	0	0	0	0	1	4	0	0	0	0	0
OTU1051	0	0	0	0	0	0	0	0	0	0	0	0	0	0	25	0	0	0	0	0	0	0	0	0	0	0	0	0	4	2
OTU1050	0	0	0	0	0	0	0	0	0	0	0	0	0	0	0	8	0	0	0	19	23	0	30	6	0	5	7	0	0	0
OTU1053	0	0	0	0	0	0	0	0	0	0	0	0	0	0	0	0	0	0	0	0	0	0	0	0	0	0	0	1	0	2
OTU1052	0	0	0	0	0	0	0	0	0	0	0	0	0	0	23	43	65	49	11	99	28	26	9	21	6	18	30	127	57	65
OTU431	0	0	0	0	0	0	0	0	0	0	0	0	0	0	0	0	0	0	0	0	2	0	0	0	0	2	0	0	0	0
OTU1059	0	0	0	0	1	4	0	0	0	0	2	3	2	1	0	0	0	0	0	0	0	0	0	0	0	0	0	0	0	0
OTU1058	0	0	0	0	0	0	0	0	0	0	0	0	0	0	0	0	0	0	0	0	0	0	0	0	0	1	0	0	0	0
OTU430	0	0	0	0	0	0	0	0	0	0	0	0	0	0	13	0	0	0	4	0	0	0	0	2	0	0	0	0	0	0
OTU1297	0	0	0	0	0	0	0	0	0	0	0	0	0	0	0	0	0	0	15	0	0	0	0	0	0	0	0	0	0	0
OTU1296	0	0	0	0	0	0	0	0	0	0	0	0	0	0	0	0	0	0	1	1	0	0	0	0	0	0	0	0	0	0
OTU1295	0	0	0	0	0	0	0	0	0	0	0	0	0	0	0	0	0	0	0	0	0	1	0	0	0	0	0	0	0	0
OTU1294	0	0	0	0	0	0	0	0	0	0	0	0	0	0	0	0	0	0	0	0	4	0	0	0	0	2	0	0	4	0
OTU1293	0	0	0	0	0	0	0	0	0	0	0	0	0	0	0	0	0	0	0	0	1	1	0	0	0	0	0	0	0	0
OTU1292	0	0	0	0	0	0	0	0	0	0	0	0	0	0	0	1	0	0	5	0	0	2	1	1	0	1	1	3	0	4
OTU1291	0	0	0	0	0	0	0	0	0	0	0	0	0	0	1	0	0	0	0	0	0	0	0	0	0	0	0	0	0	0
OTU1290	0	0	0	0	0	0	0	0	0	0	0	0	0	0	0	0	1	0	0	0	0	0	0	0	0	1	0	0	0	0
OTU344	0	0	0	0	0	0	0	0	0	0	0	0	0	0	0	0	0	0	0	2	1	0	0	0	0	0	0	0	0	0
OTU1299	0	0	0	0	0	0	0	0	0	0	0	0	0	0	0	0	0	1	0	0	0	0	0	0	0	0	0	0	0	0
OTU1298	0	0	0	0	0	0	0	0	0	0	0	0	0	0	0	0	0	0	0	0	0	0	0	0	0	1	0	0	0	0
OTU2599	0	1	1	0	0	0	0	0	0	0	2	2	3	0	0	0	0	0	0	0	0	0	0	0	0	0	0	0	0	0
OTU2598	0	0	0	0	0	0	0	0	0	0	0	0	0	0	0	0	0	0	0	0	0	0	12	0	0	0	0	0	0	0
OTU2595	0	0	0	0	0	0	0	0	0	0	0	0	0	0	0	0	14	0	0	16	0	0	0	134	0	2	0	0	0	0
OTU2594	0	0	0	0	0	0	0	0	0	0	0	0	0	0	10	0	0	0	0	0	10	0	0	0	9	0	0	0	0	4
OTU2597	0	0	1	0	0	4	1	0	1	1	0	0	0	0	0	0	0	0	0	0	0	0	0	0	0	0	0	0	0	0
OTU2596	1	0	0	0	1	0	2	0	4	1	1	4	0	3	0	0	0	5	0	0	0	0	0	0	0	0	0	0	0	0
OTU2591	0	0	0	0	0	0	0	0	0	0	0	0	0	0	0	11	24	0	0	0	4	0	0	0	0	0	0	0	0	0
OTU2590	0	0	0	0	0	0	0	0	0	0	0	0	0	0	26	23	22	27	20	17	13	28	19	11	8	20	9	5	22	19
OTU2593	0	0	0	0	0	0	0	0	0	0	0	0	0	0	0	0	0	0	0	0	0	0	13	0	0	0	0	0	0	0
OTU2592	0	0	0	0	0	0	0	0	0	0	0	0	0	0	39	19	32	26	17	46	26	15	49	51	40	71	101	74	84	106
OTU72	0	0	0	0	0	0	0	0	0	0	0	0	0	0	0	0	0	0	0	0	0	0	0	0	0	0	0	1	0	0
OTU73	0	0	0	0	0	0	0	0	0	0	0	0	0	0	0	0	0	0	0	0	0	0	0	0	0	0	1	0	0	0
OTU70	0	0	0	0	0	0	0	0	0	0	0	0	0	0	1	1	0	0	1	0	0	0	0	0	0	0	0	0	0	0
OTU71	0	0	0	0	0	0	0	0	0	0	0	0	0	0	0	0	0	0	1	0	0	0	0	0	0	0	0	0	0	0
OTU76	0	0	0	0	0	0	0	0	0	0	0	0	0	0	1	0	0	0	0	0	0	0	0	0	0	0	0	0	0	0
OTU74	0	0	0	0	0	0	0	0	0	0	0	0	0	0	0	0	0	0	0	0	0	0	0	0	0	0	0	0	0	1
OTU2758	0	0	0	0	0	0	0	0	0	0	0	0	0	0	1	0	0	0	0	0	0	0	0	0	0	0	0	0	0	0
OTU2757	0	0	0	0	0	0	0	0	0	0	0	0	0	0	162	227	158	170	121	227	176	205	36	37	82	61	21	39	39	127
OTU2756	227	63	84	100	163	186	405	570	377	162	192	148	164	250	2	21	116	36	77	30	0	6	2	90	85	51	16	21	4	0
OTU78	0	0	0	0	0	0	0	0	0	0	0	0	0	0	0	0	0	0	0	0	0	0	1	0	0	0	0	0	0	0
OTU2754	2	16	3	6	24	51	10	3	9	40	165	24	21	15	115	38	56	59	24	62	128	28	302	123	93	57	105	41	51	163
OTU2753	0	0	0	0	0	0	0	0	0	0	0	1	0	0	0	0	0	0	0	0	0	0	0	0	0	0	0	0	0	0
OTU2751	0	1	0	0	0	0	0	0	0	0	0	0	0	0	0	0	0	0	0	0	0	0	0	0	0	0	0	0	0	0
OTU2750	0	0	0	0	0	0	0	0	0	0	0	0	0	0	3	0	0	1	0	0	1	0	0	0	0	0	0	2	0	0
OTU966	0	0	2	0	0	0	0	0	0	0	0	0	0	0	0	0	0	0	0	0	0	0	0	0	0	0	0	0	0	0
OTU1121	0	0	0	0	0	0	0	0	0	0	0	0	0	0	0	0	0	0	5	0	0	0	0	0	0	0	0	0	0	0
OTU1120	0	0	0	0	0	0	0	0	0	0	0	0	0	0	6	0	0	0	0	0	0	0	0	17	4	6	7	31	1	5
OTU1123	0	0	0	0	0	0	0	0	0	0	0	0	0	0	0	1	0	0	0	0	0	0	0	0	0	0	0	0	0	0
OTU1122	0	0	0	0	0	0	0	0	0	0	0	0	0	0	0	0	0	0	0	1	3	0	0	0	0	1	0	0	1	3
OTU1125	0	0	0	0	0	0	0	0	0	0	0	0	0	0	0	0	0	3	0	0	0	0	0	0	1	0	0	0	0	0
OTU1124	0	0	0	0	0	0	0	0	0	0	0	0	0	0	22	13	18	10	3	8	15	7	77	55	78	75	67	111	78	102
OTU1127	0	0	0	0	0	0	0	0	0	0	0	0	0	0	0	1	0	0	0	0	0	0	0	0	0	0	0	0	0	0
OTU1126	0	0	0	0	0	0	0	0	0	0	0	0	0	0	0	0	0	0	0	0	0	0	5	20	10	31	58	17	9	28
OTU1129	0	0	0	0	0	0	0	0	0	0	0	0	0	0	0	0	0	1	0	0	0	0	0	0	0	7	0	0	0	1
OTU151	0	0	0	0	0	0	0	0	0	0	0	0	0	0	0	0	1	0	1	0	0	0	0	0	0	0	0	0	0	0
OTU964	0	0	0	0	0	0	0	0	0	0	0	0	0	0	6	0	0	0	0	0	0	0	0	0	0	0	0	0	0	0
OTU1634	0	0	0	0	0	0	0	0	0	0	0	0	0	0	0	0	0	0	0	0	0	0	0	2	0	0	0	0	0	0
OTU1637	0	0	0	0	0	0	0	0	0	0	0	0	0	0	0	0	0	1	0	0	0	0	0	0	0	0	0	0	0	0
OTU1636	0	0	0	0	4	14	1	0	0	0	0	0	0	0	6	12	11	14	9	5	7	12	9	8	2	4	6	6	5	10
OTU1631	0	0	0	0	0	0	0	0	0	0	0	0	1	0	0	0	0	0	0	0	0	0	0	0	0	0	0	0	0	0
OTU1873	0	0	0	0	0	0	0	0	0	0	0	0	0	0	0	0	0	0	0	0	0	0	0	0	11	8	0	30	8	15
OTU1872	0	0	0	0	0	0	0	0	0	0	0	0	0	0	0	0	0	0	0	0	0	0	0	0	0	0	0	0	0	1
OTU598	0	0	0	0	0	0	0	0	0	0	0	0	0	0	0	0	0	0	0	0	0	0	0	0	0	0	0	0	0	3
OTU599	0	0	0	0	0	0	0	0	0	0	0	0	0	0	0	0	0	0	0	0	0	0	65	3	0	15	9	2	30	1
OTU1877	0	0	0	0	0	0	0	0	0	0	0	0	0	0	0	0	0	0	1	0	0	0	0	0	0	0	0	0	0	0
OTU1633	0	0	0	0	0	0	0	0	0	0	0	0	0	0	0	0	0	0	2	0	0	0	0	0	0	0	0	0	0	0
OTU1875	0	0	0	0	0	0	0	0	0	0	0	0	0	0	7	10	57	46	40	51	19	26	7	3	4	8	8	8	19	41
OTU1874	0	0	0	1	0	0	0	0	1	0	2	6	0	1	0	1	0	0	0	0	0	1	0	0	0	0	0	0	0	1
OTU592	1	0	0	0	0	0	0	0	0	0	0	0	0	0	0	0	0	0	0	0	0	0	0	0	0	0	0	0	0	0
OTU593	0	0	0	0	0	0	0	0	0	0	0	0	0	0	1	0	4	0	5	5	9	1	0	0	0	4	0	0	0	0
OTU1879	0	0	0	0	0	2	0	1	0	0	2	0	0	1	0	0	0	0	0	0	0	0	0	0	0	0	5	1	0	0
OTU591	0	0	0	0	0	0	0	0	0	0	0	0	0	0	0	12	0	7	2	8	1	9	0	1	1	0	0	4	0	0
OTU596	0	0	0	0	0	0	0	0	0	0	0	0	0	0	0	0	0	0	0	0	0	0	0	0	0	2	0	0	0	0
OTU597	0	0	0	0	0	0	0	0	0	0	0	0	0	0	25	88	50	61	51	55	45	34	12	57	13	27	36	11	44	43
OTU594	0	0	0	0	0	0	0	0	0	0	0	0	0	0	1	0	0	0	0	0	0	0	0	0	4	0	0	0	0	0
OTU595	0	0	0	0	0	0	0	0	0	0	0	0	0	0	0	0	0	0	0	0	0	0	0	2	0	0	0	0	0	0
OTU2375	0	0	0	0	0	0	0	0	0	0	0	0	0	0	0	0	0	0	0	0	0	0	7	0	0	0	0	6	0	0
OTU2374	0	0	0	0	0	0	0	0	0	0	0	0	0	0	2	21	24	10	10	24	0	11	0	0	0	11	2	2	9	0
OTU2377	1	0	0	0	1	1	0	0	0	0	0	2	0	0	0	0	0	0	0	0	0	0	0	0	0	0	0	0	0	0
OTU2376	0	0	0	0	0	0	0	0	0	0	0	0	0	0	0	0	0	0	1	0	0	0	2	1	1	0	0	1	0	1
OTU2371	13	0	0	0	0	11	0	2	3	0	0	2	1	4	0	0	0	0	11	0	0	0	0	0	0	0	0	0	0	0
OTU2370	0	4	4	4	2	1	0	0	0	2	0	0	0	0	0	0	0	0	1	0	0	0	0	0	0	1	0	0	0	0
OTU2373	3	0	0	0	0	0	7	0	0	1	1	0	0	3	0	0	0	0	0	0	0	0	0	0	0	0	0	0	0	0
OTU2372	0	0	0	0	0	0	0	0	0	0	0	0	0	0	0	0	0	0	0	0	0	0	81	2	0	5	149	0	0	0
OTU1992	0	0	0	0	0	0	0	0	0	0	0	0	0	0	0	0	0	0	0	1	0	0	0	0	0	0	0	0	0	0
OTU2379	0	0	0	0	0	0	0	0	0	0	0	0	0	0	0	0	0	0	0	0	11	0	0	0	0	0	0	0	0	0
OTU2378	0	0	0	0	0	0	0	0	0	0	0	0	0	0	3	9	18	12	5	5	8	5	0	0	0	0	0	0	0	0
OTU2577	0	0	0	0	0	0	0	0	0	0	0	0	0	0	1	0	0	0	0	1	0	0	0	0	0	0	0	0	0	0
OTU2576	0	0	0	0	0	0	0	0	0	0	0	0	0	0	0	6	2	0	0	0	0	0	0	0	0	0	0	0	0	0
OTU2575	0	0	1	0	0	0	1	6	2	0	0	0	1	0	0	0	0	0	0	0	0	0	0	0	0	0	0	0	0	0
OTU2574	0	0	0	0	0	0	0	0	0	0	0	0	0	0	0	0	0	1	0	0	0	1	0	0	0	0	0	0	0	0
OTU448	18708	3790	1344	1703	548	227	130	13707	2988	895	432	206	55	25	7	189	1006	189	937	258	159	66	68	692	356	439	235	106	132	50
OTU2572	1	0	0	0	0	0	0	0	0	0	0	0	0	0	0	0	0	1	1	0	1	0	3	1	2	0	0	1	1	0
OTU2571	0	0	0	0	0	0	0	0	0	0	0	0	0	0	0	1	0	0	0	0	0	0	0	0	0	0	0	0	0	0
OTU444	0	0	0	0	0	0	0	0	0	0	0	0	0	0	12	13	5	72	8	3	6	13	0	0	1	0	0	0	0	0
OTU934	0	0	0	0	0	0	0	0	0	0	0	0	0	0	0	0	0	0	0	0	0	0	0	0	2	0	0	0	0	0
OTU446	0	0	0	0	0	0	0	0	0	0	0	0	0	0	0	4	1	4	1	2	1	0	0	0	0	0	0	0	0	0
OTU447	0	0	0	0	0	0	0	0	0	0	0	0	0	0	0	0	0	0	0	0	0	0	0	0	0	0	0	1	0	0
OTU440	0	0	0	0	0	0	0	0	0	0	0	0	0	0	0	0	0	0	2	0	0	0	0	0	0	0	0	0	0	0
OTU441	14	1	0	0	0	0	0	7	6	0	0	0	0	0	0	0	4	0	0	0	0	0	0	0	0	0	0	0	0	0
OTU442	0	0	0	0	0	0	0	0	0	0	0	0	0	0	0	0	0	0	0	0	0	0	4	2	0	2	3	1	0	0
OTU443	0	0	0	0	0	0	0	0	0	0	0	0	0	0	0	0	0	0	0	0	0	0	0	1	0	0	0	0	1	1
OTU2218	0	0	0	0	0	0	0	0	0	1	0	0	0	0	0	0	0	0	0	0	0	0	0	0	0	0	0	0	0	0
OTU2219	0	0	0	0	0	0	0	2	0	0	0	0	0	2	0	0	0	0	0	0	0	0	0	0	0	0	0	0	0	0
OTU1909	0	0	0	0	0	0	0	0	0	0	0	0	0	0	13	14	12	4	2	18	10	13	52	43	64	68	54	74	82	101
OTU2212	0	0	0	0	0	0	0	0	0	0	0	0	0	0	0	0	0	0	0	0	0	0	0	0	0	0	0	4	0	0
OTU1906	0	0	0	0	0	0	0	0	0	0	0	0	0	0	10	0	0	0	0	0	0	0	0	0	0	0	0	0	0	0
OTU1905	0	0	0	0	0	0	0	0	0	0	0	0	0	0	0	0	2	1	0	0	0	1	0	0	0	0	0	0	0	0
OTU1904	0	0	0	0	0	0	0	0	0	0	0	0	0	0	12	18	40	13	15	7	5	17	37	34	52	59	50	90	47	52
OTU2216	0	0	0	2	3	10	9	6	1	1	9	0	3	42	0	0	0	0	0	0	0	0	0	0	0	0	0	0	0	0
OTU2217	23	17	41	25	138	164	68	31	49	219	205	74	92	79	0	0	0	0	51	35	4	40	0	0	5	4	1	1	1	31
OTU1901	0	0	0	0	0	0	0	0	0	0	0	0	0	0	0	0	0	2	0	0	0	0	0	0	0	0	0	0	0	0
OTU1900	0	0	0	0	0	0	0	0	0	0	0	0	0	0	0	1	0	0	0	1	0	0	0	10	5	6	3	0	4	0
OTU3185	0	0	0	0	0	0	0	0	0	0	0	0	0	0	2	12	4	4	4	13	3	0	8	4	0	0	0	0	15	3
OTU3184	0	0	0	0	0	0	0	0	0	0	0	0	0	0	22	54	69	142	72	47	64	72	2	0	20	4	0	3	11	2
OTU3187	0	0	0	0	0	0	0	0	0	0	0	0	0	0	0	0	0	0	0	0	0	0	0	0	0	8	0	0	0	0
OTU3186	0	0	0	0	0	0	0	0	0	0	0	0	0	0	0	0	0	0	0	0	0	0	0	0	0	0	0	0	0	8
OTU3181	4	0	0	0	0	0	0	6	2	1	1	0	0	0	0	0	0	0	0	0	0	0	0	0	0	0	0	0	0	0
OTU3180	0	0	0	0	0	0	0	0	0	0	0	0	0	0	58	91	89	278	113	94	62	42	5	20	22	13	8	28	27	36
OTU3183	0	0	0	0	0	0	0	0	0	0	0	0	0	0	0	0	0	0	1	0	0	0	0	0	0	0	0	0	0	0
OTU3182	0	0	0	0	0	0	0	0	0	0	0	0	0	0	0	6	1	34	0	8	0	8	11	15	6	50	45	58	70	8
OTU3189	0	0	0	0	0	0	0	0	0	0	0	0	0	0	0	0	0	0	0	0	0	0	1	0	1	0	0	0	6	0
OTU3188	0	0	0	0	0	0	0	0	0	0	0	0	0	0	0	0	1	0	0	0	0	0	0	0	0	0	0	0	0	0
OTU130	0	0	0	0	0	0	0	0	0	0	0	0	0	0	0	0	2	0	0	0	0	0	0	0	0	0	0	0	0	0
OTU131	0	0	0	0	0	0	0	0	0	0	0	0	0	0	0	0	0	0	0	0	0	0	0	0	0	0	1	0	0	0
OTU132	0	0	0	0	0	0	0	2	0	0	0	0	0	0	0	0	0	0	0	0	0	0	0	0	0	0	0	0	0	0
OTU133	0	0	0	0	0	0	0	0	0	0	0	0	0	0	0	0	0	0	1	0	0	0	0	0	0	0	0	0	0	0
OTU134	0	0	0	0	0	0	0	0	0	0	0	0	0	0	0	1	0	0	0	0	0	0	0	0	0	0	0	1	0	1
OTU135	1	0	0	0	0	0	0	0	0	0	0	0	0	0	591	654	598	513	560	603	701	573	190	262	161	343	297	327	453	306
OTU136	0	0	0	0	0	0	0	0	0	0	0	0	0	0	0	13	11	16	9	18	27	12	0	0	0	1	2	0	0	0
OTU2579	0	0	0	0	1	0	0	0	0	0	0	0	0	0	0	0	0	0	0	0	0	0	0	0	0	0	0	0	0	0
OTU138	0	0	0	0	0	0	0	0	0	0	0	0	0	0	0	0	0	0	0	0	0	0	0	0	0	0	0	1	0	0
OTU139	0	0	0	0	0	0	0	0	0	0	0	0	0	0	0	0	0	0	0	2	0	0	0	1	0	0	0	1	0	0
OTU2106	1	0	0	0	1	0	0	0	0	0	0	0	0	0	0	0	0	0	0	0	0	0	0	0	0	0	0	0	0	0
OTU2107	0	0	0	0	0	1	0	0	0	0	0	0	0	0	0	0	0	0	0	0	0	0	0	0	0	0	0	0	0	0
OTU2104	0	0	1	0	0	0	1	0	0	0	1	2	2	1	0	0	0	0	0	0	0	0	0	0	0	0	0	0	0	0
OTU2105	0	0	0	0	0	0	0	0	0	0	0	0	0	0	0	0	0	0	1	0	0	0	0	0	0	0	0	0	0	0
OTU2102	0	0	0	0	0	0	0	0	0	0	0	0	0	0	0	0	0	0	1	0	0	0	0	0	0	0	0	0	0	0
OTU2103	0	0	0	0	0	0	2	0	0	0	0	0	0	0	0	0	0	0	0	0	0	0	0	0	0	1	0	0	0	2
OTU2100	0	0	0	0	0	0	0	0	0	0	0	0	0	0	0	0	0	0	1	0	0	0	0	0	0	0	0	0	0	0
OTU2101	0	0	0	0	0	0	1	0	0	0	0	0	0	0	0	0	0	0	0	0	0	0	0	0	0	0	0	0	0	0
OTU916	0	0	0	0	0	0	0	0	0	0	0	0	0	0	1	13	0	0	0	0	0	1	0	0	0	0	1	0	0	0
OTU917	0	0	0	0	0	0	0	0	0	0	0	0	0	0	0	0	0	0	4	5	9	0	0	0	0	0	0	0	0	0
OTU914	0	0	0	0	0	0	0	0	0	0	0	0	0	0	0	0	1	14	4	7	0	14	10	0	6	7	1	0	0	0
OTU915	0	0	0	0	0	0	0	0	0	0	0	0	0	0	0	0	0	0	0	0	0	0	0	0	0	2	0	0	2	0
OTU912	0	0	0	0	0	0	0	0	0	0	0	0	0	0	0	0	0	5	1	0	2	2	0	0	0	0	0	0	0	0
OTU913	0	0	0	0	0	0	0	0	1	0	0	0	0	0	0	0	0	0	0	0	0	0	0	0	0	0	0	0	0	0
OTU2109	0	0	0	1	1	0	0	0	0	1	0	0	0	0	0	0	0	0	0	0	0	0	0	0	0	0	0	0	0	0
OTU1619	0	0	0	0	0	0	0	0	0	0	0	0	0	0	0	0	0	0	0	0	0	0	0	0	0	0	0	3	0	0
OTU1618	0	0	0	0	0	2	0	0	0	0	0	0	0	0	0	0	0	0	0	0	2	0	0	1	0	0	0	0	16	0
OTU1613	0	0	0	0	0	0	0	0	0	0	0	0	0	0	0	0	0	2	0	0	0	0	0	0	0	0	0	0	0	0
OTU1612	0	0	0	0	0	0	0	0	0	0	0	0	0	0	0	0	0	0	0	0	0	0	0	0	0	0	1	0	0	0
OTU1611	0	0	0	0	0	0	0	0	0	0	0	0	0	0	0	0	0	0	0	0	0	0	0	5	0	0	0	0	0	0
OTU1610	0	0	0	0	0	0	0	0	0	0	0	0	0	0	0	0	0	0	0	0	1	0	0	0	0	0	0	0	0	0
OTU1617	0	0	0	0	0	0	0	0	0	0	0	0	0	0	36	30	9	37	9	69	21	37	32	42	41	42	30	30	17	9
OTU1616	0	0	0	0	0	0	0	0	0	0	0	0	0	0	2	0	0	0	0	0	0	0	0	0	0	2	0	0	0	0
OTU1615	0	0	0	0	0	0	0	0	0	0	0	0	0	0	0	0	0	0	0	1	0	0	0	3	0	0	0	0	0	0
OTU1614	0	0	0	0	0	0	0	0	0	0	0	0	0	0	0	0	0	0	0	0	0	0	0	0	0	0	0	0	1	0
OTU3291	1	1	0	0	0	0	2	0	0	0	0	0	0	0	1	14	7	12	15	8	8	5	0	7	3	19	5	8	9	4
OTU625	0	0	0	0	0	0	0	0	0	0	0	0	0	0	0	0	0	0	0	1	0	0	2	38	7	5	24	40	52	41
OTU3293	4	5	0	0	0	0	1	0	0	0	0	0	0	0	5	11	17	26	7	25	5	17	0	9	10	15	6	16	8	9
OTU627	0	0	0	0	0	0	0	0	0	0	0	0	0	0	0	0	0	0	0	0	0	0	0	0	0	0	0	0	6	0
OTU3295	4	7	0	0	0	0	0	0	0	0	0	0	0	0	3	15	23	35	13	29	10	17	0	10	18	28	18	18	14	18
OTU621	0	0	0	0	0	0	0	0	0	0	0	0	0	0	0	0	0	0	0	1	2	0	0	0	0	2	0	1	0	0
OTU622	0	0	0	0	0	0	0	0	0	0	0	0	0	0	0	0	0	0	0	0	0	0	1	0	1	2	0	4	0	0
OTU3299	0	0	0	0	0	1	0	0	0	0	0	0	0	0	0	0	0	0	0	0	0	0	0	0	0	0	0	0	0	0
OTU3298	0	0	0	0	0	0	0	0	0	0	0	0	0	0	9	8	12	10	6	1	23	9	24	25	4	49	16	130	41	25
OTU628	0	0	0	0	0	0	0	0	0	0	0	0	0	0	0	1	0	0	0	0	0	0	0	1	0	0	0	0	0	0
OTU629	0	0	0	0	0	0	0	0	0	0	0	0	0	0	0	0	0	3	0	0	0	0	0	0	0	0	0	0	0	0
OTU419	0	0	0	0	0	0	0	0	0	0	0	0	0	0	0	0	1	0	0	0	0	1	0	3	8	0	0	1	0	0
OTU1727	0	0	0	0	0	0	0	0	0	0	0	0	0	0	0	0	0	0	0	0	0	0	0	0	0	0	1	0	0	0
OTU1726	0	0	0	0	0	0	0	0	0	0	0	0	0	0	0	0	0	0	0	0	0	1	0	0	0	0	0	0	0	0
OTU1725	0	3	0	0	0	7	17	0	2	0	0	0	0	0	0	1	0	0	1	0	2	1	0	0	0	1	0	0	1	0
OTU1724	18	1	0	0	0	3	1	0	0	0	0	0	0	0	298	386	317	705	319	338	402	378	206	200	245	244	296	300	312	279
OTU1722	0	0	0	0	0	0	0	0	0	0	0	0	0	0	0	0	0	1	0	1	0	0	0	0	0	0	0	0	0	0
OTU1720	0	0	0	0	0	0	0	0	0	0	0	0	0	0	0	0	0	0	0	0	1	0	0	0	0	0	0	0	0	0
OTU822	0	0	0	0	0	0	0	0	0	0	0	0	0	0	0	0	0	0	0	0	0	0	0	0	0	0	4	0	0	0
OTU823	0	0	0	0	0	0	0	0	0	0	0	0	0	0	0	0	0	0	0	0	2	0	0	0	0	0	0	0	0	0
OTU820	0	0	0	0	0	0	0	0	0	0	0	0	0	0	0	2	0	0	0	0	0	0	0	0	0	0	0	0	0	0
OTU821	0	0	0	0	0	0	0	0	1	0	0	0	0	0	0	0	0	0	0	0	0	0	0	0	0	0	0	0	0	0
OTU826	0	0	0	0	0	0	0	0	0	0	0	0	0	0	41	0	0	0	3	0	0	0	0	0	0	0	0	0	0	0
OTU827	0	0	0	0	0	0	0	0	0	0	0	0	0	0	0	0	0	0	0	0	0	0	4	0	0	1	0	0	0	1
OTU1729	0	0	0	0	0	0	0	0	0	0	0	0	0	0	16	13	8	14	4	2	16	10	13	4	11	9	6	11	8	17
OTU1728	0	0	0	0	0	0	0	0	0	0	0	0	0	0	1	0	0	0	1	0	3	1	0	0	0	0	0	0	0	0
OTU2968	0	0	0	1	0	0	0	0	0	0	0	0	0	0	0	0	0	0	0	0	0	0	0	0	0	0	0	0	0	0
OTU2961	0	0	1	0	2	0	0	0	0	1	0	0	0	0	0	0	0	0	0	0	1	0	0	0	0	0	0	0	0	0
OTU2963	0	0	0	1	0	1	0	0	0	0	0	1	0	1	0	0	0	0	0	0	0	0	0	0	0	0	0	0	0	0
OTU2966	0	0	0	0	0	7	0	2	0	0	0	0	0	0	0	0	0	0	0	0	0	0	0	0	0	0	0	0	0	0
OTU1268	0	0	0	0	0	0	0	0	0	0	0	0	0	0	0	1	0	0	0	0	0	0	0	0	0	0	0	0	0	0
OTU1269	0	0	0	0	0	0	0	0	0	0	0	0	0	0	0	0	0	0	0	0	0	0	0	1	0	1	0	0	0	0
OTU1263	0	0	0	0	0	0	0	0	0	0	0	0	0	0	3	0	0	0	9	0	0	1	0	0	0	0	0	0	0	0
OTU1260	0	0	0	0	0	0	0	0	0	0	0	0	0	0	0	0	0	0	0	0	2	0	0	0	0	1	0	0	0	0
OTU1261	0	0	0	0	0	0	0	0	0	0	0	0	0	0	0	0	0	0	5	0	1	3	0	0	0	0	0	0	0	0
OTU1266	0	0	0	0	0	0	0	0	0	0	0	0	0	0	0	0	0	0	0	18	14	3	0	3	0	0	6	10	9	6
OTU1267	0	0	0	0	0	0	0	0	0	0	0	0	0	0	12	0	16	2	3	2	8	2	4	6	15	7	8	13	18	7
OTU1264	0	0	0	0	0	0	0	0	0	0	0	0	0	0	0	0	0	0	0	0	0	0	0	0	0	0	2	0	0	0
OTU1265	0	0	0	0	1	0	0	1	3	0	0	2	0	2	0	0	0	0	0	0	0	0	0	0	0	0	2	0	0	0
OTU1468	0	0	0	0	0	0	0	0	0	0	0	0	0	0	7	0	0	0	1	1	4	0	0	0	0	2	0	0	0	9
OTU1469	0	0	0	0	0	0	0	0	0	0	0	0	0	0	0	0	1	0	0	0	0	0	0	0	0	0	0	0	0	0
OTU1464	0	0	0	0	0	0	0	0	0	0	0	0	0	0	49	28	51	58	10	16	52	8	13	15	6	11	0	33	16	37
OTU1465	0	0	0	0	0	0	0	0	0	0	0	0	0	0	0	0	0	0	0	0	0	1	0	0	0	0	0	0	0	0
OTU1466	0	0	0	0	0	0	0	0	0	0	0	0	0	0	0	1	0	0	0	0	0	0	0	0	0	0	0	0	0	0
OTU1467	0	0	0	0	0	0	0	0	0	0	0	0	0	0	0	0	0	1	0	1	0	0	0	0	3	3	5	0	2	2
OTU1460	0	0	0	0	0	4	20	0	0	0	0	0	1	67	0	1	0	0	0	0	0	4	0	0	0	0	0	2	0	3
OTU1461	0	0	0	0	0	0	0	0	0	0	0	0	0	0	0	0	0	0	0	0	3	0	0	0	0	0	0	0	0	0
OTU1462	0	0	0	0	1	0	0	1	0	1	0	0	0	1	0	0	0	0	0	0	2	0	0	0	0	0	0	0	0	0
OTU1463	0	0	0	0	0	0	0	0	0	0	0	0	0	0	0	0	0	0	0	0	0	0	0	0	0	0	0	2	0	0
OTU2168	0	0	0	0	0	0	0	0	0	0	0	0	0	0	0	0	0	0	0	0	0	0	0	0	0	1	0	0	0	0
OTU2814	0	0	0	0	0	0	0	0	0	0	0	0	0	0	0	0	0	1	0	0	0	0	0	0	0	0	0	0	0	0
OTU2817	0	0	0	0	0	0	1	0	0	0	0	0	0	0	0	0	0	0	0	0	0	0	0	0	0	0	0	0	0	0
OTU2811	0	0	0	0	0	0	0	0	0	0	0	0	0	0	13	12	2	7	43	17	9	5	0	6	0	5	15	7	1	0
OTU2812	0	0	0	0	0	0	0	0	0	0	0	0	0	0	499	96	94	92	50	217	62	80	45	3	26	21	26	24	32	38
OTU2813	0	0	0	0	0	0	0	0	0	0	0	0	0	0	0	0	0	2	0	0	0	0	0	0	0	0	0	0	0	0
OTU729	0	0	0	0	0	0	0	0	0	0	0	0	0	0	3	0	0	0	0	4	0	0	1	1	0	5	0	2	0	1
OTU3269	0	0	0	0	0	0	0	0	0	0	0	0	0	1	0	0	0	0	0	0	0	0	0	0	0	0	0	0	0	0
OTU1598	0	0	0	0	0	0	0	0	0	0	0	0	0	0	0	0	0	0	1	0	0	0	0	0	0	0	0	0	0	0
OTU1590	0	0	0	0	0	0	0	0	0	0	0	0	0	0	0	0	0	0	1	0	0	0	0	0	0	0	0	0	0	0
OTU1591	0	0	0	0	0	0	3	0	0	0	0	0	0	0	141	117	107	96	113	98	108	79	156	174	140	217	194	175	172	182
OTU1592	1	0	0	0	0	0	0	0	0	0	0	0	0	0	0	0	0	0	0	0	0	0	0	0	0	0	0	0	0	0
OTU1594	0	0	0	0	0	0	0	0	0	0	0	0	0	0	0	3	0	0	1	0	0	0	0	1	0	0	1	0	0	0
OTU1595	0	0	0	0	0	0	0	0	0	0	0	0	0	1	0	0	0	0	0	0	0	0	0	0	0	0	0	0	0	0
OTU1596	0	0	0	0	0	0	0	0	0	0	0	0	0	0	0	0	0	0	0	0	0	0	0	0	7	3	12	28	11	6
OTU1597	11	8	4	5	476	2940	382	76	7	1	13	7	2	5	1998	2865	2357	2352	2242	2365	2295	2613	1514	1624	1274	1852	1480	1858	1660	1853
OTU977	0	0	0	0	0	0	0	0	0	0	0	0	0	0	0	0	0	0	0	0	0	0	0	0	0	0	0	0	1	0
OTU1871	0	0	0	0	0	0	0	0	0	0	0	0	0	0	0	0	0	0	0	0	0	0	0	0	8	1	0	0	0	0
OTU1870	0	0	0	0	0	0	0	0	0	0	1	1	0	0	0	0	0	0	0	0	0	0	0	0	0	0	0	0	0	0
OTU1042	0	0	0	0	0	0	0	0	0	0	0	0	0	0	0	0	0	0	0	0	0	0	5	0	0	0	20	0	0	0
OTU1043	0	0	0	0	0	0	0	0	0	0	0	0	0	0	0	0	0	0	0	6	0	0	0	0	0	0	0	0	0	0
OTU1040	0	0	0	0	0	0	0	0	0	0	0	0	0	0	0	0	0	0	1	0	0	2	0	0	0	0	0	1	0	0
OTU1041	0	0	0	0	0	0	0	0	0	0	0	0	0	0	0	0	0	0	0	0	0	0	0	0	5	0	0	1	2	0
OTU1046	0	0	0	0	0	0	0	0	0	0	0	0	0	0	0	3	5	0	1	0	0	0	0	0	0	0	0	0	0	0
OTU1047	0	0	0	0	0	0	0	0	0	0	0	0	0	0	0	0	0	0	0	0	0	0	0	0	60	0	0	0	0	0
OTU1044	0	0	0	0	0	0	0	0	0	0	0	0	0	0	0	0	0	0	0	0	1	0	0	1	0	0	0	0	0	0
OTU1045	0	0	0	0	0	0	0	0	0	0	0	0	0	0	0	5	4	0	0	0	3	0	8	5	3	11	0	5	5	3
OTU1048	0	0	0	0	0	0	0	0	0	0	0	0	0	0	1	0	0	0	0	0	0	0	0	0	0	0	0	0	0	0
OTU1049	0	0	0	0	0	0	0	0	0	0	0	0	0	0	0	2	1	1	0	1	2	2	0	0	0	0	0	1	0	2
OTU1284	0	0	0	0	0	0	0	0	0	0	0	0	0	0	0	0	0	0	0	0	0	0	0	0	0	5	4	0	0	3
OTU1285	0	0	0	0	0	0	0	0	0	0	0	0	0	0	0	0	0	0	0	0	0	0	0	0	0	0	0	0	0	1
OTU1286	0	0	0	0	0	0	0	0	0	0	0	0	0	0	0	0	1	0	0	1	0	0	0	0	2	0	1	0	0	0
OTU1287	0	0	0	0	0	0	0	0	0	0	0	0	0	0	0	0	0	0	0	0	0	0	0	0	0	0	0	1	0	0
OTU1280	0	0	0	0	0	0	0	0	0	0	0	0	0	0	1	0	0	0	0	0	0	0	0	0	0	0	1	0	0	0
OTU1281	0	0	0	0	0	0	0	0	0	0	0	0	0	0	0	0	0	0	0	0	0	0	0	0	0	0	0	0	0	4
OTU1282	0	0	0	0	0	0	0	0	0	0	0	0	0	0	189	352	215	413	384	359	246	290	70	46	52	116	89	128	97	69
OTU1973	0	0	0	0	0	0	0	0	0	0	0	0	0	0	0	1	0	4	0	0	1	0	0	2	0	5	0	0	0	0
OTU1288	0	0	0	0	0	0	0	0	0	0	0	0	0	0	0	0	0	0	0	0	0	0	0	0	0	0	0	0	2	0
OTU1289	0	0	0	0	0	0	0	0	0	0	0	0	0	0	0	0	1	1	0	0	0	0	0	0	0	0	0	1	0	0
OTU2588	0	0	0	3	1	10	6	8	1	0	0	7	1	10	0	0	0	0	0	0	0	0	4	3	0	0	0	0	0	0
OTU2589	0	0	0	0	0	0	0	0	0	0	0	0	0	0	0	4	5	0	0	0	0	0	0	0	10	12	7	5	1	10
OTU508	0	0	0	0	0	0	0	0	0	0	0	0	0	0	0	0	0	0	0	0	0	0	0	0	0	1	0	0	0	0
OTU2582	0	0	0	0	0	0	0	0	0	0	0	0	0	0	5	3	0	0	0	0	0	0	0	0	0	0	4	0	0	0
OTU2583	0	0	0	0	0	0	1	0	0	0	0	0	0	0	0	0	0	0	0	0	0	0	0	0	0	0	0	0	0	0
OTU2580	44	0	0	0	0	0	0	0	0	0	0	0	0	0	34	10	62	70	2	24	10	24	0	0	0	0	0	0	0	0
OTU2581	0	0	0	0	1	1	0	0	0	0	0	0	0	0	0	0	0	0	0	0	0	0	0	0	0	0	0	0	0	0
OTU2586	0	0	0	0	0	0	0	0	0	0	0	0	0	0	1	0	0	0	0	0	0	0	0	0	0	0	0	0	0	0
OTU2584	0	0	0	0	0	0	1	0	0	0	0	0	0	0	0	0	0	0	0	0	0	0	0	0	0	0	0	0	0	0
OTU2585	0	0	0	0	0	0	0	0	0	0	0	0	0	0	0	0	0	0	0	0	1	0	0	0	0	0	0	0	0	0
OTU2748	0	1	0	0	0	0	0	0	0	0	0	0	0	0	0	0	0	0	0	0	0	0	0	0	0	0	0	0	0	0
OTU2749	0	0	0	0	0	0	0	0	0	0	0	0	0	0	0	0	0	0	1	0	0	0	0	0	0	0	0	0	0	0
OTU49	0	0	0	0	0	0	0	0	0	0	0	0	0	0	0	0	0	0	0	0	0	0	0	4	0	0	0	0	0	0
OTU2744	0	0	0	0	0	0	0	0	0	0	0	0	0	0	1	0	0	0	0	0	0	0	0	0	0	0	1	0	0	0
OTU46	0	0	0	0	0	0	0	0	0	0	0	0	0	0	0	0	0	0	0	0	0	0	0	0	0	0	1	0	0	0
OTU45	0	0	0	0	0	0	0	0	0	0	0	0	0	0	0	0	0	1	0	0	0	0	0	0	0	0	0	0	0	0
OTU2747	0	0	1	0	1	0	0	0	0	0	0	0	0	0	0	0	0	0	0	0	0	0	0	0	0	0	0	0	0	0
OTU2740	0	0	0	0	0	0	0	0	0	0	0	0	0	0	0	0	0	0	0	0	0	0	0	0	0	0	0	1	0	0
OTU42	0	0	0	0	0	0	0	0	0	0	0	0	0	0	0	0	0	0	0	0	0	0	0	2	1	1	0	0	0	0
OTU2742	0	0	0	0	0	0	0	0	0	0	0	0	0	0	0	0	0	0	0	0	0	0	1	0	0	0	0	0	0	0
OTU1138	0	0	0	0	0	0	0	0	0	0	0	0	0	0	0	0	0	0	1	0	1	0	0	0	0	0	0	0	0	0
OTU2015	0	0	1	0	0	0	0	0	0	0	0	0	0	0	0	0	0	0	0	0	0	0	0	0	0	0	0	0	0	0
OTU1136	0	0	0	0	0	0	0	0	0	0	0	0	0	0	0	0	0	0	1	0	0	0	0	0	0	0	0	0	0	0
OTU1137	0	0	0	0	0	0	0	0	0	0	0	0	0	0	1	0	0	0	0	0	0	0	1	0	0	0	0	0	0	0
OTU1134	0	0	0	0	0	0	0	0	0	0	0	0	0	0	2	0	0	0	0	0	0	0	0	0	0	0	0	0	0	0
OTU1135	1	0	0	0	0	1	0	0	0	0	0	0	0	0	94	153	48	109	29	52	257	95	25	8	46	8	44	26	33	15
OTU1132	0	0	0	0	0	0	0	0	0	0	0	0	0	0	0	0	0	0	0	3	0	0	0	0	0	0	0	0	0	0
OTU1133	0	0	0	0	0	0	0	0	0	0	0	0	0	0	0	0	0	0	0	0	0	0	0	0	0	1	0	0	1	0
OTU1130	0	0	0	0	0	0	0	0	0	0	0	0	0	0	0	0	0	1	1	0	0	0	0	3	0	2	0	8	3	0
OTU1131	0	0	0	0	0	0	0	0	0	0	0	0	0	0	0	0	0	0	0	0	1	0	0	0	0	0	0	0	0	0
OTU1984	0	0	0	0	0	1	0	0	0	0	0	0	0	0	0	0	0	0	0	0	0	0	0	0	0	0	0	0	0	0
OTU589	0	0	0	0	0	0	0	0	0	0	0	0	0	0	0	0	0	0	7	0	0	3	0	0	2	1	4	1	1	0
OTU1861	0	0	0	0	0	0	0	0	0	0	0	0	0	0	0	0	0	0	0	0	0	0	0	0	0	1	1	0	0	0
OTU1862	0	0	0	0	0	0	0	0	0	0	0	0	0	0	0	0	0	0	0	0	0	0	0	0	0	0	0	0	1	0
OTU1863	0	0	0	0	0	0	0	0	0	0	0	0	0	0	0	0	0	0	4	0	0	1	0	0	0	0	0	0	0	0
OTU1864	0	0	0	0	0	0	0	0	0	0	0	0	0	0	0	0	0	0	0	0	0	0	0	0	0	0	0	0	2	0
OTU1865	0	0	0	0	0	0	0	0	0	0	0	0	0	0	0	4	6	0	0	4	3	10	0	0	0	1	0	2	0	0
OTU1866	0	0	0	1	0	0	0	0	0	0	0	0	0	0	0	0	0	0	0	0	0	0	0	0	0	0	0	0	0	0
OTU1868	0	0	0	0	0	0	0	0	0	0	0	0	0	0	0	0	0	0	2	0	0	0	0	0	0	0	0	0	0	0
OTU1869	0	0	0	0	0	0	0	0	0	0	0	0	0	0	2	4	1	0	2	0	0	1	1	0	0	0	0	0	0	5
OTU583	0	0	0	0	0	0	0	0	0	0	0	0	0	0	51	8	4	16	20	9	4	12	8	3	8	9	5	8	5	7
OTU582	0	0	0	0	0	0	0	0	0	0	0	0	0	0	1	0	2	0	1	1	3	0	0	0	0	0	0	0	0	0
OTU584	0	0	0	0	0	0	0	0	0	0	0	0	0	0	0	6	0	0	1	0	0	0	4	0	0	0	0	0	0	3
OTU587	0	0	0	0	0	0	0	0	0	0	0	0	0	0	0	0	0	3	0	0	0	0	0	0	0	0	0	0	0	0
OTU586	0	0	0	0	0	0	0	0	0	0	0	0	0	0	0	0	0	0	0	0	0	0	3	0	0	4	0	0	0	0
OTU2362	0	0	6	4	6	6	9	2	3	0	41	2	0	3	0	0	0	0	1	2	0	0	0	1	0	1	1	1	8	0
OTU2363	0	0	0	1	0	0	0	0	3	0	0	0	0	0	24	0	0	0	0	0	0	0	0	0	0	0	0	0	0	0
OTU2360	0	0	0	0	0	0	0	0	0	0	0	0	0	0	2	6	0	13	0	16	13	22	0	16	0	0	0	0	0	0
OTU2361	0	0	0	0	0	0	0	0	0	0	0	0	0	0	0	10	3	13	8	2	2	8	0	0	0	0	0	0	0	0
OTU2366	0	0	0	0	0	0	0	0	0	0	0	0	0	0	236	157	97	119	83	123	112	153	146	43	75	49	51	24	71	36
OTU2367	0	0	0	0	0	0	0	0	0	0	0	0	0	0	2	6	14	9	11	9	6	31	17	3	2	6	9	13	4	2
OTU2364	0	0	0	0	0	0	0	0	0	0	0	0	0	0	0	0	0	0	0	9	0	0	0	0	0	0	0	0	0	0
OTU2365	0	0	2	1	0	10	10	2	2	0	1	2	1	9	0	0	0	0	0	0	0	0	0	0	0	0	0	0	0	0
OTU2573	0	0	0	0	0	0	0	0	0	0	0	0	0	0	0	0	0	0	0	0	1	0	0	0	0	0	0	0	0	0
OTU2368	1	0	0	0	0	0	0	0	0	0	0	0	0	1	0	0	0	0	0	0	0	0	0	8	0	0	0	0	0	0
OTU2369	0	0	1	1	0	0	0	0	0	2	0	0	1	0	0	0	0	0	0	0	0	0	0	0	0	0	0	0	0	0
OTU449	0	0	0	0	0	0	0	0	0	0	0	0	0	0	0	0	1	0	0	0	9	0	0	0	0	0	0	0	0	0
OTU2565	0	0	0	0	0	0	0	0	0	0	0	0	0	0	0	1	0	0	0	0	1	0	93	0	0	0	2	0	0	1
OTU2566	0	1	2	2	1	0	0	1	1	1	0	0	0	0	0	0	0	0	0	0	0	0	0	0	0	1	0	0	0	0
OTU458	0	0	0	0	0	0	0	0	0	0	0	0	0	0	0	0	3	1	1	1	3	0	0	1	3	5	5	4	3	4
[truncated: 942 more rows]

## Sheet: S7
Supplementary Table 7. Bacterial alpha-diversity in all samples during dew-retting.
					Community richness							Community diversity									Community eveness
		Samples	No. of reads	Good's coverage	No. of OTUs observed	chao1	chao1-lci	chao1-hci	ace	ace-lci	ace-hci	invsimpson	invsimpson-lci	invsimpson-hci	simpson	simpson-lci	simpson-hci	shannon	shannon-lci	shannon-hci	heip
Plant	Early	E2014R0PB	51296	0.993392 (+/- 0.000440)	267.780000 (+/- 8.585080)	561.381072 (+/- 70.079221)	447.696944 (+/- 43.771442)	747.042543 (+/- 115.671326)	859.213568 (+/- 125.903147)	749.176735 (+/- 110.120019)	994.549275 (+/- 143.528831)	10.711068 (+/- 0.108813)	10.445855 (+/- 0.106881)	10.990099 (+/- 0.110824)	0.093371 (+/- 0.000948)	0.091000 (+/- 0.000917)	0.095742 (+/- 0.000979)	3.042627 (+/- 0.008478)	3.021875 (+/- 0.008439)	3.063378 (+/- 0.008518)	0.074890 (+/- 0.002197)
		E2014R1PB	42212	0.991762 (+/- 0.000460)	312.716000 (+/- 8.806551)	721.301146 (+/- 87.789190)	573.005609 (+/- 55.595690)	954.232305 (+/- 141.494067)	1211.294964 (+/- 164.733928)	1064.125361 (+/- 146.178309)	1387.413066 (+/- 185.261399)	13.734268 (+/- 0.107714)	13.450962 (+/- 0.105754)	14.029765 (+/- 0.109765)	0.072815 (+/- 0.000571)	0.071281 (+/- 0.000558)	0.074349 (+/- 0.000585)	3.218126 (+/- 0.007672)	3.197669 (+/- 0.007634)	3.238583 (+/- 0.007711)	0.076990 (+/- 0.001995)
		E2014R2PB	45011	0.994689 (+/- 0.000366)	209.650000 (+/- 7.274854)	476.656090 (+/- 74.501071)	362.354434 (+/- 41.817494)	676.817866 (+/- 137.555642)	780.828485 (+/- 124.893775)	667.292966 (+/- 107.655663)	922.712057 (+/- 144.484786)	6.681210 (+/- 0.043040)	6.568004 (+/- 0.042179)	6.798387 (+/- 0.043943)	0.149680 (+/- 0.000965)	0.147100 (+/- 0.000952)	0.152260 (+/- 0.000979)	2.473242 (+/- 0.008234)	2.451848 (+/- 0.008180)	2.494636 (+/- 0.008290)	0.052111 (+/- 0.001679)
		E2014R3PB	33129	0.993447 (+/- 0.000374)	251.313000 (+/- 7.029583)	598.561048 (+/- 83.418910)	459.593030 (+/- 48.996735)	830.466367 (+/- 145.427480)	1083.105390 (+/- 159.038265)	936.593447 (+/- 139.610851)	1261.099466 (+/- 180.725649)	13.617957 (+/- 0.092260)	13.315763 (+/- 0.091292)	13.934186 (+/- 0.093251)	0.073436 (+/- 0.000497)	0.071769 (+/- 0.000480)	0.075102 (+/- 0.000515)	3.154721 (+/- 0.005982)	3.135747 (+/- 0.005943)	3.173695 (+/- 0.006023)	0.089739 (+/- 0.002309)
		E2014R4PB	37484	0.992725 (+/- 0.000418)	303.039000 (+/- 7.599834)	619.608961 (+/- 70.287979)	501.822427 (+/- 44.780520)	807.273913 (+/- 112.860156)	958.532620 (+/- 130.731758)	835.446943 (+/- 114.393158)	1110.278506 (+/- 148.811052)	21.134262 (+/- 0.130147)	20.765354 (+/- 0.128316)	21.516515 (+/- 0.132061)	0.047318 (+/- 0.000292)	0.046478 (+/- 0.000285)	0.048159 (+/- 0.000298)	3.522956 (+/- 0.006470)	3.504453 (+/- 0.006432)	3.541458 (+/- 0.006510)	0.108937 (+/- 0.002480)
		E2014R5PB	28656	0.991740 (+/- 0.000377)	401.806000 (+/- 6.646982)	677.349035 (+/- 47.130096)	583.440486 (+/- 32.358901)	819.833835 (+/- 70.067139)	893.744049 (+/- 68.544612)	804.244382 (+/- 60.454394)	1003.198777 (+/- 77.485018)	20.814583 (+/- 0.146657)	20.283014 (+/- 0.143454)	21.374764 (+/- 0.150025)	0.048046 (+/- 0.000339)	0.046786 (+/- 0.000329)	0.049305 (+/- 0.000349)	3.775153 (+/- 0.006106)	3.753584 (+/- 0.006092)	3.796722 (+/- 0.006121)	0.106323 (+/- 0.001599)
		E2014R6PB	75236	0.989165 (+/- 0.000598)	458.458000 (+/- 11.800095)	904.710658 (+/- 84.007990)	763.943701 (+/- 59.561424)	1110.397798 (+/- 120.801154)	1269.721347 (+/- 137.326573)	1143.154515 (+/- 123.194413)	1419.768655 (+/- 152.766862)	18.983856 (+/- 0.178186)	18.581992 (+/- 0.175381)	19.403488 (+/- 0.181141)	0.052681 (+/- 0.000493)	0.051542 (+/- 0.000480)	0.053820 (+/- 0.000507)	3.636730 (+/- 0.009722)	3.614232 (+/- 0.009678)	3.659229 (+/- 0.009768)	0.080859 (+/- 0.001857)
	Standard	S2014R0PB	54593	0.993773 (+/- 0.000438)	257.273000 (+/- 8.435785)	553.595601 (+/- 76.514357)	435.034676 (+/- 46.679176)	751.402258 (+/- 129.237925)	852.180435 (+/- 131.907579)	739.205692 (+/- 114.964038)	991.814250 (+/- 150.897168)	6.561605 (+/- 0.064918)	6.401855 (+/- 0.063344)	6.729532 (+/- 0.066578)	0.152417 (+/- 0.001509)	0.148613 (+/- 0.001472)	0.156220 (+/- 0.001547)	2.691449 (+/- 0.009352)	2.667977 (+/- 0.009322)	2.714920 (+/- 0.009384)	0.053719 (+/- 0.001634)
		S2014R1PB	41869	0.993575 (+/- 0.000401)	240.299000 (+/- 7.859618)	592.563511 (+/- 92.423628)	449.645314 (+/- 53.497296)	833.338178 (+/- 163.488836)	1028.022430 (+/- 159.618044)	890.595983 (+/- 140.237068)	1194.638167 (+/- 181.257829)	6.157188 (+/- 0.043140)	6.037002 (+/- 0.042385)	6.282257 (+/- 0.043932)	0.162420 (+/- 0.001137)	0.159186 (+/- 0.001113)	0.165653 (+/- 0.001162)	2.474977 (+/- 0.007979)	2.452532 (+/- 0.007929)	2.497422 (+/- 0.008031)	0.045518 (+/- 0.001383)
		S2014R2PB	38744	0.994161 (+/- 0.000362)	212.613000 (+/- 7.116687)	577.011918 (+/- 94.410092)	420.389826 (+/- 51.645842)	852.149703 (+/- 177.176292)	1120.505112 (+/- 220.787251)	946.871717 (+/- 191.988887)	1335.656959 (+/- 253.036021)	8.859719 (+/- 0.057585)	8.699767 (+/- 0.056486)	9.025663 (+/- 0.058736)	0.112875 (+/- 0.000734)	0.110800 (+/- 0.000721)	0.114950 (+/- 0.000747)	2.734214 (+/- 0.007132)	2.714070 (+/- 0.007096)	2.754359 (+/- 0.007170)	0.068110 (+/- 0.002148)
		S2014R3PB	31391	0.992422 (+/- 0.000376)	327.814000 (+/- 7.040554)	682.093946 (+/- 69.732490)	550.764937 (+/- 44.035017)	890.871246 (+/- 112.735032)	963.178528 (+/- 96.897919)	851.004517 (+/- 85.386327)	1099.473718 (+/- 109.682058)	26.171163 (+/- 0.129074)	25.733818 (+/- 0.127539)	26.623631 (+/- 0.130684)	0.038211 (+/- 0.000188)	0.037562 (+/- 0.000184)	0.038860 (+/- 0.000193)	3.699367 (+/- 0.005493)	3.681420 (+/- 0.005451)	3.717315 (+/- 0.005535)	0.120675 (+/- 0.002356)
		S2014R4PB	55169	0.992449 (+/- 0.000483)	311.747000 (+/- 9.327111)	665.412527 (+/- 86.058029)	534.033832 (+/- 54.541808)	874.581639 (+/- 138.991195)	939.035509 (+/- 120.710799)	828.154145 (+/- 106.424420)	1073.831131 (+/- 136.581449)	20.168118 (+/- 0.148136)	19.814535 (+/- 0.146392)	20.534551 (+/- 0.149957)	0.049586 (+/- 0.000364)	0.048701 (+/- 0.000355)	0.050471 (+/- 0.000373)	3.470370 (+/- 0.007675)	3.451836 (+/- 0.007624)	3.488904 (+/- 0.007728)	0.100320 (+/- 0.002740)
		S2014R5PB	45686	0.991610 (+/- 0.000474)	322.964000 (+/- 9.273441)	756.745255 (+/- 92.748478)	599.251306 (+/- 58.894496)	1004.173405 (+/- 149.174587)	1276.617314 (+/- 175.349796)	1122.991708 (+/- 156.067963)	1459.873375 (+/- 196.600398)	16.246018 (+/- 0.123787)	15.930334 (+/- 0.121774)	16.574467 (+/- 0.125892)	0.061557 (+/- 0.000469)	0.060337 (+/- 0.000459)	0.062777 (+/- 0.000480)	3.354574 (+/- 0.007837)	3.334438 (+/- 0.007795)	3.374710 (+/- 0.007880)	0.085893 (+/- 0.002254)
		S2014R6PB	42621	0.990791 (+/- 0.000489)	383.147000 (+/- 9.466752)	799.572782 (+/- 84.196493)	657.166079 (+/- 56.037530)	1016.074651 (+/- 128.981023)	1163.556303 (+/- 129.162940)	1036.479287 (+/- 115.159654)	1315.434672 (+/- 144.555078)	17.439747 (+/- 0.137740)	17.071403 (+/- 0.135989)	17.824337 (+/- 0.139579)	0.057344 (+/- 0.000453)	0.056107 (+/- 0.000439)	0.058581 (+/- 0.000466)	3.487953 (+/- 0.008167)	3.466587 (+/- 0.008123)	3.509319 (+/- 0.008212)	0.083048 (+/- 0.001838)
Soil	Early	E2014R-1SB	30213	0.925765 (+/- 0.001215)	3071.296000 (+/- 20.785341)	5388.959453 (+/- 139.586735)	5088.100705 (+/- 123.216906)	5734.701006 (+/- 158.495538)	7218.012721 (+/- 208.039689)	6938.635483 (+/- 199.239856)	7517.578158 (+/- 217.150587)	125.373935 (+/- 1.972696)	119.047887 (+/- 1.890277)	132.410064 (+/- 2.063128)	0.007978 (+/- 0.000126)	0.007554 (+/- 0.000118)	0.008402 (+/- 0.000133)	6.442390 (+/- 0.008285)	6.415163 (+/- 0.008317)	6.469618 (+/- 0.008254)	0.204194 (+/- 0.001430)
		E2014R0SB	30457	0.921544 (+/- 0.001244)	3227.535000 (+/- 21.042784)	5625.906778 (+/- 136.522954)	5323.395023 (+/- 121.318730)	5972.083961 (+/- 153.971726)	7663.812110 (+/- 220.734597)	7373.054390 (+/- 211.635469)	7974.968886 (+/- 230.144430)	146.152922 (+/- 2.491024)	138.351111 (+/- 2.374421)	154.887264 (+/- 2.620297)	0.006844 (+/- 0.000117)	0.006458 (+/- 0.000109)	0.007230 (+/- 0.000124)	6.580085 (+/- 0.008600)	6.553684 (+/- 0.008637)	6.606486 (+/- 0.008564)	0.223036 (+/- 0.001564)
		E2014R1SB	24458	0.922346 (+/- 0.000895)	3194.070000 (+/- 15.053342)	5576.986138 (+/- 106.535585)	5274.812674 (+/- 94.182969)	5923.043317 (+/- 120.757250)	7582.123694 (+/- 158.087471)	7293.402230 (+/- 151.605084)	7891.183575 (+/- 164.784558)	160.669476 (+/- 1.818723)	152.553041 (+/- 1.743195)	169.698122 (+/- 1.901584)	0.006225 (+/- 0.000070)	0.005894 (+/- 0.000066)	0.006556 (+/- 0.000075)	6.571363 (+/- 0.006007)	6.545316 (+/- 0.006031)	6.597411 (+/- 0.005984)	0.223408 (+/- 0.001049)
		E2014R2SB	21172	0.928647 (+/- 0.000395)	3067.199000 (+/- 6.102082)	5108.906850 (+/- 45.921329)	4842.122401 (+/- 40.371650)	5415.791200 (+/- 52.332441)	6832.355042 (+/- 66.145780)	6573.600560 (+/- 63.331106)	7110.205063 (+/- 69.054764)	148.961963 (+/- 0.797131)	140.741878 (+/- 0.761373)	158.201807 (+/- 0.836522)	0.006713 (+/- 0.000036)	0.006321 (+/- 0.000033)	0.007105 (+/- 0.000038)	6.551395 (+/- 0.002500)	6.525480 (+/- 0.002511)	6.577309 (+/- 0.002489)	0.228042 (+/- 0.000490)
		E2014R3SB	28259	0.921510 (+/- 0.001141)	3240.943000 (+/- 18.771195)	5713.586624 (+/- 140.177157)	5400.414348 (+/- 123.725365)	6072.177539 (+/- 159.126821)	7632.705078 (+/- 201.984085)	7343.864492 (+/- 193.688910)	7941.884996 (+/- 210.555799)	192.340511 (+/- 2.519762)	183.135285 (+/- 2.424947)	202.520155 (+/- 2.623056)	0.005200 (+/- 0.000068)	0.004939 (+/- 0.000064)	0.005461 (+/- 0.000072)	6.644286 (+/- 0.007169)	6.618970 (+/- 0.007195)	6.669602 (+/- 0.007143)	0.236858 (+/- 0.001388)
		E2014R4SB	23107	0.921522 (+/- 0.000786)	3329.862000 (+/- 12.385918)	5580.943706 (+/- 88.682961)	5299.456230 (+/- 78.601822)	5902.660923 (+/- 100.241931)	7353.895059 (+/- 124.813717)	7084.420458 (+/- 119.591678)	7642.712853 (+/- 130.215405)	210.592742 (+/- 1.882596)	200.221536 (+/- 1.815328)	222.097097 (+/- 1.955086)	0.004749 (+/- 0.000042)	0.004503 (+/- 0.000040)	0.004995 (+/- 0.000045)	6.722288 (+/- 0.004550)	6.697334 (+/- 0.004566)	6.747243 (+/- 0.004534)	0.249253 (+/- 0.000942)
		E2014R5SB	20548	0.916294 (+/- 0.000000)	3409.000000 (+/- 0.000000)	6058.354839 (+/- 0.000000)	5732.513959 (+/- 0.000000)	6429.890421 (+/- 0.000000)	8128.127369 (+/- 0.000000)	7825.908132 (+/- 0.000000)	8451.025431 (+/- 0.000000)	190.227199 (+/- 0.000000)	180.719820 (+/- 0.000000)	200.790461 (+/- 0.000000)	0.005257 (+/- 0.000000)	0.004980 (+/- 0.000000)	0.005533 (+/- 0.000000)	6.703230 (+/- 0.000000)	6.677607 (+/- 0.000000)	6.728853 (+/- 0.000000)	0.238860 (+/- 0.000000)
		E2014R6SB	20786	0.920773 (+/- 0.000278)	3373.135000 (+/- 4.104239)	5596.542475 (+/- 31.038847)	5320.513854 (+/- 27.532441)	5911.696465 (+/- 35.051218)	7410.952264 (+/- 45.283283)	7141.793568 (+/- 43.436523)	7699.334690 (+/- 47.187514)	196.677969 (+/- 0.576652)	186.974755 (+/- 0.552475)	207.443422 (+/- 0.603176)	0.005084 (+/- 0.000015)	0.004821 (+/- 0.000014)	0.005348 (+/- 0.000016)	6.720080 (+/- 0.001571)	6.694673 (+/- 0.001578)	6.745487 (+/- 0.001564)	0.245508 (+/- 0.000325)
	Standard	S2014R-1SB	26467	0.925561 (+/- 0.001016)	3050.533000 (+/- 16.942223)	5392.840859 (+/- 121.667532)	5088.827577 (+/- 107.171256)	5742.199328 (+/- 138.421520)	7242.420606 (+/- 183.579422)	6959.145118 (+/- 175.853401)	7546.231432 (+/- 191.566752)	125.644699 (+/- 1.670638)	119.110442 (+/- 1.604403)	132.937521 (+/- 1.742660)	0.007960 (+/- 0.000106)	0.007524 (+/- 0.000099)	0.008397 (+/- 0.000113)	6.409482 (+/- 0.007117)	6.382310 (+/- 0.007140)	6.436653 (+/- 0.007095)	0.198915 (+/- 0.001132)
		S2014R0SB	29613	0.923245 (+/- 0.001175)	3105.585000 (+/- 20.284003)	5648.686980 (+/- 145.902282)	5320.758112 (+/- 128.456094)	6025.163750 (+/- 166.081325)	7796.038618 (+/- 223.745413)	7493.032157 (+/- 214.648701)	8119.977064 (+/- 233.145657)	168.173067 (+/- 2.415532)	160.152113 (+/- 2.338506)	177.039884 (+/- 2.497846)	0.005947 (+/- 0.000085)	0.005650 (+/- 0.000080)	0.006245 (+/- 0.000091)	6.531608 (+/- 0.007804)	6.505776 (+/- 0.007829)	6.557441 (+/- 0.007780)	0.220812 (+/- 0.001445)
		S2014R1SB	27028	0.928676 (+/- 0.001033)	2902.496000 (+/- 17.365943)	5172.935996 (+/- 127.374581)	4871.832928 (+/- 111.742090)	5520.077996 (+/- 145.513111)	7229.546167 (+/- 195.524851)	6938.437604 (+/- 187.162813)	7541.657251 (+/- 204.183761)	133.150142 (+/- 1.764104)	126.335337 (+/- 1.696764)	140.742116 (+/- 1.837163)	0.007512 (+/- 0.000100)	0.007106 (+/- 0.000093)	0.007917 (+/- 0.000106)	6.377773 (+/- 0.007148)	6.351339 (+/- 0.007168)	6.404207 (+/- 0.007128)	0.202529 (+/- 0.001173)
		S2014R2SB	23136	0.925117 (+/- 0.000785)	3121.849000 (+/- 11.884115)	5399.112414 (+/- 93.276738)	5105.785672 (+/- 82.266015)	5735.808394 (+/- 105.960625)	7289.838195 (+/- 137.405868)	7009.471417 (+/- 131.577751)	7590.427129 (+/- 143.437120)	187.915718 (+/- 1.450490)	179.639414 (+/- 1.400101)	196.991477 (+/- 1.505137)	0.005322 (+/- 0.000041)	0.005077 (+/- 0.000039)	0.005567 (+/- 0.000043)	6.578049 (+/- 0.004572)	6.552610 (+/- 0.004591)	6.603488 (+/- 0.004554)	0.230112 (+/- 0.000945)
		S2014R3SB	30725	0.921577 (+/- 0.001195)	3220.770000 (+/- 20.065321)	5702.226115 (+/- 140.892570)	5387.616679 (+/- 124.616890)	6062.516087 (+/- 159.628155)	7807.621561 (+/- 218.437047)	7511.780842 (+/- 209.587739)	8123.864403 (+/- 227.579866)	200.680108 (+/- 2.855331)	191.756959 (+/- 2.762456)	210.474297 (+/- 2.955070)	0.004984 (+/- 0.000071)	0.004752 (+/- 0.000067)	0.005216 (+/- 0.000075)	6.629299 (+/- 0.007840)	6.604024 (+/- 0.007871)	6.654574 (+/- 0.007809)	0.234794 (+/- 0.001493)
		S2014R4SB	28688	0.920733 (+/- 0.001181)	3231.290000 (+/- 19.776903)	5737.088316 (+/- 139.771197)	5421.016131 (+/- 123.680623)	6098.785009 (+/- 158.283393)	7941.317134 (+/- 217.826038)	7639.307997 (+/- 209.002633)	8264.023247 (+/- 226.945811)	190.432930 (+/- 2.384857)	182.038187 (+/- 2.305389)	199.639402 (+/- 2.470762)	0.005252 (+/- 0.000066)	0.005010 (+/- 0.000062)	0.005494 (+/- 0.000070)	6.602520 (+/- 0.007653)	6.576875 (+/- 0.007678)	6.628165 (+/- 0.007629)	0.227837 (+/- 0.001426)
		S2014R5SB	23275	0.919905 (+/- 0.000791)	3248.841000 (+/- 12.736629)	5825.722107 (+/- 103.356178)	5501.415073 (+/- 91.078984)	6196.720962 (+/- 117.494379)	8007.175955 (+/- 150.098482)	7701.771355 (+/- 144.046370)	8333.529440 (+/- 156.348180)	187.428179 (+/- 1.625424)	178.631601 (+/- 1.566893)	197.136009 (+/- 1.688730)	0.005336 (+/- 0.000046)	0.005073 (+/- 0.000043)	0.005599 (+/- 0.000049)	6.625730 (+/- 0.004844)	6.600169 (+/- 0.004861)	6.651292 (+/- 0.004828)	0.231928 (+/- 0.000903)
		S2014R6SB	33430	0.917540 (+/- 0.001305)	3365.145000 (+/- 22.894060)	5968.921210 (+/- 151.100984)	5646.532613 (+/- 134.122209)	6336.869334 (+/- 170.595058)	8124.958443 (+/- 235.308177)	7821.257892 (+/- 225.871931)	8449.363402 (+/- 245.058371)	212.855844 (+/- 3.195772)	203.256559 (+/- 3.097928)	223.406870 (+/- 3.300673)	0.004699 (+/- 0.000070)	0.004477 (+/- 0.000066)	0.004921 (+/- 0.000075)	6.698130 (+/- 0.008563)	6.672890 (+/- 0.008591)	6.723370 (+/- 0.008535)	0.240752 (+/- 0.001667)

## Sheet: S8
Supplementary Table 8. Fungal alpha-diversity in all samples during dew-retting.
					Community richness							Community diversity									Community eveness
		Samples	No. of reads	Good's coverage	No. of OTUs observed	chao1	chao1-lci	chao1-hci	ace	ace-lci	ace-hci	invsimpson	invsimpson-lci	invsimpson-hci	simpson	simpson-lci	simpson-hci	shannon	shannon-lci	shannon-hci	heip
Plant	Early	E2014R0PF	74587	0.998209 (+/- 0.000149)	243.746000 (+/- 5.329680)	314.531068 (+/- 19.788728)	283.425288 (+/- 13.333095)	370.071354 (+/- 30.966396)	326.287494 (+/- 22.481574)	296.172922 (+/- 18.209468)	373.923696 (+/- 27.779716)	4.147289 (+/- 0.020280)	4.087060 (+/- 0.019932)	4.209321 (+/- 0.020641)	0.241127 (+/- 0.001179)	0.237574 (+/- 0.001165)	0.244680 (+/- 0.001193)	2.233062 (+/- 0.005646)	2.215883 (+/- 0.005634)	2.250242 (+/- 0.005658)	0.034325 (+/- 0.000740)
		E2014R1PF	110581	0.998378 (+/- 0.000145)	195.915000 (+/- 5.811005)	283.692895 (+/- 27.332713)	242.987319 (+/- 16.729492)	359.675181 (+/- 47.584662)	310.218817 (+/- 42.865134)	274.620584 (+/- 36.051536)	362.987174 (+/- 48.832351)	2.838147 (+/- 0.016421)	2.799784 (+/- 0.016117)	2.877575 (+/- 0.016735)	0.352354 (+/- 0.002038)	0.347527 (+/- 0.002021)	0.357182 (+/- 0.002056)	1.776323 (+/- 0.006730)	1.759847 (+/- 0.006714)	1.792799 (+/- 0.006747)	0.025203 (+/- 0.000742)
		E2014R2PF	146138	0.998600 (+/- 0.000144)	161.349000 (+/- 5.841849)	245.817285 (+/- 29.797297)	204.318877 (+/- 17.415479)	327.513318 (+/- 54.868629)	270.655505 (+/- 44.618471)	235.289603 (+/- 36.720089)	324.157263 (+/- 52.029048)	2.402931 (+/- 0.012789)	2.372923 (+/- 0.012551)	2.433707 (+/- 0.013035)	0.416170 (+/- 0.002213)	0.410908 (+/- 0.002199)	0.421433 (+/- 0.002227)	1.557552 (+/- 0.006846)	1.541541 (+/- 0.006819)	1.573563 (+/- 0.006872)	0.023399 (+/- 0.000839)
		E2014R3PF	133233	0.998431 (+/- 0.000153)	183.968000 (+/- 6.051857)	278.835798 (+/- 30.744679)	233.949299 (+/- 18.497387)	364.136361 (+/- 54.540574)	310.127823 (+/- 46.494771)	272.038122 (+/- 38.761657)	365.670569 (+/- 53.758376)	3.213788 (+/- 0.019306)	3.170022 (+/- 0.018983)	3.258780 (+/- 0.019640)	0.311171 (+/- 0.001870)	0.306874 (+/- 0.001850)	0.315467 (+/- 0.001889)	1.808370 (+/- 0.006487)	1.793151 (+/- 0.006467)	1.823589 (+/- 0.006508)	0.027906 (+/- 0.000907)
		E2014R4PF	104638	0.998131 (+/- 0.000158)	207.943000 (+/- 6.214640)	323.343531 (+/- 35.232409)	271.797037 (+/- 21.409871)	416.575765 (+/- 61.006329)	407.031587 (+/- 53.946690)	354.962292 (+/- 45.110832)	477.935362 (+/- 63.471222)	3.421327 (+/- 0.018433)	3.376030 (+/- 0.018154)	3.467857 (+/- 0.018721)	0.292293 (+/- 0.001575)	0.288371 (+/- 0.001557)	0.296214 (+/- 0.001593)	1.920113 (+/- 0.006434)	1.903783 (+/- 0.006411)	1.936444 (+/- 0.006458)	0.028156 (+/- 0.000816)
		E2014R5PF	124796	0.997989 (+/- 0.000175)	261.265000 (+/- 6.870573)	377.957912 (+/- 34.048540)	327.484291 (+/- 21.869712)	466.975537 (+/- 55.750952)	372.584238 (+/- 42.968101)	336.270447 (+/- 36.712888)	427.421400 (+/- 48.758186)	5.493198 (+/- 0.034503)	5.414198 (+/- 0.034027)	5.574537 (+/- 0.034994)	0.182051 (+/- 0.001143)	0.179394 (+/- 0.001126)	0.184707 (+/- 0.001160)	2.397769 (+/- 0.006874)	2.381734 (+/- 0.006852)	2.413804 (+/- 0.006896)	0.038443 (+/- 0.000990)
		E2014R6PF	196186	0.997898 (+/- 0.000182)	261.535000 (+/- 7.346208)	388.777537 (+/- 38.164068)	334.375334 (+/- 24.326603)	483.884129 (+/- 62.821447)	455.073373 (+/- 50.831899)	406.659840 (+/- 43.189343)	519.926358 (+/- 59.039702)	4.654002 (+/- 0.026526)	4.595745 (+/- 0.026117)	4.713755 (+/- 0.026950)	0.214876 (+/- 0.001225)	0.212152 (+/- 0.001213)	0.217600 (+/- 0.001237)	2.245542 (+/- 0.007496)	2.228607 (+/- 0.007470)	2.262477 (+/- 0.007522)	0.032441 (+/- 0.000903)
	Standard	S2014R0PF	74724	0.998232 (+/- 0.000144)	252.087000 (+/- 5.194943)	331.593272 (+/- 22.824900)	296.275260 (+/- 14.807005)	395.186979 (+/- 37.036783)	330.311902 (+/- 19.152344)	301.390173 (+/- 15.368946)	376.338596 (+/- 24.070196)	6.387068 (+/- 0.032787)	6.291142 (+/- 0.032321)	6.485965 (+/- 0.033270)	0.156570 (+/- 0.000803)	0.154183 (+/- 0.000790)	0.158958 (+/- 0.000816)	2.561423 (+/- 0.005247)	2.545817 (+/- 0.005235)	2.577029 (+/- 0.005261)	0.047630 (+/- 0.000969)
		S2014R1PF	85182	0.998185 (+/- 0.000146)	234.248000 (+/- 5.475993)	314.017002 (+/- 22.438792)	278.942259 (+/- 14.605294)	376.664296 (+/- 36.373117)	349.848249 (+/- 41.585307)	314.043118 (+/- 35.382327)	402.701558 (+/- 46.877134)	3.553433 (+/- 0.020544)	3.497546 (+/- 0.020108)	3.611136 (+/- 0.020999)	0.281427 (+/- 0.001625)	0.276931 (+/- 0.001609)	0.285924 (+/- 0.001642)	2.190045 (+/- 0.006297)	2.172402 (+/- 0.006291)	2.207688 (+/- 0.006303)	0.034041 (+/- 0.000789)
		S2014R2PF	154086	0.998338 (+/- 0.000162)	180.922000 (+/- 6.369766)	283.023844 (+/- 33.169660)	235.590502 (+/- 20.234052)	371.711603 (+/- 57.695305)	341.414272 (+/- 55.134400)	296.028546 (+/- 45.857155)	405.466103 (+/- 64.652778)	2.262505 (+/- 0.012289)	2.235048 (+/- 0.012055)	2.290644 (+/- 0.012530)	0.442001 (+/- 0.002400)	0.436572 (+/- 0.002387)	0.447431 (+/- 0.002412)	1.567809 (+/- 0.007655)	1.550451 (+/- 0.007632)	1.585167 (+/- 0.007679)	0.021125 (+/- 0.000738)
		S2014R3PF	112456	0.998343 (+/- 0.000150)	212.631000 (+/- 5.843016)	310.791408 (+/- 30.830744)	265.276021 (+/- 18.722536)	395.740102 (+/- 53.848255)	339.331750 (+/- 45.430701)	301.305766 (+/- 38.217898)	394.629883 (+/- 51.937734)	3.139901 (+/- 0.016574)	3.098090 (+/- 0.016296)	3.182855 (+/- 0.016862)	0.318490 (+/- 0.001682)	0.314192 (+/- 0.001665)	0.322788 (+/- 0.001698)	1.922044 (+/- 0.006883)	1.904430 (+/- 0.006862)	1.939658 (+/- 0.006905)	0.027592 (+/- 0.000752)
		S2014R4PF	134663	0.998329 (+/- 0.000164)	207.450000 (+/- 6.330837)	302.726036 (+/- 32.646222)	258.844449 (+/- 19.973527)	384.156249 (+/- 56.418609)	347.873935 (+/- 49.824885)	307.143092 (+/- 41.681672)	406.127253 (+/- 57.688477)	3.394301 (+/- 0.016305)	3.357643 (+/- 0.016070)	3.431770 (+/- 0.016548)	0.294618 (+/- 0.001416)	0.291402 (+/- 0.001406)	0.297835 (+/- 0.001426)	1.821067 (+/- 0.006958)	1.804898 (+/- 0.006924)	1.837235 (+/- 0.006992)	0.025106 (+/- 0.000751)
		S2014R5PF	126505	0.998574 (+/- 0.000142)	186.998000 (+/- 5.852520)	262.167107 (+/- 26.086447)	225.848569 (+/- 15.782515)	332.523923 (+/- 46.330336)	281.948707 (+/- 38.762272)	250.257991 (+/- 32.167228)	330.663951 (+/- 44.676752)	3.334465 (+/- 0.016076)	3.296406 (+/- 0.015861)	3.373413 (+/- 0.016298)	0.299905 (+/- 0.001445)	0.296443 (+/- 0.001431)	0.303368 (+/- 0.001459)	1.784892 (+/- 0.006633)	1.769317 (+/- 0.006596)	1.800468 (+/- 0.006670)	0.026687 (+/- 0.000809)
		S2014R6PF	100972	0.997848 (+/- 0.000177)	272.556000 (+/- 6.636630)	393.491268 (+/- 34.933087)	342.559935 (+/- 22.393378)	481.536028 (+/- 56.949746)	408.191130 (+/- 51.333018)	368.042069 (+/- 44.354138)	466.325211 (+/- 57.255963)	4.834157 (+/- 0.021718)	4.779135 (+/- 0.021389)	4.890460 (+/- 0.022059)	0.206865 (+/- 0.000930)	0.204484 (+/- 0.000923)	0.209247 (+/- 0.000937)	2.204500 (+/- 0.006453)	2.188037 (+/- 0.006421)	2.220962 (+/- 0.006485)	0.029719 (+/- 0.000695)
Soil	Early	E2014R-1SF	64023	0.996120 (+/- 0.000196)	726.136000 (+/- 6.629744)	882.652487 (+/- 27.422005)	831.191573 (+/- 20.523923)	959.337087 (+/- 37.499853)	871.128081 (+/- 18.374470)	832.025724 (+/- 15.646694)	924.679206 (+/- 21.819366)	29.973913 (+/- 0.233872)	29.214425 (+/- 0.228960)	30.773944 (+/- 0.239015)	0.033364 (+/- 0.000260)	0.032497 (+/- 0.000252)	0.034232 (+/- 0.000268)	4.537686 (+/- 0.005270)	4.520650 (+/- 0.005281)	4.554723 (+/- 0.005259)	0.127538 (+/- 0.001194)
		E2014R0SF	95212	0.996146 (+/- 0.000227)	754.268000 (+/- 8.146544)	920.358394 (+/- 33.670417)	865.427460 (+/- 25.034424)	1002.455614 (+/- 46.412227)	893.030983 (+/- 20.628777)	855.448088 (+/- 17.726784)	944.586065 (+/- 24.292047)	46.202382 (+/- 0.357030)	45.310183 (+/- 0.351689)	47.130423 (+/- 0.362573)	0.021645 (+/- 0.000167)	0.021219 (+/- 0.000163)	0.022071 (+/- 0.000171)	4.697460 (+/- 0.006214)	4.681755 (+/- 0.006220)	4.713166 (+/- 0.006209)	0.144279 (+/- 0.001561)
		E2014R1SF	61009	0.996334 (+/- 0.000183)	737.759000 (+/- 6.383958)	899.640333 (+/- 29.253436)	844.927399 (+/- 21.350396)	982.301197 (+/- 41.066852)	865.809926 (+/- 16.207054)	830.357638 (+/- 13.907408)	914.844257 (+/- 19.110694)	38.839344 (+/- 0.226199)	38.036179 (+/- 0.222827)	39.677161 (+/- 0.229709)	0.025748 (+/- 0.000150)	0.025204 (+/- 0.000146)	0.026292 (+/- 0.000154)	4.604237 (+/- 0.004640)	4.587865 (+/- 0.004644)	4.620610 (+/- 0.004636)	0.134256 (+/- 0.001167)
		E2014R2SF	60321	0.996918 (+/- 0.000180)	687.048000 (+/- 5.763306)	795.743436 (+/- 22.078982)	756.822042 (+/- 16.251261)	856.398042 (+/- 30.842083)	788.577009 (+/- 14.480650)	758.760230 (+/- 12.294334)	830.802233 (+/- 17.283243)	32.957418 (+/- 0.190954)	32.299516 (+/- 0.187621)	33.642678 (+/- 0.194436)	0.030343 (+/- 0.000176)	0.029725 (+/- 0.000172)	0.030961 (+/- 0.000180)	4.474580 (+/- 0.004913)	4.457821 (+/- 0.004919)	4.491339 (+/- 0.004907)	0.126469 (+/- 0.001098)
		E2014R3SF	65669	0.995515 (+/- 0.000224)	770.394000 (+/- 7.608729)	961.684656 (+/- 34.585747)	902.185413 (+/- 26.093352)	1048.059697 (+/- 46.705862)	941.580756 (+/- 20.974698)	898.108827 (+/- 18.046903)	999.858282 (+/- 24.621478)	30.795198 (+/- 0.204552)	30.163061 (+/- 0.201139)	31.454397 (+/- 0.208102)	0.032474 (+/- 0.000216)	0.031793 (+/- 0.000210)	0.033155 (+/- 0.000221)	4.412613 (+/- 0.005499)	4.395563 (+/- 0.005501)	4.429663 (+/- 0.005497)	0.105918 (+/- 0.001064)
		E2014R4SF	69972	0.995785 (+/- 0.000214)	779.284000 (+/- 7.332622)	958.338989 (+/- 31.795538)	901.239406 (+/- 23.822329)	1042.188116 (+/- 43.334566)	938.912876 (+/- 20.119447)	897.503885 (+/- 17.235345)	994.835298 (+/- 23.733827)	38.656741 (+/- 0.257156)	37.868075 (+/- 0.253501)	39.478958 (+/- 0.260958)	0.025870 (+/- 0.000172)	0.025331 (+/- 0.000167)	0.026409 (+/- 0.000177)	4.601724 (+/- 0.005359)	4.585247 (+/- 0.005363)	4.618201 (+/- 0.005356)	0.126772 (+/- 0.001192)
		E2014R5SF	42436	0.995970 (+/- 0.000000)	782.000000 (+/- 0.000000)	923.116505 (+/- 0.000000)	877.614869 (+/- 0.000000)	990.271666 (+/- 0.000000)	923.395992 (+/- 0.000000)	886.209276 (+/- 0.000000)	973.852656 (+/- 0.000000)	42.420709 (+/- 0.000000)	41.541971 (+/- 0.000000)	43.337427 (+/- 0.000000)	0.023573 (+/- 0.000000)	0.023075 (+/- 0.000000)	0.024072 (+/- 0.000000)	4.645627 (+/- 0.000000)	4.629668 (+/- 0.000000)	4.661587 (+/- 0.000000)	0.132047 (+/- 0.000000)
		E2014R6SF	44930	0.996182 (+/- 0.000093)	766.525000 (+/- 2.976806)	934.924309 (+/- 15.826365)	878.892131 (+/- 11.372786)	1018.900756 (+/- 22.479931)	902.771719 (+/- 8.036593)	866.021923 (+/- 6.881400)	953.097211 (+/- 9.486335)	43.069210 (+/- 0.104811)	42.258281 (+/- 0.103157)	43.911871 (+/- 0.106532)	0.023219 (+/- 0.000057)	0.022773 (+/- 0.000055)	0.023664 (+/- 0.000058)	4.652717 (+/- 0.002015)	4.636588 (+/- 0.002017)	4.668847 (+/- 0.002013)	0.135686 (+/- 0.000527)
	Standard	S2014R-1SF	70300	0.996244 (+/- 0.000205)	719.906000 (+/- 7.035706)	872.975125 (+/- 28.477515)	821.977609 (+/- 21.200052)	949.470568 (+/- 39.184877)	858.497834 (+/- 18.830107)	820.581118 (+/- 16.040327)	910.705378 (+/- 22.371825)	7.890423 (+/- 0.061326)	7.709513 (+/- 0.059528)	8.080027 (+/- 0.063230)	0.126744 (+/- 0.000984)	0.123770 (+/- 0.000967)	0.129718 (+/- 0.001000)	3.837209 (+/- 0.007587)	3.814256 (+/- 0.007604)	3.860162 (+/- 0.007570)	0.063153 (+/- 0.000733)
		S2014R0SF	72074	0.995874 (+/- 0.000227)	771.892000 (+/- 7.800406)	946.228735 (+/- 33.101823)	890.182419 (+/- 24.857567)	1028.848613 (+/- 45.062013)	926.902891 (+/- 21.245807)	886.240712 (+/- 18.236167)	982.035071 (+/- 25.011981)	15.489363 (+/- 0.133579)	15.094033 (+/- 0.129873)	15.905958 (+/- 0.137506)	0.064565 (+/- 0.000557)	0.062874 (+/- 0.000544)	0.066256 (+/- 0.000570)	4.242345 (+/- 0.006593)	4.222189 (+/- 0.006608)	4.262501 (+/- 0.006579)	0.088960 (+/- 0.000990)
		S2014R1SF	50512	0.996280 (+/- 0.000153)	760.275000 (+/- 4.700146)	891.777582 (+/- 19.071136)	848.013049 (+/- 14.252867)	957.382772 (+/- 26.075264)	884.399972 (+/- 12.155422)	850.539397 (+/- 10.411234)	930.967807 (+/- 14.351863)	14.591151 (+/- 0.079542)	14.210541 (+/- 0.077180)	14.992711 (+/- 0.082052)	0.068537 (+/- 0.000374)	0.066701 (+/- 0.000365)	0.070372 (+/- 0.000382)	4.248895 (+/- 0.004124)	4.228624 (+/- 0.004135)	4.269166 (+/- 0.004114)	0.090917 (+/- 0.000613)
		S2014R2SF	72473	0.993827 (+/- 0.000262)	968.519000 (+/- 9.304173)	1235.697651 (+/- 39.011029)	1162.773025 (+/- 30.702488)	1336.009312 (+/- 50.326724)	1232.817699 (+/- 27.899169)	1174.303634 (+/- 24.308133)	1307.976624 (+/- 32.257512)	40.796454 (+/- 0.325900)	39.854253 (+/- 0.320900)	41.784285 (+/- 0.331083)	0.024513 (+/- 0.000196)	0.023934 (+/- 0.000190)	0.025093 (+/- 0.000202)	4.776360 (+/- 0.005661)	4.759244 (+/- 0.005669)	4.793476 (+/- 0.005654)	0.121633 (+/- 0.001166)
		S2014R3SF	54768	0.995981 (+/- 0.000177)	818.305000 (+/- 5.786534)	981.675076 (+/- 26.544401)	928.682081 (+/- 19.663056)	1060.121766 (+/- 36.567336)	953.076108 (+/- 14.703134)	917.193231 (+/- 12.675212)	1001.986018 (+/- 17.240787)	24.502239 (+/- 0.180831)	23.797287 (+/- 0.175454)	25.250232 (+/- 0.186554)	0.040815 (+/- 0.000301)	0.039606 (+/- 0.000293)	0.042024 (+/- 0.000310)	4.618539 (+/- 0.004617)	4.600183 (+/- 0.004632)	4.636895 (+/- 0.004603)	0.122783 (+/- 0.000932)
		S2014R4SF	53352	0.995295 (+/- 0.000186)	878.696000 (+/- 5.924153)	1060.103637 (+/- 25.589233)	1005.029127 (+/- 19.560280)	1139.196659 (+/- 34.056348)	1052.274456 (+/- 16.331317)	1009.336650 (+/- 14.103319)	1109.329636 (+/- 19.086998)	24.131713 (+/- 0.159425)	23.469615 (+/- 0.155001)	24.832253 (+/- 0.164119)	0.041441 (+/- 0.000274)	0.040272 (+/- 0.000266)	0.042610 (+/- 0.000281)	4.599583 (+/- 0.004641)	4.580709 (+/- 0.004652)	4.618457 (+/- 0.004630)	0.112166 (+/- 0.000833)
		S2014R5SF	58414	0.996243 (+/- 0.000186)	728.049000 (+/- 6.181149)	880.726259 (+/- 26.747178)	829.863507 (+/- 19.800757)	957.012818 (+/- 36.961438)	871.899792 (+/- 17.529569)	832.734727 (+/- 14.867002)	925.726016 (+/- 20.903928)	18.691794 (+/- 0.142772)	18.186392 (+/- 0.138644)	19.226090 (+/- 0.147155)	0.053503 (+/- 0.000409)	0.052016 (+/- 0.000398)	0.054989 (+/- 0.000419)	4.378469 (+/- 0.005172)	4.359392 (+/- 0.005187)	4.397546 (+/- 0.005158)	0.108276 (+/- 0.000977)
		S2014R6SF	63978	0.995868 (+/- 0.000214)	822.513000 (+/- 7.114059)	968.949639 (+/- 25.606781)	922.241160 (+/- 19.683595)	1037.551072 (+/- 34.044894)	968.561708 (+/- 18.322612)	930.608493 (+/- 15.791535)	1019.849398 (+/- 21.485236)	16.601293 (+/- 0.137001)	16.149484 (+/- 0.132771)	17.079110 (+/- 0.141507)	0.060240 (+/- 0.000497)	0.058555 (+/- 0.000485)	0.061926 (+/- 0.000509)	4.402380 (+/- 0.006133)	4.382295 (+/- 0.006149)	4.422465 (+/- 0.006117)	0.098174 (+/- 0.000928)

## Sheet: S9
Supplementary Table 9. Comparisons of bacterial and fungal alpha-diversity between the two harvests (Early and Standard) and before/after swath turning by Mann-Whitney test. *, p < 0.05 ; **, p < 0.01; ***, p < 0.001.
	Indicator	Type	Comparison	p-value	Significative
Bacteria	chao1	Early	Plant VS Soil	0.00058	***
		Standard	Plant VS Soil	0.00058	***
		Plant	Early VS Standard	0.7104	NS
			Before VS After	0.05303	*
		Soil	Early VS Standard	0.7209	NS
			Before VS After	0.01748	*
	Heip	Early	Plant VS Soil	0.00058	***
		Standard	Plant VS Soil	0.00058	***
		Plant	Early VS Standard	0.8048	NS
			Before VS After	0.02622	*
		Soil	Early VS Standard	0.3829	NS
			Before VS After	0.003996	**
	Invsimpson	Early	Plant VS Soil	0.00058	***
		Standard	Plant VS Soil	0.00058	***
		Plant	Early VS Standard	0.7104	NS
			Before VS After	0.03788	*
		Soil	Early VS Standard	0.8785	NS
			Before VS After	0.01748	*
Fungi	chao1	Early	Plant VS Soil	0.00058
		Standard	Plant VS Soil	0.00058
		Plant	Early VS Standard	1	NS
			Before VS After	0.3829	NS
		Soil	Early VS Standard	0.2086	NS
			Before VS After	0.6993	NS
	Heip	Early	Plant VS Soil	0.00058
		Standard	Plant VS Soil	0.00058
		Plant	Early VS Standard	0.7104	NS
			Before VS After	0.8048	NS
		Soil	Early VS Standard	0.006993	**
			Before VS After	0.7577	NS
	Invsimpson	Early	Plant VS Soil	0.00058
		Standard	Plant VS Soil	0.00058
		Plant	Early VS Standard	1	NS
			Before VS After	0.2593	NS
		Soil	Early VS Standard	0.006993	**
			Before VS After	1	NS

## Sheet: S10
Supplementary Table 10. Correlation between climatic conditions and bacterial and fungal structure communities using Spearman method. *, p < 0.05 ; **, p < 0.01; ***, p < 0.001.
Bacteria	Feature	axis1	p-value	axis2	p-value	length
	Temperature	0.201332	0.467892	-0.053099	0.848174	0.208216
	Rainfall	0.342928	0.216294	-0.35399	0.201839	0.492858
Fungi	Feature	axis1	p-value	axis2	p-value	length
	Temperature	-0.101772	0.71366	-0.150446	0.587515	0.181636
	Rainfall	-0.137171	0.620898	-0.238943	0.38895	0.275517

[truncated: 5 more sheets: S11, S12, S13, S14, S15]
